# Supplementary material for: A new perspective on microRNA-guided gene regulation specificity, and its potential generalization to transcription factors and RNA-binding proteins
Source: Nucleic Acids Res. 2024 Aug 16;52(16):9360–8. doi: 10.1093/nar/gkae694 (PMC11381331; doi:10.1093/nar/gkae694)
Supplement: gkae694_Supplemental_Files [file gkae694_supplemental_files.zip]

Archive with 46 entries (44 files):
- Figure_1/
- Figure_2/
- Figure_1/Seed_match_count_miR-7.dat
- Figure_1/Module_seed_match_number.pl
- Figure_1/R_commands_distribution_comparison
- Figure_1/README.md
- Figure_1/GSM210901.dat.bz2
- Figure_1/Module_UTR_coordinates.pl
- Figure_1/Seed_match_count_miR-181a.dat
- Figure_1/Seed_match_count_miR-9.dat
- Figure_1/GSM210913.dat.bz2
- Figure_1/GSM210899.dat.bz2
- Figure_1/GSM210904.dat.bz2
- Figure_1/GSM210896.dat.bz2
- Figure_1/GSM210897.dat.bz2
- Figure_1/GSM210907.dat.bz2
- Figure_1/Seed_match_count_miR-133a.dat
- Figure_1/GSM210898.dat.bz2
- Figure_1/GSM210902.dat.bz2
- Figure_1/Seed_match_count_miR-128a.dat
- Figure_1/GSM210906.dat.bz2
- Figure_1/R_commands_array_signal_vs_seed_match_number
- Figure_1/Seed_match_count_miR-148b.dat
- Figure_1/GSM210911.dat.bz2
- Figure_1/GSM210900.dat.bz2
- Figure_1/GSM210908.dat.bz2
- Figure_1/GSM210903.dat.bz2
- Figure_1/Seed_match_count_miR-142.dat
- Figure_1/Script_synchronizes_annotations.sh
- Figure_1/Seed_match_count_miR-132.dat
- Figure_1/GPL3991.dat.bz2
- Figure_1/CDS_coord_in_rna.asn.bz2
- Figure_1/GSM210905.dat.bz2
- Figure_1/GSM210912.dat.bz2
- Figure_1/Seed_match_count_miR-122a.dat
- Figure_1/GSM210909.dat.bz2
- Figure_1/GSM210910.dat.bz2
- Figure_2/README.md
- Figure_2/analysis_miR-33.txt
- Figure_2/mmc3.xlsx
- Figure_2/analysis_LIN-15B.txt
- Figure_2/analysis_miR-96.txt
- Figure_2/tmp_pred_mmu-miR-33
- Figure_2/tmp_pred_mmu-miR-96
- Figure_2/R_commands_volcano_plot_GO_term_enrichment
- Figure_2/Script_GO_terms_for_murine_TargetScan_predictions.sh
