# Supplementary material for: A new perspective on microRNA-guided gene regulation specificity, and its potential generalization to transcription factors and RNA-binding proteins
Source: Nucleic Acids Res. 2024 Aug 16;52(16):9360–8. doi: 10.1093/nar/gkae694 (PMC11381331; doi:10.1093/nar/gkae694)
Supplement: gkae694_Supplemental_Files [file gkae694_supplemental_files.zip › Figure_1/Seed_match_count_miR-9.dat]

Probe 6-mers 7-mers_t1A 7-mers_m8 8-mers
10025904455 1 0 0 0
10025907652 0 0 0 0
10025903580 1 0 1 0
10025904828 0 1 0 0
10025903932 0 0 0 0
10023829657 0 0 0 0
10023815883 0 0 0 1
10023809732 0 0 0 0
10023851259 1 0 0 0
10023821300 0 0 0 0
10025909116 0 0 0 0
10025910084 0 0 0 0
10023806387 0 0 0 0
10025907867 0 0 0 0
10023817656 0 0 0 0
10023818448 0 0 0 0
10023832803 0 0 0 0
10025908513 0 0 0 0
10023842801 0 0 0 0
10023840480 0 0 0 0
10023818708 0 0 0 0
10025904674 0 0 0 0
10023823609 0 0 0 0
10023843770 0 0 0 0
10025910519 0 0 0 0
10023821508 0 0 0 0
10023815706 0 0 0 0
10023829472 0 0 0 0
10025903502 0 0 0 0
10025907517 0 0 0 0
10025906262 0 0 0 0
10023811472 0 0 0 0
10023822604 0 0 0 0
10025908123 0 0 0 0
10025910751 0 0 0 0
10025908375 1 0 0 0
10025910972 0 0 0 0
10023836051 0 0 0 0
10025908078 0 0 0 0
10025913374 1 0 0 0
10025907048 0 0 0 0
10023809290 0 0 0 0
10023818191 0 0 0 0
10023823379 0 0 0 0
10023833196 0 0 0 0
10025903980 0 0 1 0
10023805457 0 0 0 0
10025902883 0 2 0 1
10023815519 0 0 0 0
10023816000 0 0 0 0
10025906936 0 0 0 0
10025909081 0 0 0 0
10023841894 0 0 0 0
10023842806 0 0 0 0
10023815803 0 0 1 0
10023812409 1 0 0 0
10025902410 0 0 0 0
10023834533 1 0 0 0
10023814773 0 0 0 0
10025903009 0 0 0 0
10023808403 0 0 0 0
10023819273 0 0 0 0
10023824562 2 0 0 0
10023819630 0 0 0 0
10023818860 0 0 0 0
10023812546 0 0 0 0
10025909773 1 0 0 0
10023824483 0 0 1 0
10023850572 0 0 0 0
10023848405 0 0 0 0
10023813967 0 0 0 0
10023826398 0 0 0 0
10023824476 2 0 0 0
10025906490 0 0 1 0
10025904482 0 0 0 0
10023848478 0 0 0 0
10025906352 0 0 0 0
10023817137 0 0 0 0
10023821059 0 0 0 0
10025903096 0 0 0 0
10023837222 1 0 0 0
10023830504 0 0 0 0
10023813665 0 0 0 0
10025909662 0 0 0 0
10025912462 0 0 0 0
10023809515 0 0 0 0
10025905870 0 0 0 0
10025910035 2 1 0 0
10025910387 0 0 0 0
10025910150 2 0 0 0
10025907478 0 0 0 0
10025902386 0 0 0 0
10025912088 0 0 0 0
10025912385 0 0 0 0
10025908930 1 0 0 0
10025907226 0 0 0 0
10023840019 0 0 0 0
10023828426 0 0 0 0
10023836149 0 0 0 0
10023831534 0 0 0 0
10023836439 1 0 0 0
10025904118 0 0 0 0
10023821950 0 1 0 0
10025911785 1 0 0 0
10023849880 0 0 0 0
10023828069 0 0 0 0
10023806867 0 0 0 0
10025908972 1 0 0 0
10023827438 0 0 0 0
10025905348 0 0 0 0
10023836977 0 0 0 0
10025910696 0 0 0 0
10025911892 0 0 0 0
10023809213 0 0 0 0
10023807593 0 0 0 0
10025905736 0 1 0 0
10025910959 0 0 0 0
10023840624 0 0 0 0
10025911280 0 0 0 0
10025912609 0 0 0 0
10025905698 0 0 0 0
10025907604 0 0 0 0
10025903798 0 0 0 0
10025907671 0 0 0 0
10023826270 0 0 0 0
10025907901 0 0 0 0
10025904873 0 0 0 0
10023816128 0 0 0 0
10025908515 1 0 0 0
10023813644 0 1 0 0
10025905565 2 0 0 0
10023828579 0 0 0 0
10023815747 0 0 0 0
10025909963 0 0 0 0
10023827595 1 0 0 0
10025903853 0 0 0 0
10025910386 0 0 0 0
10025905659 0 0 1 0
10025907998 0 0 0 0
10025912696 1 0 0 0
10023815397 0 0 0 0
10023818825 0 0 0 0
10023811974 0 0 0 0
10025904091 1 0 0 0
10025904437 2 0 0 0
10023821378 1 0 0 0
10023829545 0 0 0 0
10023823166 0 0 0 0
10023812453 1 0 0 0
10025905412 0 0 0 0
10025903048 0 0 0 0
10023818476 0 0 0 0
10025907099 0 0 0 0
10025906147 0 0 0 0
10023814300 0 0 0 0
10023815252 0 0 0 0
10025911013 1 0 0 0
10025911738 1 0 0 0
10025907734 0 0 0 0
10025905588 1 0 0 0
10025913106 0 0 0 0
10023819272 0 0 0 0
10025911995 0 1 0 0
10025905395 0 0 0 0
10023819365 0 0 0 0
10023827913 0 0 0 0
10023823605 0 0 0 0
10023811067 0 0 0 0
10023813490 0 0 0 0
10023821283 0 0 0 0
10023809017 0 0 0 0
10025905655 0 0 0 0
10025909380 0 0 0 0
10023812215 1 0 0 0
10025902335 0 0 0 0
10023848615 0 0 0 0
10025904309 0 0 0 0
10025905084 1 0 0 0
10025907364 0 1 0 0
10023817617 0 0 0 0
10025905998 0 0 0 0
10025902982 1 0 0 0
10023808603 0 0 0 0
10025904669 2 0 0 0
10025906084 0 0 0 0
10023828629 0 0 0 0
10025906555 0 0 0 0
10025904205 1 0 1 0
10023816043 0 0 0 0
10023807773 0 0 0 0
10023833603 0 0 0 0
10025905573 0 1 0 0
10023838314 2 0 1 0
10023816991 0 0 0 0
10025902599 0 0 0 0
10023836826 0 0 0 0
10025909762 1 1 0 0
10023815788 0 0 0 0
10023832943 0 0 0 0
10023807852 0 0 0 0
10023824578 0 0 0 0
10023839309 0 0 0 0
10023809219 0 0 1 0
10025911609 0 0 0 0
10025905091 0 0 0 0
10025909105 1 0 0 0
10023821803 0 0 0 0
10023808979 1 0 0 0
10023808907 0 0 1 0
10025908206 0 0 0 0
10023819926 0 0 0 0
10025906850 1 0 0 0
10025912173 1 0 0 0
10025907008 0 0 0 0
10023813170 0 0 0 0
10023808647 0 0 0 0
10025903767 0 0 0 0
10025902435 1 0 0 0
10025911410 0 0 0 1
10023838866 0 0 0 0
10025906415 0 0 0 0
10023818381 0 0 0 0
10023811074 0 0 0 0
10025906370 0 0 0 0
10023807489 0 0 0 0
10025902943 0 0 0 0
10025911238 0 0 0 0
10025903432 1 0 0 0
10023848313 0 1 0 0
10023811340 0 0 0 0
10025910888 0 0 0 0
10025909725 0 0 0 0
10025906144 1 0 0 0
10023842351 0 0 0 0
10023815431 1 1 0 0
10025911269 1 0 0 0
10023816106 0 0 0 0
10025907325 0 0 0 0
10023805072 0 1 0 0
10025911020 3 1 0 0
10023829691 0 0 0 0
10023822364 0 0 0 0
10023844438 0 0 0 0
10023826034 0 0 0 0
10023811233 0 0 0 0
10025903083 3 0 1 0
10023825303 0 0 0 0
10023826117 0 0 0 0
10023813737 0 0 1 0
10025911193 0 0 0 0
10025904214 0 0 0 0
10023839559 0 0 0 0
10023806672 0 0 0 0
10025912782 0 0 0 0
10023822010 0 0 0 0
10025908549 0 0 0 0
10023824984 0 0 0 0
10025910116 1 0 0 0
10023814513 0 0 0 0
10025909621 1 0 0 0
10025902406 0 0 0 0
10023835312 0 0 0 0
10023815468 0 0 0 0
10023808836 0 0 0 0
10023827498 0 0 0 0
10023828478 0 0 0 0
10025909136 0 0 0 0
10023822537 2 0 0 0
10023811929 0 0 0 0
10025913220 1 0 0 0
10025907569 2 0 0 0
10025908823 0 0 0 0
10025902391 0 0 0 0
10023822946 0 0 0 0
10025904992 0 0 0 0
10025911468 0 0 0 0
10025908242 3 2 2 0
10025909505 0 0 0 0
10023820013 0 0 1 0
10023806715 0 0 0 0
10023822476 0 0 0 0
10025902825 0 0 0 0
10025910377 0 0 0 0
10023810934 0 0 0 0
10023821102 0 0 0 0
10023819580 0 0 0 0
10023823153 0 0 0 0
10023825118 0 0 0 0
10025910023 0 0 0 0
10025907062 2 0 0 1
10023816183 0 0 0 0
10025902922 0 0 0 0
10023806484 0 0 0 0
10023811035 0 0 0 0
10023826163 1 0 0 0
10023821964 0 0 0 0
10023806625 0 0 0 0
10023847448 0 0 0 0
10023826477 0 0 0 0
10023822894 0 0 0 0
10023844772 0 0 0 0
10025912241 1 1 1 0
10023812027 0 0 0 0
10023819477 2 1 0 1
10025904499 1 0 0 0
10025902574 0 0 0 0
10023820606 1 0 0 1
10023843384 0 0 0 0
10025906416 0 0 0 0
10023805070 0 0 0 0
10023837094 0 0 0 0
10023818496 0 0 0 0
10023815134 0 0 0 0
10023816686 0 0 0 0
10025907688 0 0 0 0
10025912026 0 0 1 0
10025912478 2 0 0 0
10023840740 0 0 0 0
10025910913 0 0 0 0
10025910635 0 0 0 0
10023816573 0 0 0 0
10023815443 1 0 0 0
10025913225 0 0 0 0
10025912337 0 0 0 0
10025912937 1 0 1 0
10023833734 0 0 0 0
10025907533 0 0 0 0
10023822408 0 0 0 0
10023824439 0 0 0 0
10023811237 0 0 0 0
10023816809 0 0 0 0
10023815896 0 0 1 0
10025904022 0 0 0 0
10023811524 0 0 0 0
10023841534 0 0 0 0
10023848973 0 0 0 0
10025913296 0 0 0 0
10023813438 0 0 0 0
10023817687 0 0 0 0
10025911605 0 1 0 0
10025905270 0 2 0 0
10023812255 0 0 0 0
10023807516 0 0 0 0
10025905868 3 0 0 0
10025912479 1 0 0 0
10025908328 0 0 0 0
10025912569 1 0 0 0
10025912103 1 0 0 0
10023809167 0 0 0 0
10023815472 0 0 0 0
10025907802 0 0 0 0
10023818592 0 0 0 0
10023805795 0 0 0 0
10023846894 0 0 0 0
10025905153 0 0 0 0
10023809268 0 0 0 0
10023806044 0 0 0 0
10023820240 0 0 0 0
10023829894 0 0 0 0
10025913074 1 0 0 0
10023842471 0 0 0 0
10023812802 0 0 0 0
10025911275 1 0 0 0
10023827614 1 0 0 1
10023806649 1 0 0 0
10025908690 0 0 0 0
10025905331 0 0 0 0
10023839391 0 0 1 0
10025908305 0 1 0 0
10025902598 0 0 0 0
10023818065 0 0 0 0
10025904825 0 0 1 0
10025909907 1 0 1 1
10023810871 0 0 0 0
10025910381 0 0 0 0
10025911718 0 0 0 0
10023824179 0 0 0 0
10025904111 1 0 0 0
10025912350 0 0 0 1
10023832820 0 0 0 0
10023812155 0 0 0 0
10025912447 0 0 0 0
10023819307 0 0 0 0
10023805559 0 0 1 0
10025902796 0 0 0 0
10023807951 0 0 0 0
10025911739 0 0 0 0
10025905738 0 0 0 0
10023810817 1 0 0 0
10025906127 0 0 0 0
10025912074 0 0 0 0
10023807747 0 1 0 0
10023829333 0 0 0 0
10023831069 0 0 0 0
10025906727 0 1 0 1
10025904467 0 0 0 0
10025903220 1 0 0 0
10025905213 2 0 0 0
10025906540 0 0 1 0
10025912013 1 1 0 0
10023826733 0 0 0 0
10023829358 0 0 0 0
10025903623 1 0 1 0
10023822378 0 0 0 0
10023831354 0 0 0 0
10023807860 1 0 0 0
10025910404 0 1 0 1
10023807504 0 0 0 0
10025905768 1 0 0 0
10023824639 0 0 0 0
10025908114 0 0 0 0
10025904282 0 0 0 0
10025903971 0 0 0 0
10025905586 0 0 1 0
10023817760 0 0 0 0
10023845816 0 0 0 0
10025907873 0 0 0 0
10025912197 2 1 0 0
10023843461 0 0 0 0
10023838651 0 0 0 0
10025908315 2 0 0 0
10023820922 0 0 0 0
10023834721 0 0 0 0
10023811060 0 0 0 0
10025905747 5 2 0 1
10025907131 0 0 0 0
10023811263 0 0 0 0
10023814317 0 0 0 0
10025902754 0 0 0 0
10023841072 0 0 0 0
10023818964 0 0 0 0
10023827451 0 0 0 0
10023816957 0 0 0 0
10025907592 0 0 0 0
10023812683 0 0 0 0
10025913272 0 1 0 0
10023815673 0 0 0 0
10025906140 0 0 0 0
10025911780 0 0 0 0
10023825159 0 0 0 0
10023808587 0 0 0 0
10025905750 1 0 0 0
10025910159 0 0 0 0
10023846969 0 0 0 0
10023819557 0 0 0 0
10025909047 0 0 0 0
10025909042 1 0 0 0
10023822282 0 0 0 0
10023826637 0 0 0 0
10025909473 0 0 0 0
10025912067 0 0 0 0
10023811138 0 0 0 0
10023826229 0 0 0 0
10023815958 0 0 0 0
10023818972 0 0 0 0
10025907497 0 0 0 0
10023829038 1 0 0 0
10023817140 0 0 0 0
10023826455 1 0 0 0
10023817980 0 0 0 0
10023817452 0 0 0 0
10023815740 1 0 0 0
10023812874 0 0 0 0
10023841403 2 0 0 1
10023817341 0 0 0 0
10025906231 0 0 0 0
10023807699 0 0 0 0
10023824808 0 0 0 0
10025913288 0 1 0 0
10023837340 0 0 0 0
10023819544 0 0 0 0
10023818403 0 0 0 0
10025911181 0 0 0 0
10025912558 0 0 0 0
10023839497 0 0 0 0
10023811012 0 0 0 0
10025910873 0 0 0 0
10023818112 0 0 0 0
10023808360 0 0 0 0
10023849802 0 0 0 0
10023837499 0 0 0 0
10023811836 0 0 0 0
10025905059 0 0 0 0
10023805216 0 0 0 0
10025913191 0 0 0 0
10025910216 0 0 0 0
10023826861 0 0 0 0
10025903057 0 0 0 0
10023826151 0 0 0 0
10025910991 1 0 0 0
10023821383 0 0 0 0
10025913344 1 0 0 0
10025913040 0 0 0 0
10023818528 1 0 1 0
10023805039 0 1 1 0
10023831512 1 0 0 0
10023820036 0 0 0 0
10025911375 0 0 0 0
10023821289 0 0 0 0
10025902850 0 0 0 0
10023840481 0 0 0 0
10025910664 0 0 0 0
10023809772 0 0 0 0
10025910920 0 0 0 0
10025906497 2 0 0 0
10025907114 0 0 1 0
10025904077 0 0 0 0
10025911552 0 0 0 0
10023828639 0 0 0 0
10025902388 0 0 0 1
10023824902 0 0 0 0
10025912403 0 0 0 0
10023842976 0 0 0 0
10025907766 1 0 0 0
10025904333 0 0 0 0
10025912818 1 0 0 0
10025909830 1 0 0 0
10023805374 0 0 0 0
10023820697 0 0 0 0
10023840195 0 0 0 0
10025902511 0 0 0 0
10025905790 0 0 0 0
10023811577 0 1 0 0
10025907029 0 0 0 0
10025908068 0 0 0 0
10023838588 0 0 0 0
10025904197 0 0 0 0
10023820950 0 1 0 0
10023815931 0 0 0 0
10023843247 0 0 0 0
10025907863 0 0 0 0
10023834874 0 0 0 0
10023805939 0 0 0 0
10025904638 2 0 0 0
10023832144 0 0 0 0
10023814043 1 0 0 0
10025910019 0 1 0 0
10023818570 1 0 1 0
10023839083 2 0 0 0
10025911398 0 0 0 0
10025905989 2 1 1 0
10023813189 0 0 0 0
10023825580 0 0 0 0
10023832123 0 0 0 0
10023814598 2 0 0 0
10023812119 0 0 0 0
10025903000 0 0 0 0
10025911956 0 0 0 0
10023815699 0 0 0 0
10023818650 0 0 0 0
10025909884 1 0 1 0
10023821226 0 1 0 0
10023848217 0 0 0 0
10023820926 0 0 0 0
10023845614 0 0 0 0
10023807750 0 0 0 0
10025910440 1 0 0 0
10025909660 0 0 2 0
10025910593 0 0 0 0
10025906070 0 0 0 0
10025907338 2 0 0 0
10025902885 0 0 0 0
10025910163 1 0 1 0
10023823540 0 1 1 0
10023815600 1 0 0 0
10023821111 0 0 0 0
10023820040 0 0 0 0
10025910715 0 0 0 0
10023830235 0 0 0 2
10023817471 1 0 0 0
10023813905 0 0 0 0
10025904576 4 2 1 0
10025908131 1 0 1 0
10023838310 0 0 0 0
10025907848 0 0 0 0
10023839037 0 0 0 0
10025909186 0 0 0 0
10023837485 0 0 0 0
10023807312 0 0 0 0
10023832546 0 0 0 0
10025905781 0 0 0 0
10025904048 3 0 1 0
10023821040 1 0 0 0
10023814615 1 0 0 0
10023825503 0 0 0 0
10025909900 0 0 0 0
10025909298 0 0 0 0
10025902258 0 0 0 0
10023810558 0 0 0 0
10023806131 0 0 0 0
10023808292 0 0 1 0
10023844162 0 0 0 0
10023840810 0 0 0 0
10023815518 0 0 0 0
10023848881 0 0 0 0
10025908724 0 0 0 0
10025903861 1 2 0 0
10023811632 0 0 0 0
10025911646 0 0 0 0
10023836922 0 0 0 0
10023814463 0 0 0 0
10025910003 0 0 0 0
10025910465 0 0 0 0
10025903059 1 0 0 0
10023830455 0 0 0 0
10025905061 0 0 0 0
10023808582 0 0 0 0
10023813827 0 0 0 0
10025912007 0 0 0 0
10023812087 0 0 0 0
10023849326 0 0 0 0
10023809361 0 0 0 0
10025903460 0 1 0 0
10025903926 0 0 0 0
10023806621 0 0 0 0
10023816791 0 0 0 0
10025909199 0 0 0 0
10023806307 0 0 0 0
10023826253 0 0 0 0
10023809265 1 0 0 0
10025904741 0 0 0 0
10023810764 0 0 0 0
10023819717 0 0 0 0
10025905384 0 0 0 0
10025905837 0 0 0 0
10025902838 0 0 0 0
10025912481 1 0 0 0
10023821924 0 0 0 0
10025904012 0 0 0 0
10025912099 0 0 0 0
10023820255 0 0 0 0
10025904540 0 0 0 0
10025903271 0 0 0 0
10025903593 0 0 1 0
10025903178 0 0 0 0
10023818821 0 0 0 0
10023814696 0 1 0 0
10023811497 0 0 0 0
10023825384 0 0 0 0
10025907314 0 0 0 0
10025908026 0 0 0 0
10023826890 1 0 0 0
10025902288 0 0 0 0
10025906948 0 0 0 0
10023819714 0 0 0 0
10025903985 0 0 0 0
10023840612 0 0 0 0
10025911037 0 0 0 0
10025903114 0 0 0 0
10025907664 0 0 0 0
10025905374 1 0 0 1
10023826391 0 0 0 0
10025912799 2 1 0 0
10025913341 1 0 0 0
10023814099 0 0 0 0
10023813716 1 0 0 0
10023809206 0 0 1 0
10025910902 0 0 0 0
10025902263 0 0 0 0
10025912808 0 0 0 0
10025908106 0 0 0 0
10025905398 0 0 0 0
10025912199 0 0 0 0
10025907834 0 0 0 0
10025911640 0 0 0 0
10023823400 0 0 0 0
10023806380 0 0 0 0
10023818051 3 1 0 0
10025905627 0 1 0 0
10023813265 0 0 1 0
10025903922 1 0 0 0
10025908667 0 0 0 0
10025909811 0 0 0 0
10023820673 0 0 0 0
10023834318 0 0 0 0
10025908717 0 0 0 0
10023827279 1 0 0 0
10023823512 0 0 0 0
10025912684 0 0 0 0
10025903103 0 0 0 0
10025905129 0 0 0 0
10023826930 0 0 0 0
10023807765 0 0 0 0
10023810273 0 0 0 0
10023808038 0 0 0 0
10023806313 0 0 0 0
10023847561 0 1 0 0
10023811941 0 0 0 0
10023822065 0 0 0 0
10025905288 0 0 0 0
10025911124 0 1 0 0
10025909673 0 0 0 0
10023818740 0 0 0 0
10023815987 1 0 0 0
10025905547 0 0 0 0
10025903340 0 0 0 0
10025903668 4 0 0 0
10025902724 0 0 0 0
10025904373 1 0 1 0
10025903041 0 0 0 0
10023826470 0 0 0 0
10023839485 0 0 0 0
10025903968 1 0 0 0
10023812396 0 0 0 0
10025905579 1 0 0 0
10023835497 0 0 0 0
10023819497 0 0 0 0
10025912432 0 0 0 0
10025903187 0 0 0 0
10025903067 7 1 0 0
10023814156 1 1 0 0
10023807825 0 0 0 0
10023834569 0 0 0 0
10023819700 0 1 0 0
10023804740 0 0 0 0
10025909995 0 1 0 0
10025908594 1 1 0 0
10023811077 0 0 0 0
10023817060 0 0 0 0
10023820528 1 0 0 0
10025909740 0 0 0 0
10025907074 0 0 0 0
10023830494 0 0 0 0
10025906163 0 0 0 0
10025910052 0 0 0 0
10025903307 0 0 0 0
10025905210 0 0 0 0
10025902980 0 0 0 0
10025902833 0 0 0 0
10023829013 0 0 0 0
10023832639 0 0 0 0
10025902426 0 0 0 0
10023805789 0 0 0 0
10025908443 0 0 0 0
10025911768 3 0 0 0
10025904906 2 0 0 0
10023805730 0 0 0 0
10023811462 0 0 0 0
10023806378 1 0 0 0
10025902852 0 0 0 0
10023830700 0 0 0 0
10023840568 0 0 0 0
10025907035 0 0 0 0
10025910082 0 1 0 0
10025912376 2 0 0 0
10023840116 0 0 0 0
10025912499 0 0 0 0
10023805881 0 0 0 0
10025911054 5 0 1 0
10025909810 0 0 0 0
10025912183 0 0 0 0
10023810029 0 0 0 0
10023816498 0 0 0 0
10023828056 0 0 0 0
10023817129 0 0 0 0
10025912959 0 0 0 0
10025905933 1 0 0 0
10023816655 0 0 0 0
10025913145 0 0 1 0
10025904055 0 0 0 0
10023807222 0 0 0 0
10025908154 2 2 0 0
10025903482 0 0 0 0
10025902635 0 0 0 0
10023823888 0 0 0 0
10023827575 0 0 0 0
10025905754 1 0 0 0
10025910585 0 0 0 0
10023815440 0 0 0 0
10025903476 0 0 0 0
10025912340 3 0 0 0
10023810197 0 0 0 0
10023820511 0 0 0 0
10025907981 1 0 0 0
10025904272 1 1 0 0
10025905744 1 0 0 0
10023819468 0 0 0 0
10025906164 0 0 0 0
10025903786 0 0 0 0
10025913353 0 0 1 0
10023843643 1 0 0 0
10023850156 0 0 0 0
10023815929 0 1 0 0
10025906493 0 0 0 0
10023833579 0 0 0 0
10025912936 0 0 0 0
10025902791 0 0 0 0
10023832306 0 0 0 0
10023815011 0 0 0 0
10025911257 0 0 0 0
10023822657 0 0 0 0
10025912527 0 0 0 0
10023818014 0 0 0 0
10025905318 1 1 0 0
10025911233 0 0 0 0
10023815212 0 0 0 0
10023824231 0 0 0 0
10025909578 0 0 0 0
10025912909 0 0 0 0
10023824824 0 1 0 0
10023809016 0 0 0 0
10025907342 0 1 2 0
10025909599 0 0 0 0
10023812284 1 0 0 0
10023850519 0 0 0 0
10025907098 1 0 0 0
10025908900 0 0 0 0
10025903264 0 1 0 0
10023819896 1 0 0 0
10025903822 0 0 0 1
10023817961 0 0 0 0
10025908432 0 0 1 1
10025902929 0 0 0 0
10023848758 0 0 0 0
10025909829 1 0 0 0
10023804689 0 0 0 0
10023816202 0 0 0 0
10023827966 0 0 0 0
10023834454 0 0 0 0
10023836314 0 0 0 0
10025911570 0 0 0 0
10023805011 0 0 0 0
10025909634 0 0 0 0
10025906044 0 0 0 0
10023820037 0 0 0 0
10023817496 0 0 0 0
10025909572 0 0 0 0
10025902514 0 0 0 0
10023825596 1 0 0 0
10023805021 0 0 0 0
10025912972 0 0 0 0
10025903216 0 0 1 0
10023849346 0 0 0 0
10023822286 0 0 0 0
10023819331 0 0 0 0
10025908190 0 1 0 0
10025911744 0 0 0 0
10025902620 0 0 1 1
10025911588 0 0 0 0
10025908467 2 0 0 0
10023814721 0 0 0 0
10025912145 1 0 0 0
10023808276 0 0 0 0
10025903944 0 0 0 0
10025907612 1 0 0 0
10025904929 0 0 0 0
10025908354 2 0 0 0
10023805332 0 0 0 0
10023823135 0 0 0 0
10025912777 0 0 0 0
10023820520 0 0 0 0
10023814072 0 0 0 0
10025911449 0 0 0 0
10025906290 0 1 1 0
10023811498 0 0 0 0
10023838367 2 1 0 0
10025904362 1 1 0 0
10025908099 0 0 0 0
10023809169 0 0 0 0
10023826280 0 0 0 0
10025906433 0 0 0 0
10023832337 0 0 0 0
10023845673 0 0 0 0
10023807479 0 0 0 0
10023828293 0 0 0 0
10023813437 0 0 0 0
10023811290 0 0 0 0
10023850355 0 0 0 0
10023818057 0 0 0 0
10025913056 0 0 0 0
10023806392 1 0 0 0
10023807733 0 0 0 0
10025907911 0 0 0 0
10023826244 1 1 0 0
10023809501 0 0 0 0
10025906378 0 0 0 0
10025910312 0 0 0 0
10023825315 0 0 0 0
10023807818 0 0 1 0
10023811386 0 0 0 0
10023819599 0 0 0 0
10023822299 0 0 0 0
10023816873 0 0 0 0
10023844741 0 0 0 0
10023819265 0 0 0 0
10025910829 0 0 0 0
10023812129 0 0 0 0
10023821652 0 0 0 0
10025913285 1 0 0 0
10023837202 0 0 0 0
10023828102 0 1 1 0
10025912072 0 0 0 0
10023819055 1 0 0 0
10023806444 0 0 0 0
10025905785 0 0 0 0
10025904678 1 0 0 0
10023811423 0 0 0 0
10023810670 0 0 0 0
10025906943 2 0 0 0
10025908562 0 0 0 0
10025903394 1 0 1 0
10025910967 0 0 0 2
10025911674 0 0 0 0
10025911853 0 0 0 0
10025909145 0 0 0 0
10023841261 0 0 0 0
10023817392 0 0 0 0
10025902412 0 0 0 0
10023828449 0 0 0 0
10023806522 1 0 0 0
10025912763 0 0 0 0
10023847872 0 0 0 0
10023848730 0 0 0 0
10025911661 1 1 0 0
10025902308 0 0 0 0
10025902481 1 0 0 0
10023822037 0 0 0 0
10025908046 0 0 1 0
10023814078 0 0 0 0
10025904243 0 0 0 0
10023850393 0 0 0 0
10023827437 0 0 0 0
10023815386 0 0 0 0
10023832573 0 0 0 0
10023818602 0 0 0 0
10025908551 0 0 0 0
10023809385 0 0 0 0
10023838894 0 0 0 0
10023822310 0 0 0 0
10025912760 0 0 0 0
10025910513 1 0 1 0
10025903167 0 0 0 0
10025908570 0 0 0 0
10025904139 0 0 0 0
10025903998 0 0 0 0
10025912892 1 0 0 0
10025902567 0 1 2 0
10023841812 0 0 0 0
10025907770 0 0 0 0
10025902539 0 0 2 0
10023811817 0 1 0 0
10023813005 0 0 0 0
10023820814 0 0 0 0
10025908870 0 0 0 0
10025904162 1 1 2 0
10023806690 0 0 0 0
10023824563 0 0 0 0
10023849410 0 0 0 0
10023830807 0 0 0 0
10025909424 2 0 0 0
10023835276 0 0 0 0
10025912243 0 0 0 0
10023813875 0 0 0 0
10023842000 0 0 0 0
10025907816 0 0 0 1
10023846471 0 0 0 0
10025902164 0 0 0 0
10025909038 0 0 0 0
10023807053 0 0 0 0
10023805163 2 0 0 0
10023823120 0 0 0 0
10023823986 0 0 0 0
10025912751 0 0 0 0
10025908255 0 0 0 0
10023828454 1 0 0 0
10023822025 2 0 0 1
10023847333 0 0 0 0
10023809559 0 0 0 0
10025911012 0 0 0 0
10025903812 0 0 0 0
10023824830 0 0 0 0
10025904395 0 0 0 0
10023808214 0 0 0 0
10025904628 1 0 0 0
10023826638 0 0 0 0
10025912632 3 0 1 0
10025903682 0 0 0 1
10023816348 0 0 0 0
10023807060 0 0 0 0
10025907250 0 0 0 0
10025907721 2 1 0 0
10023814409 0 0 0 0
10023847419 0 0 0 0
10023818414 2 0 1 0
10023811305 0 0 0 0
10025909391 0 0 0 0
10023821860 0 0 0 0
10025910197 1 0 0 0
10025905987 1 0 0 0
10023811298 0 0 0 0
10023840212 1 0 2 0
10023829547 0 0 0 0
10023818218 0 0 0 0
10023822906 0 0 0 0
10025911711 0 0 0 0
10025908202 2 0 0 0
10023848636 0 0 0 0
10025903744 0 0 0 0
10025908291 0 0 0 0
10023818702 0 1 0 0
10025906835 0 0 0 0
10023810106 0 0 0 0
10025905367 0 0 0 0
10023820018 0 0 0 0
10023835091 0 0 0 0
10023813431 1 0 1 0
10023805526 3 0 0 0
10023830192 0 0 0 0
10025907594 1 0 0 0
10025906105 0 0 0 0
10025905797 0 0 0 0
10025905529 0 0 0 0
10023819182 0 0 0 0
10023824801 0 0 0 0
10023823388 0 0 0 0
10025906005 0 0 0 0
10025911320 2 1 1 0
10023837938 0 0 0 0
10023817556 0 0 0 0
10023804768 0 0 0 0
10025910691 0 0 0 0
10023820350 2 1 0 0
10023821410 0 0 0 0
10023834403 0 0 0 0
10025907941 0 0 0 0
10023806757 0 0 0 0
10023807683 0 0 0 0
10025904113 0 0 0 0
10023825485 0 0 0 0
10023816434 2 1 0 0
10025904412 0 1 0 0
10023805857 0 0 0 0
10025902276 0 0 0 0
10023823651 4 0 0 0
10023822932 0 0 0 0
10023819064 0 0 0 0
10023829092 0 0 0 0
10023817886 0 0 0 0
10023822532 0 0 0 0
10025906349 0 0 0 0
10025912726 0 0 0 0
10025903705 0 0 0 0
10023811109 0 0 0 0
10025903341 0 0 0 0
10023849078 1 1 0 0
10025907367 0 0 0 0
10025905906 0 0 0 0
10023806361 0 0 0 0
10023809704 0 0 0 0
10023809560 0 0 0 0
10023838274 0 0 0 0
10025911435 0 0 0 0
10025910168 0 0 0 0
10023812201 0 0 0 0
10025911197 0 0 0 0
10023824617 0 0 0 0
10025903481 1 0 0 0
10023837474 0 0 0 0
10025904323 0 0 0 0
10023805405 2 0 0 0
10023850031 0 0 0 0
10023826001 0 0 0 0
10025911403 0 0 0 0
10025905932 0 0 0 0
10023825463 0 0 0 0
10025903377 0 0 0 0
10025912326 0 0 0 0
10025906456 0 0 0 0
10023809847 0 0 0 0
10023830066 0 0 0 0
10025907910 0 0 0 0
10025903882 1 0 0 0
10025909152 1 1 0 0
10025909353 1 0 0 0
10023815609 0 0 0 0
10023811621 1 0 0 0
10025912049 0 0 0 0
10023820510 0 0 0 0
10023810027 0 0 0 0
10025910634 0 0 0 0
10023805686 0 0 0 0
10023805433 0 0 0 0
10025913192 1 1 0 0
10023821548 0 0 0 0
10025910382 0 0 0 0
10025902493 0 0 0 0
10025904939 0 0 0 0
10023823125 0 0 0 0
10025910894 1 0 0 0
10025903523 0 0 0 1
10025905103 0 0 0 0
10025908248 0 0 0 0
10025905421 0 0 0 0
10025902187 0 0 0 0
10025904044 2 0 0 0
10025903480 0 0 1 0
10023810338 0 0 1 1
10023807382 0 1 0 0
10023811937 0 0 0 0
10025910020 0 0 0 0
10023821615 0 0 0 0
10025903450 0 0 0 0
10025909891 0 0 0 0
10023850233 0 0 0 0
10025908918 1 0 0 0
10025912185 0 0 0 0
10023831965 0 0 0 0
10025907790 1 0 0 0
10025905584 0 0 0 0
10023809309 0 0 0 0
10025905370 0 0 0 0
10025902158 0 0 0 0
10025902458 0 0 0 0
10025903978 0 0 0 0
10023836616 0 0 0 0
10023806288 0 0 0 0
10023806819 0 0 0 0
10025911129 0 0 0 0
10025911807 0 0 0 0
10023839395 0 0 0 0
10023810318 1 0 0 0
10023809563 0 0 0 0
10025913060 4 0 0 0
10025905283 0 0 0 0
10023824614 0 0 0 0
10025906166 0 0 0 0
10023815105 0 0 0 0
10025906966 0 0 0 0
10025903440 0 0 0 0
10025909707 1 1 0 1
10023821127 0 0 0 0
10025904018 1 1 0 0
10025902633 0 2 0 0
10023822080 0 0 0 0
10025908669 1 0 0 0
10025911545 0 0 0 0
10023845126 0 0 0 0
10023806438 0 0 0 0
10023846954 0 0 0 0
10023808082 0 0 0 0
10023816716 0 0 0 0
10023809819 0 0 0 0
10025911932 0 0 0 0
10023827571 0 0 0 0
10025903400 1 1 0 0
10023842575 0 0 0 0
10023821239 0 0 0 0
10023829238 0 0 0 0
10025905866 0 1 0 0
10023808240 0 0 0 0
10025906678 0 0 0 0
10023807322 0 0 0 0
10023848853 0 0 0 0
10025902705 1 1 0 0
10025909867 2 0 0 0
10023809835 0 0 0 0
10023822976 0 0 0 0
10025909157 0 0 0 0
10025908802 0 0 0 0
10025910287 0 0 0 0
10023827672 0 0 0 0
10025913347 0 0 0 0
10025910403 0 0 0 0
10023824632 0 0 0 0
10023813325 0 0 0 0
10023814279 0 0 1 0
10023839180 0 0 0 0
10025908598 0 0 0 0
10025906037 0 0 0 0
10023838152 0 0 0 0
10023829739 0 0 0 0
10023841868 0 0 0 0
10023826392 0 0 0 0
10025907646 1 0 0 0
10025904765 0 0 0 0
10025912641 0 0 0 0
10025905508 0 0 0 0
10025904401 0 0 0 0
10023848416 0 0 0 0
10023846110 0 0 0 0
10023820370 0 0 0 0
10023826395 0 0 0 0
10025910443 0 0 0 0
10023847706 0 0 0 0
10023821135 0 0 0 0
10025908739 0 0 0 0
10025906271 0 1 0 0
10025909791 2 0 0 0
10023825755 0 0 0 0
10023836015 0 0 0 0
10025912739 0 0 0 0
10023834566 0 0 0 0
10023815320 0 0 0 0
10023814713 0 0 0 0
10023816227 0 0 0 0
10023812483 0 0 0 0
10023810780 1 1 0 0
10025910219 0 0 0 0
10025904415 0 0 0 0
10025909020 0 0 0 0
10023831722 0 0 0 0
10023845759 0 0 0 0
10023813240 0 0 0 0
10023822123 0 0 0 0
10025908348 0 0 0 0
10023806812 0 0 0 0
10025906138 0 0 0 0
10023814850 0 0 0 0
10025910889 2 0 0 0
10025904127 0 0 0 0
10023843260 0 1 0 0
10023818388 0 0 1 0
10025902736 0 0 0 0
10023825779 0 0 0 0
10025909067 0 0 0 0
10025907807 0 0 0 0
10023819167 0 0 0 0
10025904665 0 0 0 0
10025907645 2 0 0 0
10025910282 0 0 0 0
10025910061 0 0 0 0
10025908262 0 0 0 0
10025912965 2 0 0 0
10023810359 0 0 0 0
10023823378 0 0 0 0
10025902646 1 0 1 0
10023813294 0 0 0 0
10023824767 0 0 0 0
10025906889 0 0 0 0
10023816726 0 0 0 0
10023815720 0 0 0 0
10023834901 0 0 0 0
10025904336 0 0 0 0
10023815024 0 0 0 0
10025907920 0 0 0 0
10025903168 1 0 0 0
10023808772 0 0 0 0
10023807022 0 0 0 0
10023814627 0 0 0 0
10023835654 1 0 0 0
10025911889 1 0 0 0
10023817307 0 0 0 1
10025904943 0 0 0 0
10023825293 1 0 0 0
10025911359 2 0 2 0
10023850977 0 0 0 0
10023827051 0 0 0 0
10023826065 0 0 0 0
10023810758 0 0 0 0
10023823964 0 0 0 0
10025911548 0 0 0 0
10025907556 2 0 0 0
10023825072 0 0 0 0
10023834232 0 0 0 0
10025904165 0 0 0 0
10023821099 0 0 0 0
10025905242 1 0 0 0
10023804873 0 0 0 0
10025911924 0 0 0 0
10025905876 0 0 0 0
10023826217 0 0 0 0
10023814168 0 0 0 0
10023836793 0 0 0 0
10023822110 0 0 0 0
10025907473 1 0 0 1
10023838528 0 0 0 0
10025908527 0 0 0 0
10023825403 0 0 0 0
10025911338 0 0 0 0
10023849810 0 0 0 0
10023811189 1 0 0 0
10025910875 0 1 1 0
10025902304 0 0 0 0
10023813280 0 1 0 0
10023816471 0 0 0 0
10025913201 0 0 0 0
10025904031 1 0 0 0
10023822035 0 0 0 0
10025904345 1 0 0 0
10025907187 0 0 0 0
10023812934 0 0 0 0
10020230502 0 0 0 0
10025913160 0 0 0 0
10025904785 0 0 0 0
10025910618 0 0 0 0
10023844932 0 0 0 0
10023819712 1 0 0 0
10023822348 0 0 0 0
10025912754 0 0 0 0
10025903296 0 0 0 0
10023822216 1 0 0 0
10025903578 0 0 0 0
10025906826 0 0 0 0
10023835406 0 0 0 0
10023808202 0 0 0 0
10025909181 0 0 0 0
10023809962 0 0 0 0
10023813482 0 2 0 0
10023813797 0 0 0 0
10023810450 0 0 0 0
10025907755 0 0 0 0
10025904858 2 0 0 0
10023835690 0 0 0 0
10025908139 0 0 0 0
10025909446 0 0 0 0
10023819889 0 0 0 0
10023828522 0 0 0 0
10025907294 0 0 0 0
10025909968 0 0 0 0
10025909318 0 0 0 0
10023813446 0 0 0 0
10025902260 0 0 0 0
10023816295 1 0 0 0
10025906006 0 0 0 0
10025907285 0 0 0 0
10025908726 1 0 0 1
10025907056 1 0 0 0
10025904123 0 0 0 0
10023845716 0 0 0 0
10025913206 0 0 0 0
10025912448 0 0 0 0
10025912296 0 0 0 0
10025910532 0 0 0 0
10025910476 1 0 0 0
10023846926 0 0 0 0
10025902163 0 0 0 0
10025908289 0 1 0 0
10025903505 0 0 0 0
10025907926 0 0 0 0
10025912704 0 0 1 0
10025904285 3 0 1 0
10025906887 0 0 0 0
10025911109 0 0 0 0
10023828691 1 0 0 0
10023819070 0 0 0 0
10025906797 1 1 0 0
10023830688 0 0 0 0
10025908813 0 0 0 0
10023816933 1 0 0 0
10023820955 0 0 0 0
10025902252 0 1 0 0
10023807995 0 0 0 0
10023809537 0 0 0 0
10025906108 0 1 0 0
10025912281 0 0 0 0
10025902372 0 0 0 0
10025908455 0 0 0 0
10023807872 0 0 0 0
10023815650 0 0 0 0
10025906475 1 1 0 0
10023808155 0 0 0 0
10025902184 0 0 0 0
10023830881 0 0 0 0
10025904590 2 1 1 0
10025906073 0 1 0 0
10023837198 0 0 0 0
10023826997 0 0 0 0
10023838187 0 0 0 0
10023827553 2 1 1 0
10025913333 1 0 0 3
10025905608 0 0 0 0
10023812713 0 0 0 0
10025903605 0 0 0 0
10025903237 0 0 0 0
10025910408 0 0 0 0
10023845511 0 0 0 0
10023806566 0 0 0 0
10023831335 0 0 0 0
10023811447 0 0 0 0
10025902336 1 0 0 0
10023817941 0 0 0 0
10025904860 0 0 0 0
10019932383 0 0 0 0
10023844128 0 0 0 0
10025912561 0 0 0 0
10025912563 0 0 0 0
10023804700 0 0 0 0
10025903414 1 0 0 0
10023822254 1 0 0 0
10025911258 0 0 0 0
10025908713 0 0 0 0
10023845877 0 0 0 0
10023832101 0 0 0 0
10023835036 0 0 0 0
10025910068 0 0 0 0
10023835568 0 0 0 0
10023826942 0 0 0 0
10023807645 0 0 0 0
10023826027 0 0 0 0
10025904657 1 0 0 0
10025906131 0 0 0 0
10025906801 0 0 0 0
10023811354 0 0 0 0
10025906915 0 0 0 0
10025906024 0 0 0 0
10023818140 0 0 0 0
10025906192 4 0 2 1
10025909943 0 0 0 0
10023838518 0 0 0 0
10023826567 0 0 0 0
10023816671 0 0 0 0
10025907377 0 0 0 0
10025913223 0 0 0 0
10025911509 0 0 0 0
10025911177 2 0 0 0
10023813705 1 0 0 0
10023810025 0 0 0 0
10025910968 0 0 0 0
10023848016 1 0 0 0
10023806540 1 0 1 0
10023820428 0 0 0 0
10023826718 0 0 0 0
10025911532 0 0 0 0
10025905385 0 0 0 0
10025910367 0 0 0 0
10025910788 0 0 0 0
10025909556 0 0 0 0
10025902543 0 0 1 0
10023844509 1 0 0 0
10023833581 0 0 0 0
10025905629 0 0 0 0
10023836704 0 0 0 0
10023825411 0 0 0 0
10025910928 1 0 0 0
10023837255 0 0 0 0
10023823264 0 0 0 0
10025912825 1 0 0 0
10023816305 0 0 0 0
10023809153 0 0 0 0
10025907369 0 0 0 0
10025904614 0 0 0 0
10023841280 0 0 0 0
10025908379 0 0 0 0
10025908804 1 0 0 0
10023818638 0 0 0 0
10023842630 1 1 0 0
10023820231 0 0 1 0
10023807352 1 0 0 0
10025907980 1 0 0 0
10025912741 2 0 0 0
10025907018 0 0 0 0
10023812311 1 0 0 0
10023817190 0 0 0 0
10025903497 4 0 0 0
10023841229 0 0 0 0
10023830989 0 0 0 0
10023807401 0 0 0 0
10023812500 0 0 0 0
10023831794 0 0 0 0
10025912510 0 0 0 0
10023846301 0 0 0 0
10023825977 0 0 0 0
10023829653 0 0 0 0
10025904287 0 0 0 0
10025902534 0 0 0 0
10025909358 0 0 0 0
10023847221 0 0 0 0
10023810211 0 0 0 0
10023822049 0 0 0 0
10025909795 1 0 1 0
10023813320 0 0 0 0
10025903334 1 0 0 0
10023834001 0 0 0 0
10023813333 0 0 0 0
10023828036 0 0 0 0
10023833074 0 0 0 0
10025912541 0 0 0 0
10025907829 0 0 0 0
10025909677 0 0 0 0
10023817123 2 1 0 0
10023823293 0 0 0 0
10023806043 0 0 0 0
10023805001 0 0 0 0
10023817161 1 0 0 0
10023812089 0 0 0 0
10023810445 0 0 0 0
10023844702 0 0 0 0
10025909711 0 0 0 0
10023845799 0 0 0 0
10025911625 0 0 0 0
10023816495 1 0 0 0
10023812094 0 0 0 0
10025913084 0 0 1 0
10023814653 0 0 0 0
10023814301 0 0 0 0
10023816590 0 0 0 0
10023824938 0 0 0 0
10023829462 0 0 0 0
10023832771 0 0 0 0
10025909094 0 0 0 0
10025913176 0 0 0 0
10025909395 1 0 0 0
10025903994 0 0 0 0
10023847472 0 0 0 0
10025913351 0 0 0 0
10025905525 1 0 0 0
10025913339 1 1 0 0
10023823029 0 0 0 0
10025912371 0 0 0 0
10023813628 0 0 0 0
10025905148 0 0 0 0
10025909177 1 0 0 0
10023825458 0 0 0 0
10025904507 0 0 0 0
10023817549 0 0 0 0
10023838455 0 0 0 0
10025903477 0 0 0 0
10023839948 0 2 0 0
10025905654 1 0 0 0
10023812158 0 0 0 0
10025906980 0 1 0 0
10023834688 0 0 0 0
10023818978 0 0 0 0
10023828871 0 0 0 0
10023824704 0 0 0 0
10023825401 0 1 0 0
10025908745 1 0 0 0
10025902910 0 0 0 0
10023847410 0 0 0 0
10023818619 0 0 0 0
10025903729 0 0 0 0
10025906771 0 0 0 0
10025909263 0 0 0 0
10023839005 0 0 0 0
10025904705 0 0 0 0
10025903608 0 0 1 0
10023807796 0 0 0 0
10025911940 0 0 0 0
10025906338 0 0 0 0
10025905853 0 0 0 0
10025902784 0 0 0 0
10025908309 0 0 0 0
10023810729 0 0 0 0
10023843782 0 0 0 0
10025905394 0 0 1 0
10025911442 0 0 0 0
10023846064 0 0 0 0
10023810775 0 0 0 0
10023815284 0 0 0 0
10023838800 0 0 0 0
10023840363 0 0 0 0
10023815888 0 0 0 0
10025910144 0 0 0 0
10023828878 0 0 0 0
10023824996 4 2 1 0
10023810831 0 0 0 0
10023844206 0 0 0 0
10025907662 0 0 0 0
10025905469 0 0 0 0
10023834781 0 0 0 0
10023848369 0 0 0 0
10023814151 0 0 0 0
10023824590 0 0 0 0
10023847635 0 0 0 0
10023824308 0 0 0 0
10023817729 0 0 0 0
10025906180 0 0 0 0
10025903069 0 1 0 0
10023824196 0 0 0 0
10023820496 0 0 0 0
10025902324 1 0 0 0
10023819283 0 0 0 0
10025910406 0 0 0 0
10023844223 0 0 0 0
10023809459 0 0 0 0
10025908250 0 0 0 0
10023851032 0 0 0 0
10023821819 0 0 0 0
10023843185 0 0 0 0
10025906436 0 0 0 0
10023806771 0 0 0 0
10023824152 0 0 0 0
10025912861 1 1 0 0
10023842150 0 0 0 0
10025908424 0 0 0 0
10023817737 0 0 0 0
10025904396 0 0 0 0
10025902337 1 0 1 1
10023824525 0 0 0 0
10025908461 0 0 0 0
10025905922 0 0 0 0
10023823382 1 0 0 0
10023809044 1 0 0 0
10025910261 0 0 0 0
10025911985 2 1 0 1
10023848193 0 0 0 0
10025912322 1 0 1 0
10025909016 0 0 0 0
10023809782 1 0 1 0
10023824568 0 0 0 0
10025911416 0 0 0 0
10023828687 0 0 0 0
10023830851 0 0 0 0
10025907403 0 0 0 0
10023819664 0 0 0 0
10025909447 2 0 0 0
10025907347 0 0 0 0
10023828027 0 0 0 0
10025906239 0 0 0 0
10023835932 0 0 0 0
10025903544 0 0 0 0
10023849181 0 0 0 0
10025911721 0 0 0 0
10023829198 0 0 0 0
10023809279 0 0 0 0
10023806337 0 0 0 0
10025904222 0 0 0 0
10025903906 0 0 0 0
10023824084 0 0 0 0
10025913241 0 0 0 0
10023830521 0 0 0 0
10025906932 1 0 0 0
10023821353 0 0 0 0
10025910223 0 0 0 0
10025904411 0 0 0 0
10025911481 0 0 0 0
10025903567 0 0 0 0
10023815801 0 0 0 0
10023810596 0 0 0 0
10025907982 1 0 0 0
10025905364 0 0 0 0
10025907779 0 0 0 0
10025907084 0 0 0 0
10023823681 2 0 0 0
10023829812 0 0 0 0
10023805712 0 0 0 0
10025913177 0 0 0 0
10025909386 3 0 0 0
10025908148 0 0 0 0
10023822157 0 0 0 0
10025909785 0 0 0 0
10025902939 0 0 0 0
10023849908 0 0 0 0
10025913213 0 0 0 0
10023825082 0 0 0 0
10023828152 0 0 0 0
10025911111 0 0 0 0
10023825417 0 0 0 0
10023812888 0 0 0 0
10023808278 0 0 0 0
10023821068 0 0 0 0
10023811854 0 0 0 0
10023831460 0 0 0 0
10023815855 0 0 0 0
10025905057 0 1 0 0
10025907404 0 0 0 0
10025913334 0 0 0 0
10025905891 0 0 0 0
10023845497 0 0 0 0
10025904475 0 0 0 1
10023837541 0 0 0 0
10025907643 0 0 0 0
10023846349 0 0 0 0
10023805478 0 0 0 0
10023804713 0 0 0 0
10025910112 0 0 0 0
10023812336 0 0 0 0
10025904454 0 0 0 0
10023840024 0 0 0 0
10023818335 0 0 0 0
10025912354 0 0 0 0
10023816838 0 0 0 0
10023818688 0 0 0 0
10025906388 0 0 0 1
10023806036 0 0 0 0
10025907486 0 0 0 0
10025913039 0 0 0 0
10025906020 0 0 0 0
10025907666 0 0 0 0
10023812537 0 0 0 0
10023827736 0 0 0 0
10025909235 0 0 0 0
10023828085 0 0 0 0
10023840838 0 0 0 0
10023807534 0 0 0 1
10025907889 0 0 0 0
10025906220 0 0 0 0
10023827598 1 1 2 0
10025911792 0 0 0 0
10023834803 0 0 0 0
10023808788 0 0 0 0
10025907656 1 1 0 0
10023818598 0 0 0 0
10023810529 2 2 0 0
10025903721 1 0 0 0
10025910032 0 0 0 0
10025907349 0 1 0 0
10025904154 2 0 0 0
10023843130 0 0 0 0
10023817044 0 0 0 0
10023834824 0 0 0 0
10023844634 0 0 0 0
10025902878 0 0 0 0
10025913256 1 0 0 0
10023821319 0 0 0 0
10025905466 0 0 0 0
10025910923 0 0 0 0
10025912630 0 0 0 0
10023820978 0 0 0 0
10023843045 0 0 0 0
10023811901 0 0 0 0
10023806230 2 0 0 0
10023806571 0 0 0 0
10023812708 0 0 0 0
10025909286 0 1 0 0
10023804798 1 0 0 0
10023809252 0 0 0 0
10025903973 0 0 0 0
10023814377 0 0 0 0
10023813976 0 0 0 0
10025908689 1 0 0 0
10025913069 1 0 0 0
10025910778 0 0 0 0
10023822753 0 0 0 0
10025902213 0 0 0 0
10023833348 0 0 0 0
10025909873 0 0 0 0
10025910689 0 0 0 0
10025902789 1 0 0 0
10025912046 3 0 0 0
10025912654 0 0 0 0
10023830981 0 0 0 0
10025911505 1 0 2 1
10025902989 0 0 0 0
10023820473 0 0 0 0
10023805351 0 0 0 0
10023805134 0 0 0 1
10023807985 0 0 0 0
10023830836 0 1 0 1
10023818457 0 0 0 0
10025906035 0 0 0 0
10025907441 0 0 0 0
10025911882 1 1 1 0
10023805705 1 0 0 0
10025906389 0 0 1 0
10023804701 0 0 0 0
10023820570 1 0 0 0
10023814433 0 0 0 0
10023806528 0 0 0 0
10023847925 0 0 0 0
10025905349 1 0 0 0
10025903495 0 0 0 0
10023808008 0 0 0 0
10025906724 0 0 0 0
10025908488 0 0 0 1
10025910728 1 0 0 0
10023826510 0 0 0 0
10025908398 1 1 0 0
10025902508 0 0 0 0
10025905285 0 0 0 0
10025912663 1 0 0 0
10025907679 0 0 0 0
10023810723 0 0 0 0
10023823981 0 0 1 0
10023829853 0 1 0 0
10023813841 0 0 0 1
10023822725 1 0 0 0
10025902630 0 0 0 0
10023824292 0 0 0 0
10023830676 0 0 0 0
10023842028 0 0 0 0
10025902483 0 0 0 0
10023821334 0 0 1 0
10023823929 0 0 0 0
10025907828 1 0 0 0
10023836369 0 0 0 0
10023808137 0 0 1 0
10023849655 0 0 0 0
10025905504 0 0 0 0
10023809605 2 0 0 0
10025907764 0 0 0 0
10025910533 0 0 1 0
10023812214 1 0 0 0
10025904519 0 0 0 0
10023824671 0 0 0 0
10025905320 0 0 0 0
10023815636 0 0 0 0
10023816194 0 0 0 0
10023818535 0 0 0 0
10025911811 0 0 0 0
10025910740 1 0 0 0
10025905871 1 0 0 0
10023821100 0 0 0 0
10025905875 0 0 0 0
10025906636 1 0 0 0
10023837831 0 0 0 0
10023843032 0 0 0 0
10023827656 0 0 0 0
10025904404 0 0 0 0
10023846738 0 0 0 0
10025907505 1 0 1 0
10023811337 0 0 0 0
10025909760 1 0 0 0
10023821455 0 0 0 0
10023807802 0 0 0 0
10023848108 0 0 0 0
10025908810 0 0 0 0
10025908519 0 0 0 0
10023810156 0 0 0 0
10020049808 0 0 0 0
10025902794 1 0 0 0
10023828054 0 0 0 0
10025906432 0 0 0 0
10023822542 0 0 0 0
10023807909 0 0 0 0
10025908691 3 0 0 0
10025903993 0 0 0 0
10023833628 0 0 0 0
10023826874 0 0 0 0
10023808741 0 0 0 0
10025902500 0 0 0 0
10023818110 0 0 0 0
10023820849 0 0 0 0
10023847575 0 0 0 0
10025908723 0 0 0 0
10023822057 0 0 0 0
10023825747 0 0 0 0
10025902169 0 0 0 0
10025908645 1 0 0 0
10023848972 0 0 1 0
10023835358 0 0 0 0
10023829567 0 0 0 0
10023819236 3 1 1 0
10025912559 0 0 0 0
10023811864 1 0 0 0
10023806891 0 1 0 0
10023816037 0 0 0 0
10023831026 0 0 0 0
10023806242 0 0 1 0
10023825533 1 0 0 0
10023824539 0 0 0 0
10023823101 0 0 0 0
10025910837 0 0 0 0
10023832042 0 0 0 0
10025912186 0 1 0 0
10023827816 0 0 0 0
10023812228 0 0 0 0
10025904898 0 0 0 0
10023805732 0 0 0 0
10025904900 0 0 0 0
10025913212 0 1 0 0
10025905352 0 0 0 0
10025912195 0 0 0 0
10025910906 2 0 0 0
10025906939 0 0 0 0
10025910637 0 0 0 0
10025903373 0 0 1 0
10025903153 0 0 0 0
10023823543 0 0 0 0
10023822256 0 0 0 0
10023818544 0 0 0 0
10025912300 0 0 0 0
10023846067 0 0 0 0
10023820682 0 0 0 0
10025902807 2 1 0 0
10023811142 0 1 0 0
10025902155 0 0 0 0
10025908251 0 0 0 0
10023843042 0 0 0 0
10023815048 0 0 0 0
10023849291 0 0 0 0
10025913327 0 0 0 0
10025905205 0 0 1 0
10023825508 0 0 0 0
10023819708 1 0 1 0
10023820589 0 0 0 0
10023816170 0 0 0 0
10023815621 2 0 1 0
10023823390 1 0 0 0
10025911053 0 0 0 0
10023816282 0 0 0 0
10025910808 0 0 0 0
10025904355 2 0 1 0
10025906396 0 0 0 0
10023817216 0 0 0 0
10023824059 0 0 0 0
10023816362 0 0 0 0
10023823669 0 0 0 0
10023827611 0 0 0 0
10023821764 0 1 0 0
10025905408 0 0 0 0
10025908629 0 0 0 0
10025912707 0 0 0 0
10023844327 0 0 0 0
10025908529 1 1 0 0
10025911351 1 0 0 0
10025905715 0 0 0 0
10023826368 0 0 0 0
10023830899 0 0 0 0
10025903630 0 0 0 0
10025911428 0 0 1 0
10023812978 0 0 0 0
10023822988 0 0 0 0
10023822441 1 1 0 0
10023838657 0 0 0 0
10025903964 3 1 0 0
10023842989 0 0 0 0
10023826345 0 0 0 0
10025907450 1 0 0 0
10023837051 0 0 0 0
10023833372 0 0 0 0
10025903002 2 0 0 0
10025912393 1 0 0 0
10023808029 3 0 0 0
10023815571 0 0 0 0
10025911113 0 0 0 0
10023804955 0 0 0 0
10025907024 0 0 0 0
10023827787 0 0 0 0
10025911934 0 0 0 0
10025910146 0 0 0 0
10025906599 0 0 0 0
10023819957 0 0 0 0
10023824594 2 1 0 0
10025912280 1 0 0 0
10023820855 0 0 0 0
10025913246 1 0 0 0
10025905514 1 0 0 0
10025904234 0 1 0 0
10023828898 0 0 0 0
10025911490 0 1 0 0
10025909946 2 0 0 0
10023807881 0 0 0 0
10025910976 0 0 0 0
10023816993 0 0 0 0
10023842346 0 0 0 0
10025907946 0 0 0 1
10023818711 1 0 0 0
10023807292 1 0 0 0
10025902199 0 0 0 0
10023824749 0 0 0 0
10025911776 0 0 0 0
10023817444 0 0 0 0
10023809791 1 0 0 0
10025903890 0 0 0 0
10023823447 1 0 0 0
10025912940 1 0 0 0
10025907815 1 0 0 0
10023835125 0 0 0 0
10023829315 0 0 0 0
10023825448 0 0 0 0
10023829467 0 0 0 0
10023814750 1 0 0 1
10023812744 0 0 0 0
10023818515 1 0 0 0
10025905127 1 0 1 0
10023817891 0 0 0 0
10025909237 0 0 0 0
10025911612 0 0 0 0
10023807172 0 0 0 0
10025911062 0 0 0 0
10023814372 0 0 0 0
10025913136 0 0 1 0
10025912539 0 0 0 0
10025905154 0 0 0 0
10023821934 0 0 0 0
10025907129 0 2 0 0
10023808580 0 0 0 0
10025903363 3 1 0 0
10023843938 0 0 0 0
10025906684 0 0 0 1
10025905399 0 0 0 0
10025906017 4 0 0 0
10023823314 0 0 0 0
10025907988 0 0 1 0
10023821374 0 0 0 0
10023820097 1 0 0 0
10025913152 0 0 0 0
10025907034 0 0 0 0
10023831307 0 0 0 0
10025908914 2 1 0 1
10023811875 0 0 0 0
10023814723 0 0 0 0
10023827749 0 0 0 0
10023844891 0 0 0 0
10025905060 0 1 0 0
10023819153 0 0 0 0
10023818257 0 0 0 0
10025912642 0 0 0 0
10023806217 1 0 0 0
10023847393 0 0 0 0
10025905827 1 1 0 0
10023821852 0 0 0 0
10023833493 0 0 0 0
10023816468 0 0 0 0
10025909129 1 0 0 0
10023822219 0 0 0 0
10025909601 0 0 0 0
10025911451 0 0 0 0
10025906179 0 0 0 1
10025912247 0 0 0 0
10025902154 0 0 1 0
10023825285 0 0 0 0
10025904193 0 0 0 0
10023826961 0 0 0 0
10025908720 0 0 1 0
10023818780 0 0 0 0
10025909632 0 0 0 0
10023816562 0 0 0 0
10025911926 0 0 0 0
10023811645 0 0 0 0
10023809068 1 0 0 0
10023829746 0 0 0 0
10023835463 0 0 0 0
10023831435 0 0 0 0
10025903188 0 1 0 0
10025902996 0 1 0 0
10025910989 0 0 0 0
10023813854 0 0 0 0
10025911310 3 0 1 0
10023842419 0 0 0 0
10023815071 0 0 0 0
10025908530 1 0 0 0
10023821121 0 0 0 0
10025904505 0 0 0 0
10023824703 0 0 0 0
10023824734 1 0 0 0
10023826725 0 0 0 0
10023810893 0 0 0 0
10025909838 0 0 0 0
10025908592 0 0 0 0
10023809645 0 0 0 0
10025906959 0 0 0 0
10025906988 0 0 0 0
10023820408 0 0 0 0
10023815385 0 0 0 0
10025909618 0 1 0 0
10023808597 0 0 0 0
10023807877 0 0 0 0
10025906862 0 0 0 0
10023815179 0 0 0 0
10023824750 0 0 0 1
10023810284 0 0 0 0
10025911212 0 1 2 0
10023843541 0 0 0 0
10023843687 0 0 0 0
10025904388 0 0 0 0
10025907964 0 0 0 0
10023846273 0 0 0 0
10023828838 0 0 0 0
10023822736 0 0 0 0
10023819891 1 0 1 0
10023822320 0 0 0 0
10023839678 0 0 0 0
10025909089 0 0 0 0
10023826115 0 0 0 0
10023815874 0 0 0 0
10025908532 0 0 0 0
10025904877 0 0 0 0
10025902968 0 0 0 0
10023819087 0 0 0 0
10023813501 1 0 0 0
10023817552 0 0 0 0
10023805228 0 1 1 0
10025908140 0 0 0 0
10023831436 0 0 0 0
10023818391 0 0 0 0
10023835229 0 0 0 0
10025907138 0 1 0 0
10025913280 0 0 0 0
10025908630 0 0 1 0
10025908638 0 1 0 0
10023810073 1 0 0 0
10023827574 0 0 0 0
10025912379 0 0 0 0
10023825722 0 0 0 0
10025903685 0 0 0 0
10025904211 1 0 0 0
10023810770 0 0 0 0
10023840114 0 0 0 0
10025905992 0 0 0 0
10025911075 0 0 0 0
10025906651 0 0 0 0
10025911637 0 0 0 0
10025909117 0 0 0 0
10025911141 0 0 0 0
10025906492 1 0 0 0
10025906654 0 0 0 0
10023824438 0 0 0 0
10025911736 1 0 0 0
10023814837 0 0 0 0
10023839885 0 0 0 0
10025908809 0 0 0 0
10025912670 0 0 0 0
10023835901 0 0 0 0
10025906944 0 0 0 0
10023824148 0 1 0 0
10025909425 1 0 0 0
10025907724 0 0 0 0
10025905062 0 0 0 0
10023816569 0 0 0 0
10023810561 0 0 0 0
10023845979 0 0 0 0
10023824667 0 0 0 0
10025905537 0 0 0 0
10025911961 3 1 0 0
10023815661 0 0 0 0
10023828831 0 0 0 0
10025912482 0 0 0 0
10023849065 1 0 0 1
10023830524 0 0 0 0
10023808536 0 0 0 0
10025908428 0 0 0 0
10023814745 0 0 0 0
10025904013 0 0 0 0
10023850411 0 0 0 0
10023815961 0 0 1 0
10025904871 0 0 0 0
10023827687 0 0 0 0
10025911543 0 0 0 0
10023835857 0 0 0 0
10023822742 0 0 0 0
10025905889 0 0 0 0
10023832643 0 0 0 0
10025911922 0 0 0 0
10023821066 0 0 0 0
10023812307 0 0 0 0
10023837981 1 0 0 0
10025912370 0 0 0 0
10023811924 0 0 0 0
10023829290 0 1 0 0
10025902183 0 0 0 0
10025902588 0 0 0 0
10025912921 0 0 0 0
10025910455 0 0 0 0
10025905291 0 0 0 0
10023806889 1 0 0 0
10023812721 0 0 0 0
10023849899 0 0 0 0
10023825346 0 0 0 0
10025913330 2 0 1 1
10023811504 1 0 0 0
10025909778 0 0 0 0
10025908407 0 0 0 0
10023825651 0 0 0 0
10025904804 0 0 0 0
10023808960 6 2 0 0
10023848127 0 0 0 0
10023839598 0 0 0 0
10025909483 0 0 0 0
10023823384 1 0 0 0
10023834039 0 0 0 0
10023821304 0 0 0 0
10025907615 0 0 0 0
10023823717 1 0 1 0
10025913055 0 0 0 0
10025908623 0 0 0 0
10025910638 0 0 0 0
10025906965 2 0 0 0
10025911611 0 1 0 0
10025908574 0 1 0 0
10023825149 0 0 0 0
10025913025 0 0 0 0
10023850659 0 0 0 0
10023808026 0 0 0 0
10025906042 4 1 0 1
10025904913 0 0 0 0
10023814160 1 1 0 0
10025902329 0 0 0 0
10023838820 0 0 0 0
10023836213 0 0 0 0
10023815837 0 0 0 0
10023805855 0 0 0 0
10025910941 0 0 0 0
10023849947 0 0 0 0
10023808212 0 0 0 0
10025905542 1 0 0 0
10025908075 1 0 0 0
10025911456 0 0 0 0
10023810959 0 0 0 0
10023845636 0 0 0 0
10025908126 0 0 0 0
10025903928 1 0 0 0
10023807817 0 0 0 0
10023814040 0 0 0 0
10023840500 0 0 0 0
10025909971 0 1 0 0
10025904043 0 0 0 0
10023817620 0 0 0 0
10023824707 0 0 0 0
10023808042 0 0 0 0
10025912133 1 0 0 0
10025912498 2 1 0 0
10023833878 0 0 0 0
10025909868 2 0 0 0
10023830474 0 0 0 0
10025909289 0 0 0 0
10023818442 0 0 0 0
10025904764 0 0 1 0
10023829755 0 0 0 0
10023816079 0 0 0 0
10023837187 0 0 0 0
10023817426 0 0 0 0
10023810915 0 0 0 0
10025911249 3 1 0 0
10023820194 0 0 0 0
10023825006 0 0 0 0
10023817958 0 0 0 0
10023825317 1 0 0 0
10023810742 0 0 1 0
10025907514 0 0 0 0
10025902389 0 0 0 0
10025905187 0 0 0 0
10025908004 4 0 0 0
10023846766 0 0 0 0
10025904429 1 1 0 0
10023818141 0 0 0 0
10025903785 0 0 0 0
10025911048 0 0 0 0
10023806600 0 0 0 0
10023822175 1 0 0 0
10023844709 1 0 0 0
10025906763 0 0 0 0
10023841589 0 0 0 0
10023848512 0 0 0 0
10025903353 0 0 0 0
10025902918 0 0 0 0
10025910066 0 0 0 0
10025909911 0 0 0 0
10025904199 0 0 0 0
10023846517 0 0 0 0
10023824982 0 0 0 0
10023831006 0 0 0 0
10025909835 0 0 0 0
10025912718 0 0 0 0
10025903540 0 0 0 0
10023816231 0 0 0 0
10025904297 1 0 1 1
10025906702 2 0 0 0
10025905317 1 1 0 0
10025908553 0 0 0 0
10025910257 2 0 0 0
10025905104 0 0 0 0
10025911982 0 0 0 0
10025908384 0 0 0 0
10023805250 0 0 0 0
10023841413 0 1 0 0
10023828117 0 0 0 0
10023826340 0 0 0 0
10023824871 0 0 0 0
10025904387 0 0 0 0
10023833607 1 0 0 0
10023818137 3 0 0 0
10025913199 0 0 0 0
10023830400 0 0 0 0
10025905171 0 0 0 0
10025902615 0 0 0 0
10025911267 0 0 0 0
10023807508 1 0 0 0
10025909674 0 0 0 0
10025911413 0 1 0 0
10025910622 0 1 0 0
10023817767 0 0 0 0
10025902510 0 0 0 0
10025910055 1 0 0 0
10025908641 0 0 0 0
10023805753 0 0 0 0
10023824122 0 0 0 0
10025909432 0 0 0 0
10025906196 1 0 0 0
10025906502 0 0 0 0
10025904303 1 0 0 0
10025906900 1 0 0 0
10025904908 0 0 0 0
10025910974 1 0 0 0
10025911841 0 0 0 0
10025910841 0 0 0 0
10023818594 0 0 0 0
10025903771 0 0 0 0
10025910511 0 0 0 0
10023821525 0 0 0 0
10023846490 0 0 0 0
10025904773 1 0 1 0
10023806917 0 0 0 0
10023844833 0 0 0 0
10023834420 0 0 0 0
10025906736 0 0 0 0
10025904743 0 0 0 0
10023843528 0 0 0 0
10025904748 3 2 0 0
10025909883 0 0 0 0
10025905558 0 0 0 0
10023805238 2 1 2 0
10023808533 0 0 0 0
10025908490 2 0 0 0
10023807439 0 0 0 0
10023816385 0 0 0 0
10023816465 0 0 0 0
10025910590 0 0 0 0
10025903129 0 0 0 0
10023807579 0 0 0 0
10023808959 0 0 0 0
10023845763 0 0 0 0
10025907253 0 1 0 0
10025902859 2 0 0 0
10025903398 0 0 0 0
10023828997 0 0 0 0
10025906632 2 1 0 0
10025912706 0 0 0 0
10023840719 0 0 0 0
10025904717 0 0 0 0
10025906985 3 1 0 0
10025907273 1 0 0 0
10023813486 0 0 0 0
10023827960 0 0 0 0
10025911941 0 0 0 0
10025904226 0 0 0 0
10023827879 0 0 0 0
10025905942 0 0 0 0
10023813663 0 0 0 0
10025905050 0 0 0 0
10023806524 0 0 0 0
10025904260 0 0 0 0
10023827077 0 0 0 0
10025903239 0 1 0 0
10023841958 0 0 0 0
10023827240 0 0 0 0
10023818730 0 0 0 0
10025912752 0 0 0 0
10025908670 0 0 0 0
10025904639 0 0 0 0
10023827673 1 1 0 0
10025909254 1 0 1 0
10023808676 0 0 0 0
10025908545 4 1 0 1
10025906172 0 0 1 0
10023840815 0 0 0 0
10025902691 1 0 0 0
10023843665 0 0 0 0
10025907769 4 0 1 0
10023824325 0 0 0 0
10025913139 0 1 0 0
10025907191 0 0 0 0
10025907775 0 0 0 0
10025905162 0 0 0 0
10023819601 0 0 0 0
10023851108 0 0 0 0
10025902804 0 0 0 0
10025903232 0 0 0 0
10025905117 1 0 0 0
10025908481 0 0 0 0
10025908902 0 0 0 0
10023826514 3 0 0 0
10025908812 0 0 0 0
10023836307 0 0 0 0
10025908502 0 0 0 0
10023810658 0 0 1 0
10025907095 1 0 0 0
10025913031 0 0 0 0
10025907484 0 0 0 0
10023839006 0 0 0 0
10023844792 0 0 0 0
10023834009 0 0 0 0
10025910732 0 0 0 0
10023850387 0 0 0 0
10025909978 0 0 0 0
10025909270 0 0 0 0
10023821298 0 0 0 0
10023819638 0 0 0 0
10025902741 1 0 0 0
10025902595 0 0 0 0
10025903046 0 0 0 0
10023840640 0 0 0 0
10025907288 1 0 0 0
10023815094 0 0 0 0
10023819782 3 0 1 1
10025912503 1 0 0 1
10025908396 0 0 0 0
10023849136 0 0 0 0
10025906412 0 0 0 0
10025902925 0 0 0 0
10023820650 0 0 0 0
10025909504 3 0 1 1
10025911116 0 0 0 0
10023804671 0 0 0 0
10025904352 0 0 0 0
10023810064 3 0 1 0
10023838041 0 0 0 0
10023813293 0 0 0 0
10023833907 1 0 0 0
10025909178 0 0 0 0
10023805903 0 0 0 0
10023814663 0 0 0 0
10025913001 0 0 0 0
10023842667 0 0 0 0
10025908986 0 0 0 0
10023822756 0 0 2 0
10023814474 0 0 0 0
10023845761 0 0 0 0
10023817927 0 0 0 0
10025910890 1 0 0 0
10023807000 0 0 0 0
10025904182 6 3 0 0
10025912589 0 0 0 0
10023823628 0 0 0 0
10023807282 0 0 0 0
10023810539 0 0 0 0
10025903136 0 0 0 0
10023847918 0 0 0 0
10023825300 0 0 0 0
10023829191 0 0 0 0
10023821970 0 0 0 0
10023819771 0 0 1 0
10023804799 1 0 0 1
10023806210 0 0 0 0
10025903347 0 0 1 0
10025908987 2 1 0 0
10023804730 0 0 0 0
10023832770 2 0 1 1
10023817218 0 0 0 0
10023814466 0 0 0 0
10025912413 0 0 0 0
10025905636 2 0 0 0
10023850032 1 0 0 0
10023830710 2 0 1 0
10025902528 0 0 0 0
10023818277 0 0 2 0
10023804874 0 0 0 0
10025903636 3 0 1 0
10023808698 0 0 0 0
10023807009 0 0 0 0
10025908740 1 0 1 0
10025908700 1 0 0 0
10025910326 0 0 0 0
10023811208 0 0 0 0
10023823971 0 0 0 0
10023834823 0 0 0 0
10025903717 1 0 0 0
10025911448 0 0 0 0
10025907440 0 0 0 0
10025911167 0 0 0 0
10025904730 0 1 0 0
10025905255 0 0 0 0
10025912627 0 0 0 0
10025910856 0 0 0 0
10023836274 0 0 0 0
10023819542 0 0 0 0
10023821749 0 0 0 0
10023807511 0 1 0 0
10025903958 0 0 0 0
10023805468 1 0 0 0
10025907107 0 0 0 0
10025909485 0 0 0 0
10023813211 0 0 0 0
10025907857 0 0 0 0
10023812949 0 0 0 0
10023825862 0 1 0 0
10025903240 0 0 0 0
10023809780 1 0 0 0
10025903813 1 0 0 0
10023835969 0 0 0 0
10023841457 0 0 0 0
10025907385 1 0 0 0
10025913283 1 0 0 0
10023816265 0 0 0 0
10023849020 0 0 0 0
10025904808 0 0 0 0
10023824760 0 0 0 0
10025906028 0 0 0 0
10023815229 0 0 0 0
10023822966 0 0 0 0
10025902440 2 1 0 0
10023845200 0 0 0 0
10023826786 0 0 0 0
10023818881 0 0 0 0
10023816553 0 0 0 0
10023832582 0 0 0 0
10023821114 0 0 0 0
10023822568 0 0 0 0
10025905557 1 0 0 0
10023824463 0 0 0 0
10023805386 0 0 0 0
10025911633 0 0 0 0
10023827131 0 0 0 0
10025911322 0 0 1 0
10023828071 0 0 0 0
10025908121 3 0 0 0
10023820439 0 0 0 0
10023818039 0 0 0 0
10023812272 1 0 0 0
10025905769 2 1 1 0
10025904984 0 1 1 0
10023805477 0 0 0 0
10023816447 0 0 0 0
10023809696 0 0 0 0
10025905282 0 0 0 0
10023812854 0 0 0 0
10025904459 0 0 0 0
10025911001 1 0 0 0
10025904381 0 0 0 0
10023815131 0 0 0 0
10023805056 0 0 0 0
10023814352 3 1 0 0
10025910573 0 0 0 0
10023828025 0 0 0 0
10023838337 0 0 0 0
10023831382 0 0 0 0
10023807224 0 0 0 0
10023823537 0 0 0 0
10023838614 0 0 0 0
10025905096 0 0 0 0
10023808621 0 0 0 0
10025909182 0 0 0 0
10025909637 0 0 0 0
10023850820 0 0 0 0
10025909533 0 0 1 0
10023842674 0 0 0 0
10025905757 0 0 0 1
10023805286 0 0 0 0
10023828064 0 0 0 0
10023813668 0 0 0 0
10023842553 0 0 0 0
10023808592 0 0 0 0
10023808350 0 0 0 0
10023826445 0 1 0 0
10023845913 0 0 0 0
10025902814 1 1 0 0
10023808562 0 0 0 0
10023839282 0 0 0 0
10025905357 0 0 0 0
10023815312 0 0 0 0
10025904230 0 0 0 0
10025911112 0 0 0 0
10023839746 0 0 0 0
10025904597 0 0 0 0
10023844574 0 0 0 0
10025904006 0 0 0 0
10023805777 0 0 0 0
10025903835 0 0 0 0
10023840080 0 0 0 0
10023821112 0 0 0 0
10023809413 0 0 0 0
10023809794 0 0 0 0
10023818834 0 0 0 0
10023812866 1 0 1 0
10023847981 0 0 0 0
10023846413 0 0 0 0
10025912093 0 0 0 0
10023820762 0 0 0 0
10023838698 0 0 0 0
10023808745 0 0 0 0
10025904342 0 1 0 0
10023829983 0 0 0 0
10025908184 0 0 0 0
10023811075 0 0 0 0
10023837108 0 0 0 0
10025909600 0 1 0 0
10023833100 0 0 0 0
10023839319 0 0 0 0
10025911709 0 0 0 0
10023810515 0 0 0 0
10023817834 0 0 0 0
10023839635 0 0 1 0
10025908448 0 0 0 1
10025913099 0 0 0 0
10023823369 0 0 0 0
10023824556 0 0 0 0
10023819369 0 0 0 0
10023840536 0 0 0 0
10023818599 0 0 0 0
10025911677 0 0 0 0
10025905587 0 1 0 0
10023823854 0 0 0 0
10023833314 0 0 0 0
10023827723 1 0 0 0
10023812884 0 0 0 0
10023833115 0 0 0 0
10023819218 0 0 0 0
10023813928 0 0 0 0
10025908232 0 1 2 0
10023823600 0 0 0 0
10023837709 0 0 0 0
10025912659 0 0 0 0
10025904349 0 0 0 0
10025911561 1 0 0 0
10023825256 0 0 0 0
10023821262 1 0 0 0
10023806916 1 0 0 0
10025909184 0 0 2 0
10023850218 0 0 0 0
10025911556 0 0 0 0
10025904848 0 0 0 0
10025910880 1 0 0 0
10025912931 0 0 0 0
10025908841 0 0 0 0
10025909481 0 0 0 0
10023823732 0 0 0 0
10023827713 0 0 0 0
10025902290 0 0 0 0
10023816915 0 0 0 0
10023822839 0 0 0 0
10023828176 0 0 0 0
10023826287 0 0 0 0
10025909365 1 0 0 0
10023805310 0 0 0 0
10023809478 1 0 0 0
10023809188 0 0 0 0
10023811267 0 0 0 0
10025902217 0 0 0 0
10025907262 2 0 0 0
10025907277 0 0 0 0
10025908732 0 0 0 0
10023823481 0 0 0 0
10023821345 0 0 0 0
10023822682 0 0 0 0
10025904875 0 0 0 0
10023808937 0 0 0 0
10023806890 0 0 0 0
10025913297 0 0 0 0
10023816895 0 0 0 0
10023826284 1 0 0 0
10025911099 0 0 0 0
10025907839 0 0 0 0
10025903262 0 0 0 1
10023804970 0 0 0 0
10023810164 0 0 1 0
10023815414 0 1 0 0
10023813778 0 0 0 0
10023828075 0 1 0 0
10025905618 0 0 0 0
10023812235 0 0 0 0
10025907587 0 0 0 0
10025906128 1 1 0 0
10023820962 0 0 0 0
10023815289 1 0 0 0
10025905098 0 0 0 0
10025904497 0 0 0 0
10025910824 0 0 0 0
10025912334 0 0 0 0
10025902416 0 0 1 0
10025912817 0 0 0 0
10025910466 1 0 0 0
10025906435 1 1 0 0
10023822789 0 0 0 0
10023826464 0 0 0 0
10023849321 0 0 0 0
10023816966 0 0 0 0
10023808333 0 0 0 0
10025902224 0 0 0 0
10023817024 0 0 0 0
10023820225 0 0 0 0
10025903929 1 1 1 0
10025909475 0 0 0 0
10023811634 0 0 0 0
10023834751 0 0 0 0
10023823423 0 0 0 0
10025906506 0 0 0 0
10023805837 1 0 0 0
10025908397 0 0 1 0
10023839264 0 0 0 0
10023849314 0 0 0 0
10025905795 0 0 0 0
10023824649 0 0 1 0
10023847430 0 0 0 0
10023806085 0 0 0 0
10023811010 0 0 0 0
10025908302 0 0 0 0
10023847521 0 0 0 0
10023820674 0 0 0 0
10023834225 0 0 0 0
10025908741 0 0 0 0
10023818806 0 0 0 0
10023825179 0 0 0 0
10025903905 1 0 0 0
10023810790 0 0 0 0
10023851123 0 0 0 0
10023811678 0 0 1 0
10023841253 0 0 0 0
10025912043 0 1 0 0
10023808545 0 0 0 0
10025905683 0 0 0 0
10023846236 0 0 0 0
10023810348 1 0 1 1
10025902415 0 0 0 0
10025905787 1 0 0 0
10025907836 0 0 0 0
10025906897 3 0 0 0
10025910015 1 0 0 0
10023837402 0 0 0 0
10023846208 0 0 0 0
10025906339 1 0 0 0
10025913017 0 0 0 0
10025910193 0 0 0 0
10023814076 0 0 0 0
10023829228 0 0 0 0
10023811813 0 1 0 0
10025903931 0 0 0 0
10025905953 0 0 0 0
10023825013 0 0 0 0
10025909011 1 0 1 0
10023835695 0 0 0 0
10023813035 0 0 0 0
10023815826 1 0 0 0
10025904999 0 0 0 0
*ID** 0 0 0 0
10023842889 0 0 0 0
10025903903 0 0 0 0
10025902327 0 0 0 0
10025906607 0 0 0 0
10025908006 0 0 0 1
10025904568 0 0 0 0
10023819722 0 0 0 0
10025907096 0 0 0 0
10025902359 0 0 0 0
10023841015 0 0 0 0
10025909389 0 0 0 0
10023842462 0 0 0 0
10025909659 1 0 1 0
10025908792 0 0 0 0
10025909314 0 0 0 0
10023810427 0 0 0 0
10023832096 0 0 0 0
10023824377 0 0 0 0
10025910812 0 0 0 0
10025905758 0 0 0 0
10023816589 0 0 0 0
10025912495 1 0 0 0
10025906665 0 0 0 0
10025904857 0 0 0 0
10023822383 2 0 0 0
10023825004 0 0 0 0
10025908676 1 0 0 0
10023838105 0 0 0 0
10025908037 0 0 0 1
10023811045 0 0 0 0
10025902166 0 0 0 0
10025911333 0 0 0 1
10025906275 0 0 0 0
10023813511 0 0 0 0
10023812565 0 0 0 0
10023812783 0 0 0 0
10023846119 0 0 0 0
10025902744 0 0 0 0
10025903154 0 0 0 0
10023849377 0 0 0 0
10025902927 0 0 0 0
10025905997 0 0 0 0
10023830578 0 0 0 0
10023822274 0 0 0 0
10023843919 0 0 0 0
10025909278 2 3 0 0
10025910727 0 0 0 0
10025905417 0 0 0 0
10025904846 1 0 1 0
10023823799 0 0 0 0
10023807406 0 1 0 0
10023844816 0 0 0 0
10023823855 0 0 0 0
10023820349 0 0 0 0
10023845567 0 0 0 0
10023840890 0 0 0 0
10023805713 1 0 0 0
10023823416 1 0 0 0
10025910014 0 0 1 0
10023812938 0 0 0 0
10025906238 1 1 1 0
10025907272 0 0 0 0
10023840962 0 0 0 0
10023810262 1 0 0 0
10023811262 0 0 0 0
10023841910 0 0 0 0
10025904017 0 0 0 0
10023825930 0 0 0 0
10025905658 0 0 0 0
10023826883 0 0 0 0
10023809242 0 0 0 0
10023809954 0 0 0 0
10023807375 0 0 0 0
10023850343 0 0 0 0
10023811756 0 0 0 0
10025904890 0 0 0 0
10025911551 0 0 0 0
10023829956 0 0 0 0
10023808989 0 0 0 0
10023841416 1 0 0 0
10025911229 0 0 0 0
10025908027 0 0 0 0
10025911156 0 0 0 0
10023812944 0 0 0 0
10023819976 0 0 0 0
10025913204 0 0 0 0
10023805840 1 0 0 0
10025904304 0 0 0 0
10025911137 0 0 0 0
10025904332 0 0 0 0
10023827834 0 0 0 0
10023824811 0 0 0 0
10023826663 1 0 0 0
10025908715 0 0 0 0
10025906326 0 0 0 0
10025912592 0 3 0 0
10023823898 1 0 0 0
10025904537 0 0 0 0
10023817225 0 0 0 0
10023807321 2 0 0 0
10025906603 0 1 0 0
10023821604 0 1 0 0
10025907554 0 0 1 0
10025912837 0 0 0 0
10023827411 0 0 0 0
10025905253 0 0 0 0
10025904704 0 1 0 0
10025905350 0 0 0 0
10025908270 0 0 0 0
10025903917 4 0 0 0
10023838317 0 0 0 0
10025902466 0 0 0 0
10025903651 0 0 0 0
10025913368 0 0 0 0
10023839249 1 1 0 0
10025912597 0 0 0 0
10025903829 1 0 0 0
10025903674 1 1 2 0
10025911237 0 0 0 0
10025912361 1 0 0 0
10023827807 0 0 0 0
10025913248 0 0 0 0
10025912304 0 0 0 0
10025902271 0 0 0 0
10023836442 0 0 0 0
10025905149 0 0 0 0
10023826830 0 0 0 0
10023811394 1 0 0 0
10023819704 0 0 0 0
10025912464 0 0 0 0
10023807864 0 0 0 0
10023807052 1 0 0 0
10025910171 0 0 0 0
10025907661 1 0 0 0
10023832236 0 0 0 0
10025903088 0 0 0 0
10025905500 0 0 0 0
10025906449 0 0 0 0
10025913186 0 1 0 0
10025906461 0 0 0 0
10025907439 0 0 0 0
10023836975 0 0 0 0
10025909468 0 0 0 0
10025909036 0 0 0 0
10023818482 0 0 1 0
10025903972 0 0 0 0
10023847166 0 0 0 0
10023812983 0 0 0 0
10023806761 0 0 1 0
10025905278 0 0 0 0
10025904889 0 0 0 0
10025910057 0 0 0 0
10023819140 0 0 0 0
10023818007 1 0 0 0
10023840926 0 0 0 0
10025903349 0 0 0 0
10025906018 0 0 0 0
10023840915 0 0 0 0
10025910503 0 0 0 0
10023804867 0 0 0 0
10025907705 2 0 0 0
10025903584 1 1 0 0
10023825906 0 0 0 0
10025913037 2 0 0 0
10025903076 0 1 0 0
10023835575 0 0 0 0
10025904246 0 0 0 0
10025912297 0 0 0 0
10025910038 0 1 0 0
10023817547 0 0 0 0
10023824160 0 0 0 0
10025908153 1 0 0 0
10023822086 1 0 0 0
10025907443 1 0 0 0
10025908293 0 0 0 0
10023823658 0 0 0 1
10025905517 1 0 0 0
10025910423 0 0 0 0
10025909686 0 0 0 0
10023807354 0 0 0 0
10025906472 0 0 0 0
10023827344 0 0 0 0
10025904688 0 0 0 0
10025909158 0 0 0 0
10025905414 0 0 0 0
10023826303 1 0 0 0
10023808323 1 0 1 0
10023842867 0 0 1 0
10025905576 0 0 0 0
10025909252 0 0 0 0
10023809744 1 1 0 0
10025910958 0 0 0 0
10023818163 0 0 0 0
10025908626 0 0 0 0
10025908213 0 0 0 0
10023828344 0 0 0 0
10023836012 0 0 0 0
10025912167 0 0 0 0
10023843852 0 0 0 0
10023810741 0 0 0 0
10025906954 0 1 0 0
10023850541 0 0 0 0
10025910379 0 0 0 0
10023837332 0 0 0 0
10023821608 0 0 0 0
10023817267 0 0 0 0
10023807997 0 0 0 0
10023843808 0 0 0 0
10023827840 0 0 0 0
10023804936 0 0 0 0
10025903026 0 0 0 0
10025907741 1 0 0 0
10025906426 0 0 0 0
10025905323 0 2 1 0
10025907260 1 0 1 0
10023810859 0 0 0 0
10025902935 1 0 0 0
10023812283 0 0 0 0
10025909598 0 0 0 0
10025905328 0 0 0 0
10025913348 0 0 0 1
10025902583 1 0 0 1
10025909779 1 0 0 0
10025906821 0 0 0 0
10025904215 0 2 0 0
10025906107 0 0 0 0
10023828721 0 0 0 0
10025912552 0 1 0 0
10025909543 0 0 0 0
10025908907 2 0 1 0
10025909631 0 0 0 0
10023826715 0 0 0 0
10023818369 0 0 0 0
10023809344 1 0 1 0
10023808997 0 0 0 1
10025908032 2 0 0 0
10023807710 0 0 0 0
10023838931 0 0 0 0
10025912294 0 0 0 0
10025911639 0 0 0 0
10023823009 0 0 0 0
10025904640 0 0 0 0
10023822145 0 0 0 0
10025911204 2 0 0 0
10025905308 1 0 0 0
10023844507 0 0 0 0
10023833753 0 0 0 0
10025904244 1 1 0 0
10023817291 0 0 0 0
10023826311 0 0 0 0
10025910012 0 0 0 0
10025906053 1 0 0 0
10025908477 0 0 0 0
10023805409 0 0 0 0
10025902294 0 0 0 0
10025910138 0 0 0 1
10023834432 0 0 0 0
10025906633 0 0 0 0
10023850504 0 0 0 0
10025909352 0 0 0 0
10023829108 0 0 0 0
10023838160 0 0 0 0
10025912129 2 0 0 0
10023815882 0 0 0 0
10023850373 0 0 0 0
10023818076 0 0 0 0
10025903197 0 0 0 0
10025910823 0 0 0 0
10023827503 0 0 0 0
10023827194 0 0 0 0
10025910218 0 0 0 0
10025904715 0 0 0 0
10025907771 0 0 0 0
10023805980 0 0 0 0
10025906769 0 0 0 0
10023832230 0 0 0 0
10023822964 0 0 0 0
10023809924 0 0 0 0
10023822072 0 0 0 0
10025911097 0 0 0 0
10025908159 0 0 0 0
10025903715 1 0 0 0
10025911685 1 1 0 0
10023808975 0 0 0 0
10023845242 0 0 0 0
10023848511 0 0 0 0
10023826250 0 0 0 0
10023820384 0 0 0 0
10023823731 1 3 0 0
10025907254 0 0 0 0
10023821029 0 0 0 0
10025905841 3 0 1 0
10023820170 0 0 0 0
10023805359 0 0 0 0
10025913163 0 0 0 0
10025909476 0 0 0 0
10025907163 0 0 0 0
10025905022 0 0 0 0
10025910048 1 0 0 0
10023819560 1 0 1 0
10023808972 0 0 1 0
10023813426 0 0 1 0
10025912594 0 0 0 0
10025904936 1 0 0 1
10025911786 0 0 0 0
10023839792 0 0 0 0
10025911073 0 0 0 0
10025912436 0 0 0 0
10025910854 0 0 0 0
10025905054 0 0 0 0
10025902280 1 0 0 0
10023831173 0 0 0 0
10025905991 2 1 0 0
10023827033 0 0 0 0
10025912427 0 0 0 0
10023822590 0 0 0 0
10023848440 0 0 0 0
10023809356 0 0 0 0
10025910372 0 0 0 0
10023808390 1 0 0 0
10025910205 1 2 0 1
10025904088 0 0 0 0
10023811430 0 0 0 0
10025905366 1 0 0 0
10025913198 0 0 0 0
10025907423 1 0 0 0
10023825549 0 0 0 0
10025910709 0 0 0 0
10023816250 0 0 0 0
10025904551 0 0 0 0
10023831581 0 0 0 0
10025908963 0 1 1 0
10025902945 0 0 0 0
10023821174 2 0 0 0
10025904439 0 0 1 0
10023836181 0 0 0 0
10025910849 0 0 1 0
10025904533 1 0 0 0
10025906715 0 0 0 0
10023833561 2 0 1 0
10025906653 0 0 0 0
10025908334 1 0 0 0
10023814358 0 0 0 0
10025911979 0 0 0 0
10023836694 0 0 0 0
10025903358 0 0 0 0
10023818663 0 0 0 0
10023811918 0 0 0 2
10023806815 1 0 0 0
10023817916 0 0 0 0
10023833896 0 0 0 0
10023808708 0 0 0 0
10023823431 0 0 0 0
10025903170 0 0 0 0
10023837561 0 0 0 0
10025913252 0 1 0 0
10025902766 0 0 0 0
10025906373 0 0 0 0
10023820632 0 0 0 0
10023808431 0 0 0 0
10023817304 0 0 0 0
10025909125 0 0 0 0
10025910253 0 0 0 0
10023827092 0 0 0 0
10023807165 0 1 0 0
10023818244 0 0 0 0
10025910710 2 0 0 0
10023829165 0 0 0 0
10023843259 0 0 0 0
10023826155 1 0 0 0
10023806983 0 0 0 0
10025908316 3 0 1 0
10025910162 0 0 0 0
10025913015 0 1 0 0
10023823952 0 0 0 0
10023817725 0 0 0 0
10025909017 3 0 0 0
10025911064 1 0 0 0
10025905617 0 0 0 0
10025909019 4 0 0 0
10025905905 0 0 0 0
10023825136 0 0 0 0
10025907028 0 1 0 0
10025911405 0 0 0 0
10023813639 0 0 0 0
10025903142 0 0 0 0
10025903462 0 0 0 0
10023836295 0 0 0 0
10025912308 1 0 0 0
10025912077 0 0 2 0
10025908656 0 1 0 0
10025902834 0 0 0 0
10023840701 0 0 0 0
10025908911 0 0 0 0
10023805284 0 0 0 0
10025909208 0 0 0 0
10025912080 0 0 0 0
10025904347 0 0 0 0
10023819330 1 0 0 0
10025908217 0 0 0 0
10023810055 0 0 0 0
10023835262 1 0 1 0
10023824358 0 0 0 0
10025907719 0 0 0 0
10023837254 0 0 0 0
10025907842 1 0 1 0
10025905553 0 0 0 0
10023806805 1 0 0 0
10023822125 0 0 0 0
10025909267 0 0 0 0
10025906150 2 0 0 0
10025910521 0 0 0 0
10023824131 0 0 0 0
10023819255 0 0 0 0
10023824772 0 0 0 0
10023813222 1 0 0 1
10025908404 0 0 0 0
10025908468 1 0 0 0
10023819322 1 0 0 0
10023807342 0 0 0 1
10023823666 0 0 0 0
10023808411 0 0 0 0
10025909624 0 0 0 0
10025907623 1 0 0 0
10023845043 0 0 0 0
10025909783 0 0 0 0
10023836208 0 0 0 0
10023831329 0 0 0 0
10023822279 0 0 0 0
10023836915 0 0 0 0
10023818255 1 0 0 0
10023814995 2 0 1 0
10023837619 0 0 0 0
10023815840 0 0 0 0
10023840897 0 0 0 0
10023812297 0 0 0 1
10025908296 0 0 0 0
10023818531 0 0 0 0
10025910439 0 0 0 0
10023813952 0 0 0 0
10023813432 0 0 0 0
10025913294 1 0 0 0
10023813832 0 0 0 0
10023821420 0 0 0 0
10023806977 0 0 0 0
10023848376 0 0 0 0
10023806684 0 0 0 0
10025912923 0 0 0 0
10025908176 0 0 0 0
10025907820 0 1 0 0
10023836722 0 0 0 0
10023839626 0 0 0 0
10025910992 0 0 0 0
10025910364 0 0 0 0
10023824674 0 0 0 0
10023825572 0 0 0 0
10023817088 0 0 0 0
10023822843 0 0 0 0
10025907670 0 0 1 0
10023829126 0 0 0 0
10025904893 0 0 0 0
10025904353 1 0 1 0
10025912798 0 0 0 0
10023813196 0 0 0 0
10025908294 0 0 0 0
10023822939 0 0 0 0
10025910236 0 0 0 0
10025905679 0 0 0 0
10025905509 0 0 0 0
10023823740 0 0 0 0
10023816166 0 0 0 0
10023823198 0 0 0 0
10023810845 0 0 0 0
10023823179 0 0 0 0
10023851113 0 0 0 0
10023824509 0 0 0 0
10025907043 0 0 2 0
10025905166 0 0 0 0
10023811349 0 0 0 0
10023838693 0 0 0 0
10025906899 2 0 0 0
10023826928 0 0 0 0
10023810925 0 0 0 0
10025911356 1 0 1 0
10025911271 1 0 0 0
10023816406 0 0 0 0
10023824188 0 0 0 0
10023850315 0 0 1 0
10025912235 0 0 0 0
10023833593 0 0 0 0
10023823143 0 0 0 0
10025912886 0 0 0 0
10023808446 0 0 0 0
10023806796 0 0 1 0
10025912125 0 0 0 0
10025904912 0 0 0 0
10025909955 3 1 0 1
10023806860 0 0 0 0
10025908868 0 0 0 0
10023833598 0 0 0 0
10025908983 0 0 0 0
10025912141 0 0 0 0
10023843261 0 0 0 0
10023845578 0 0 0 0
10023813094 0 0 0 0
10023834931 1 0 0 0
10023816418 0 0 0 0
10025908806 0 0 0 0
10023808969 0 0 0 0
10023819023 0 0 0 0
10025911051 0 0 0 0
10025909848 0 0 0 0
10023807241 0 0 0 0
10023827184 0 0 0 0
10023819805 0 0 0 0
10025903025 0 0 0 0
10025902616 0 0 1 0
10025902648 1 1 1 0
10023851280 0 0 0 0
10025904582 0 0 0 0
10023850696 0 0 0 0
10025912857 0 0 0 0
10025909738 0 0 0 0
10025909947 0 0 0 0
10025907544 0 0 0 0
10023818432 0 0 0 0
10023815660 0 0 0 0
10023833017 0 0 0 0
10023826884 0 0 0 0
10025909458 0 0 0 0
10025904832 0 0 0 0
10025908330 0 0 1 0
10025911268 3 1 1 0
10023843765 0 0 0 0
10023851097 1 0 2 0
10025912910 0 0 0 0
10023809444 0 0 0 0
10025911562 0 1 0 0
10023822500 1 0 0 0
10025905134 0 2 1 1
10025909613 0 0 0 0
10023813363 0 0 0 0
10025904492 0 0 0 0
10023835766 0 0 0 0
10023807481 0 0 0 0
10025911166 0 0 0 0
10025912220 0 0 0 0
10023807558 0 0 0 0
10023836701 0 0 0 0
10025911489 1 0 0 0
10025909305 0 0 0 0
10025907772 0 0 0 0
10025904442 3 0 0 0
10023843387 0 0 0 0
10023824306 0 0 0 0
10023811286 0 0 0 0
10025904853 0 0 0 0
10023817859 0 0 0 0
10025902254 0 0 0 0
10025908079 0 0 0 0
10025906593 0 0 0 0
10023831600 0 0 0 0
10023821358 0 0 0 0
10023814182 0 0 0 0
10025908607 0 0 0 0
10023830380 0 0 0 0
10023825817 0 0 0 0
10025908116 0 0 0 0
10023816909 0 0 0 0
10023819643 0 0 0 0
10023810297 0 0 0 0
10025909850 0 0 0 0
10025902363 1 0 0 0
10025909467 0 0 0 0
10025904997 4 0 0 0
10023843664 0 0 0 0
10025902956 2 0 0 0
10023825111 1 1 0 1
10025904959 0 0 0 0
10025906292 0 0 1 0
10025903380 0 0 0 0
10023818615 0 0 0 0
10025908471 0 0 3 0
10025909240 0 0 0 0
10023825409 0 0 0 1
10025908678 0 0 0 1
10025906225 0 0 0 0
10023812017 0 0 0 0
10023822581 0 0 0 0
10025910341 0 0 0 0
10025910277 0 0 0 0
10025907387 0 0 0 0
10025906738 0 0 0 0
10023847456 0 0 0 0
10023841346 0 0 0 0
10025903338 3 0 0 0
10025904572 0 0 0 0
10025910723 1 0 0 0
10025912451 1 0 0 0
10025909039 1 0 0 0
10025908332 0 0 0 0
10023812055 1 0 0 0
10023826497 0 0 0 0
10025906041 0 1 0 0
10023818009 0 0 0 0
10025903790 0 0 0 0
10023832216 1 0 0 0
10023820840 0 0 0 0
10025904146 0 0 0 0
10023833121 0 0 0 0
10023820470 0 0 0 0
10025910160 2 0 0 0
10025903074 1 0 0 0
10025902296 0 0 0 0
10023833901 0 0 0 0
10025905156 1 0 0 0
10023849870 0 0 0 0
10023811887 0 0 0 0
10023816085 0 0 0 0
10023812198 0 0 0 0
10025904539 0 0 0 0
10025912756 0 0 0 0
10023825083 0 0 0 0
10023835482 0 0 0 0
10023843966 0 0 0 0
10023805661 0 0 0 0
10025903093 4 0 0 0
10025912107 0 0 1 0
10023814207 0 0 0 1
10023836926 0 0 0 0
10025903299 0 0 0 0
10025909176 0 0 0 0
10023843098 0 0 0 0
10025910034 0 0 0 0
10025909098 0 0 0 0
10023821704 0 0 0 0
10025912913 1 0 0 0
10025902210 0 1 0 0
10025910805 0 1 1 0
10025911178 1 0 0 0
10023814900 0 0 0 0
10025906659 0 0 1 0
10025905646 1 0 0 0
10025905416 0 0 0 0
10023836452 0 0 0 0
10023823412 0 1 0 0
10023849592 0 0 0 0
10023815589 0 0 0 0
10023847745 0 0 0 0
10025910607 0 0 0 0
10023808473 0 0 0 0
10023811401 0 0 0 0
10025908146 0 0 0 0
10025912564 0 0 0 0
10025903935 0 0 0 0
10025908846 4 1 0 1
10025913268 0 0 1 0
10025912134 2 0 1 0
10023816136 0 0 0 0
10023825306 0 0 0 0
10025912977 0 1 0 0
10023816339 0 0 0 0
10023813539 0 0 0 0
10023820992 0 0 0 0
10025911569 0 0 0 0
10025903289 0 1 0 0
10023808358 0 0 0 0
10023841121 0 1 0 0
10025902802 5 0 0 0
10023832396 0 0 0 0
10025902872 0 0 0 0
10025910512 0 0 0 0
10025903827 1 0 0 0
10025905622 0 0 0 0
10023827634 0 0 0 0
10023845579 0 0 0 0
10023813030 0 0 0 0
10020272110 0 0 0 0
10025909827 2 0 0 0
10023815285 0 0 0 0
10023816201 0 0 0 0
10023818519 0 0 0 0
10025912045 1 0 0 0
10025906979 0 0 0 0
10025907685 1 0 0 0
10023807291 0 0 0 0
10025911032 1 1 0 0
10023833510 0 1 0 0
10023849657 0 0 0 0
10023806665 0 0 0 0
10025904684 0 0 0 0
10023843319 0 0 0 0
10025911382 0 0 0 1
10023812595 0 0 1 1
10025907063 1 0 0 0
10025906562 0 0 0 0
10023849323 0 0 0 0
10023818170 0 0 0 1
10023845534 0 0 0 0
10023837407 0 0 0 1
10025905944 0 0 0 0
10025910951 0 0 0 0
10025904664 2 1 1 0
10025911182 0 0 0 0
10023832839 0 0 0 0
10023818341 0 0 0 0
10023815599 0 0 0 0
10025911742 0 0 0 0
10023804899 0 0 0 0
10025907166 1 0 1 0
10025907837 0 0 0 1
10023830720 0 0 0 0
10025910914 1 0 0 0
10023831223 0 0 0 0
10025907386 0 0 0 0
10025907693 1 0 0 0
10023819440 1 0 0 1
10025904247 0 0 0 0
10023840868 0 0 0 0
10023843930 0 0 0 0
10023818501 0 0 0 0
10025903650 0 0 0 0
10025905443 0 0 0 0
10023818199 0 0 0 0
10023821558 0 0 0 0
10025906004 1 1 0 0
10025911952 0 0 0 0
10023825865 0 0 0 0
10025913219 0 0 0 0
10025903897 0 0 0 0
10023832706 0 0 0 0
10023831187 0 0 0 0
10025904392 1 1 1 0
10023849684 0 0 0 0
10023822540 0 0 0 0
10023843162 0 0 0 0
10025913124 4 0 0 0
10023823250 0 2 0 0
10025906765 0 0 0 0
10023823989 0 0 0 0
10025902666 0 0 0 0
10023827552 0 1 0 0
10023824946 0 0 0 0
10025911459 0 0 0 0
10025910698 0 0 0 0
10023812064 0 0 0 0
10023816248 0 0 0 0
10023815266 0 0 0 0
10023830094 0 0 0 0
10023817296 0 0 0 0
10023842058 1 0 0 0
10025908010 0 0 0 0
10023808288 0 0 0 0
10023822734 0 0 0 0
10025902141 0 0 0 0
10025906241 1 0 1 0
10023845517 0 0 0 0
10023819571 0 0 0 0
10025913121 0 0 0 0
10025911371 0 0 0 0
10023819646 0 0 0 0
10025909417 1 1 1 0
10025907088 0 0 0 0
10023827626 0 0 0 0
10023812183 0 0 0 0
10025906811 0 0 0 0
10025906211 0 0 0 0
10023834317 0 0 0 0
10025902851 0 0 0 0
10023845079 0 0 1 0
10023839002 0 0 0 0
10025907853 0 0 0 0
10025905614 0 0 0 0
10023829417 0 0 0 0
10023810198 0 0 0 0
10023826501 0 0 0 0
10025906688 0 0 0 0
10025908589 0 0 0 0
10023843845 0 0 0 0
10023825801 0 0 0 0
10025902592 0 0 0 0
10023826402 1 0 0 0
10023809637 0 0 0 0
10023847014 0 0 0 0
10025909517 0 0 0 0
10023817397 0 0 0 0
10023819888 1 1 0 0
10025912911 0 0 0 0
10025902284 0 0 0 0
10025909021 0 0 0 0
10023821589 0 0 0 0
10023813365 0 0 0 0
10023840973 0 0 0 0
10025911145 0 0 0 0
10025910644 0 0 0 0
10025908769 0 0 0 0
10023831352 0 0 0 0
10023841473 0 0 0 0
10023814070 0 0 0 0
10023813057 0 0 0 0
10023811316 1 0 0 0
10025905433 2 1 1 1
10023850947 0 0 0 0
10023812416 0 0 0 0
10025905723 1 0 0 0
10023819558 0 0 1 0
10023806199 0 1 0 0
10023851199 0 0 0 0
10023827021 0 0 0 0
10025905575 0 0 0 1
10023824006 0 0 0 0
10023828518 0 0 0 0
10023823884 0 0 0 0
10025908634 0 0 0 0
10023823241 0 0 0 0
10025910280 0 0 0 0
10023812379 0 0 0 0
10025906075 4 0 0 0
10023840483 0 0 0 0
10025909756 0 0 0 0
10023804841 0 0 0 0
10023816009 0 0 0 0
10023828460 0 0 0 0
10023809803 0 0 0 0
10023821494 0 1 0 0
10025910356 0 0 1 0
10023825821 0 0 0 0
10025907718 0 0 0 0
10025906546 0 0 0 0
10023835131 0 0 0 0
10023821667 0 0 0 0
10025902997 0 0 0 0
10023812498 0 0 0 0
10025913038 1 0 0 0
10025903160 1 0 0 0
10025908784 1 1 0 0
10023813231 2 0 0 1
10023807832 0 0 0 0
10023824663 0 0 0 0
10023807315 0 0 0 0
10025909652 0 0 0 0
10025912890 0 0 0 0
10025910964 0 0 0 0
10025905609 0 0 0 0
10025904917 0 0 0 0
10023806643 0 0 0 0
10025909585 0 0 0 0
10025911120 0 0 0 0
10023821703 1 0 0 0
10025910809 1 0 0 0
10023804779 0 0 0 0
10023824394 0 0 0 0
10023823245 0 1 0 0
10025903947 0 0 0 0
10023840387 0 0 0 0
10023847977 0 0 0 0
10025909378 0 0 0 0
10023819754 0 0 0 0
10023816638 0 0 0 0
10023812704 0 0 0 0
10025909214 1 0 0 0
10023833688 0 0 0 0
10025911806 0 0 0 0
10025912416 0 0 0 0
10023841857 0 0 0 0
10025902506 0 0 0 0
10023819454 0 0 0 0
10023842320 0 0 0 0
10025903749 0 0 0 0
10025905960 0 0 0 0
10025911693 1 0 0 0
10025910608 0 0 0 0
10025907958 0 0 0 0
10023808575 0 0 0 0
10025907383 1 0 0 0
10025904702 0 0 0 0
10023823972 0 0 0 0
10023805629 0 0 0 0
10025903217 0 0 0 0
10025904470 0 0 0 0
10023849791 9 0 0 0
10023806216 0 0 0 0
10025902908 0 0 0 0
10025906923 1 0 0 0
10025903714 0 0 0 0
10025904227 0 0 0 0
10025904653 4 0 0 0
10025913369 0 0 0 0
10025910459 1 0 0 0
10025913102 0 1 0 0
10025910056 1 0 0 0
10025909782 1 1 0 0
10023823023 0 0 0 0
10025904547 0 0 0 0
10025904383 0 1 1 0
10023839990 0 0 0 0
10023808560 0 0 0 0
10023836705 0 0 0 0
10023844482 0 0 0 0
10025903091 0 0 0 0
10025910058 0 0 0 0
10025905895 0 0 0 0
10025905839 0 0 0 0
10023808074 0 0 0 0
10023834311 0 0 0 0
10025906152 1 0 0 0
10025906922 1 0 0 0
10023825249 0 0 0 0
10023809920 0 0 0 0
10025913078 1 0 0 0
10025911867 2 0 0 0
10025913247 1 0 0 0
10023819783 0 0 0 0
10023823041 0 0 0 0
10023836564 0 0 0 0
10025907595 0 0 0 0
10025902342 0 0 0 0
10025911297 0 0 0 0
10023841164 1 0 1 0
10025903691 0 0 0 0
10025909294 2 0 0 0
10023828437 0 1 0 0
10023827376 0 0 0 0
10025904329 0 0 0 0
10023811246 0 0 0 0
10023848105 0 0 0 0
10025902361 1 0 0 0
10023814679 0 0 0 0
10023833889 0 0 0 0
10025907537 1 0 0 0
10025907885 1 0 0 0
10023836022 2 0 0 0
10025913107 0 0 1 1
10025912713 0 0 0 0
10025909321 0 0 0 0
10023844036 0 0 0 0
10023832024 0 0 0 0
10025904298 0 0 0 0
10025908584 1 0 2 0
10025905965 0 0 0 0
10025912998 1 0 0 0
10023840473 0 0 0 0
10023821444 0 0 0 0
10023823190 0 1 0 0
10023809091 0 0 0 0
10025912283 2 0 0 0
10025912176 0 0 0 0
10023820605 0 0 0 0
10025909964 0 0 0 0
10023827871 1 0 0 0
10023825761 0 0 0 0
10025910229 0 0 0 0
10023826711 0 0 0 0
10025905481 0 0 0 0
10023808140 0 0 0 0
10025909549 0 1 0 0
10023850835 0 0 0 0
10025908861 0 0 0 0
10025906236 0 0 0 0
10025907825 4 1 0 0
10023809953 0 0 0 0
10025905909 0 0 0 0
10023821549 0 0 0 0
10023813538 0 0 0 0
10023832257 0 0 0 0
10023824642 0 0 0 0
10023846963 0 0 0 0
10023849211 0 0 0 0
10025902266 1 0 0 0
10023811925 0 0 0 0
10023835728 0 0 0 0
10025910419 0 0 0 0
10023807065 0 0 0 0
10023804846 0 0 0 0
10025907534 0 0 0 0
10025910308 0 0 0 0
10025908950 0 0 0 0
10023814600 0 0 0 0
10023829497 0 0 0 0
10025907896 0 1 0 0
10023830242 0 0 0 0
10025908008 3 1 1 0
10023821983 0 0 0 0
10023821689 0 0 0 0
10023806292 0 0 0 0
10023830686 0 0 0 0
10023808383 0 0 0 0
10025903227 0 0 0 0
10025907224 0 0 0 0
10025905600 1 0 0 0
10023809463 0 0 0 0
10023819955 0 0 0 0
10023817038 1 0 0 0
10025909926 0 0 0 0
10025911647 0 0 0 0
10025912944 0 0 0 1
10025908988 0 0 0 0
10025906355 1 1 0 1
10023840639 0 0 0 0
10023838253 0 0 0 0
10023817662 0 0 0 0
10023804720 0 0 0 0
10023827643 0 0 0 0
10023822596 0 0 0 0
10025905049 0 0 0 0
10023821728 0 0 0 0
10025907411 1 0 0 0
10025903263 0 0 0 0
10023822888 0 0 0 0
10023812714 0 0 0 0
10025908460 0 0 0 0
10023847627 0 0 0 0
10023823370 0 0 0 0
10023820487 0 0 0 0
10023814281 0 0 0 0
10025909962 1 0 0 0
10023849040 0 0 0 0
10023825702 0 0 0 0
10023827792 0 0 0 0
10023819996 0 0 0 0
10025912843 0 0 0 0
10023825792 0 0 0 0
10025911218 0 0 0 0
10025903873 0 0 0 0
10023805035 0 0 0 0
10025910071 1 0 0 0
10023807491 0 0 0 0
10025904340 0 0 0 0
10025905728 0 0 0 0
10023818393 2 1 0 0
10023807972 0 0 0 0
10023824917 0 0 0 0
10025910916 2 0 0 0
10025903791 0 0 0 1
10025907280 5 1 1 1
10023824064 0 1 0 0
10025908603 0 0 0 0
10023819186 0 0 0 0
10025911944 0 0 0 0
10025912467 0 0 0 0
10023813336 0 0 0 0
10025909373 0 0 0 0
10023817871 0 0 0 0
10023850892 0 0 0 0
10025903529 0 0 0 0
10025909562 0 0 0 0
10025912261 0 0 0 0
10023819147 0 0 0 0
10023815203 0 0 0 0
10025909836 0 0 0 0
10025902923 1 1 0 0
10023809834 0 0 0 0
10023806724 0 0 0 0
10023838452 0 0 0 0
10023804704 0 0 0 0
10023808503 1 0 0 0
10025903072 1 0 0 0
10025912096 0 0 1 1
10025906656 0 0 0 0
10023839989 1 0 0 0
10023848452 1 0 0 0
10023834673 0 0 0 0
10025907210 0 0 0 0
10023839997 0 0 0 0
10023843066 0 0 0 0
10025911123 0 0 0 0
10023814510 0 0 0 0
10023811808 1 1 0 0
10025903361 0 0 0 0
10023823815 0 0 0 0
10023819520 0 0 0 0
10025908537 0 0 0 0
10025912315 1 0 0 0
10023818269 2 0 0 0
10023811153 0 0 0 0
10023823080 1 0 0 0
10025910272 1 1 0 0
10023825690 1 1 0 0
10023831242 1 0 0 0
10025905275 0 0 0 0
10023815862 2 0 0 0
10023843993 0 0 0 0
10025903242 0 0 0 0
10025908759 0 0 0 0
10025907454 0 0 0 0
10025905705 0 0 0 0
10023835756 0 0 0 0
10023810608 0 0 0 0
10023816504 0 0 0 0
10023816488 1 0 0 0
10023845674 0 0 0 0
10025912345 0 0 0 0
10025907139 0 0 0 0
10025904208 1 0 0 0
10023810046 1 1 0 0
10025910371 0 0 0 0
10023816458 0 0 0 0
10023848590 0 0 0 0
10025909534 0 0 0 0
10025902428 1 0 0 0
10025906810 1 0 0 0
10023813838 0 0 0 0
10025907345 0 0 0 0
10023835676 0 0 0 0
10023831416 0 0 0 0
10025909200 0 0 0 0
10023842443 0 0 0 0
10023848983 0 0 0 0
10025907686 0 0 1 0
10025905472 0 0 0 0
10023806921 0 0 0 0
10025904278 0 0 0 0
10023805567 0 0 0 0
10025903660 0 0 0 0
10023831982 0 0 0 0
10023820888 0 0 0 0
10023814251 3 0 0 0
10025905882 0 0 0 0
10023811666 1 0 0 1
10025904189 0 1 0 0
10023818826 0 0 0 0
10023816835 0 0 0 0
10023828973 0 0 0 0
10025910739 1 0 0 0
10025905232 0 0 0 0
10025912939 0 0 0 0
10023812443 0 0 0 0
10025908878 0 0 0 0
10025909327 0 0 0 0
10025902751 0 0 0 0
10023809343 0 0 0 0
10025912698 0 0 0 0
10025911504 1 0 0 0
10023825760 0 0 0 0
10023821476 0 0 0 0
10023823760 0 0 0 0
10023820135 0 0 1 0
10025906260 0 0 0 0
10025909453 0 0 0 0
10025905631 0 0 0 0
10025903764 0 1 0 0
10025908175 0 0 0 0
10023806699 0 0 0 0
10023844343 0 1 0 0
10025905969 0 0 0 0
10025907760 0 0 0 0
10025908446 1 1 0 0
10025903986 0 0 0 0
10023819751 0 0 0 0
10025913287 0 0 0 0
10023820858 0 0 0 0
10025911816 0 0 0 0
10025904128 1 0 0 0
10023820553 0 0 0 0
10023850075 0 0 0 0
10023827981 0 0 0 0
10023817266 0 0 0 0
10023822490 1 1 0 1
10023816600 0 0 0 0
10023829934 0 0 0 0
10023819561 0 0 0 0
10025913096 0 0 0 0
10023833421 0 1 0 0
10023827352 0 0 0 0
10023827743 0 0 0 0
10025909706 0 0 0 0
10023807390 0 0 0 0
10025909005 0 0 0 1
10025904911 0 0 0 0
10023821727 0 0 0 0
10023811718 0 0 0 0
10025905397 0 0 0 0
10025908528 0 0 0 0
10025904983 0 0 0 0
10023818437 0 0 0 0
10025906330 0 0 0 0
10025911629 0 0 0 0
10023839160 0 0 0 0
10025912008 0 0 0 0
10023805299 0 0 0 0
10025903933 0 0 0 0
10025910324 0 0 0 0
10025909003 1 0 0 0
10025912693 0 0 0 0
10023825348 0 0 0 0
10023847782 0 0 0 0
10025912411 0 0 0 0
10025905406 0 0 0 0
10023812583 0 0 0 0
10025910266 0 0 0 0
10025909502 2 1 0 0
10025903833 0 0 0 0
10023813324 0 0 0 0
10025902664 0 0 0 0
10023815292 2 0 1 0
10025905962 2 0 0 0
10025908554 1 0 0 0
10023828128 0 0 0 0
10025910195 0 0 0 0
10025902888 0 0 0 0
10023848743 0 0 0 0
10025908566 2 1 0 0
10025907259 0 0 0 0
10023810454 0 0 0 0
10025906125 0 0 0 0
10023815914 0 0 0 0
10023850273 0 0 0 0
10023837319 0 0 0 0
10023834672 0 0 0 1
10023814075 0 0 0 0
10025904406 0 0 0 0
10023806886 0 0 0 0
10025907336 0 1 1 0
10025909903 0 0 0 0
10023817363 0 0 0 0
10025904895 0 0 0 0
10023820477 0 0 0 0
10023824297 0 0 0 0
10023819674 0 0 0 0
10025906573 0 0 0 0
10023835217 0 0 0 0
10023823686 0 0 0 0
10025908903 0 0 0 0
10025903038 1 0 0 0
10023840437 0 0 1 0
10025909750 2 0 0 0
10023811891 1 0 0 0
10023849816 0 0 0 0
10025912761 0 0 0 0
10025912269 0 1 0 0
10023807145 0 0 0 0
10025906263 0 0 0 0
10023832713 1 0 1 1
10025904378 0 1 0 0
10023822200 0 0 0 0
10025908084 0 0 0 0
10025907030 0 0 0 0
10023809916 0 0 0 0
10025905737 0 0 0 0
10025911318 0 0 0 0
10023825632 0 0 0 0
10025908240 0 1 0 0
10025910183 0 0 0 0
10025902963 0 0 1 0
10025903775 0 0 0 0
10023824781 0 0 0 0
10025906701 0 0 0 0
10023842797 0 0 1 1
10025903293 0 0 0 0
10025912786 0 0 0 0
10025904706 0 0 0 0
10023807966 0 0 0 0
10023849600 0 0 0 0
10023822672 0 0 1 0
10023808701 0 0 0 0
10025911655 0 0 0 0
10025908000 0 1 0 0
10023817413 0 0 0 0
10023823700 2 0 1 0
10025906940 1 0 0 1
10025911568 4 0 1 2
10023823316 0 0 0 0
10023818194 0 0 0 0
10025910616 0 0 0 0
10023820454 0 0 0 0
10025910170 1 0 0 0
10023824552 0 1 0 0
10023816537 0 0 0 0
10023848562 2 0 0 0
10025913305 1 0 0 0
10025906342 0 0 0 0
10025908825 0 0 0 0
10023815809 0 0 0 0
10025904134 0 0 0 0
10023817925 0 0 0 0
10023806605 0 0 0 0
10025907726 0 0 0 0
10023827887 0 1 0 0
10025910670 0 0 0 0
10023809747 0 0 0 0
10025904689 0 0 0 0
10025907491 0 0 0 0
10023811741 0 0 0 0
10023821488 0 0 0 0
10023809895 0 0 0 0
10025906774 0 0 0 0
10023831585 0 0 0 0
10025904635 0 0 0 0
10025909292 0 0 0 0
10023812702 0 0 0 0
10023832484 0 0 0 0
10023820278 0 0 0 0
10023822340 0 0 0 0
10025913111 2 0 0 0
10025907416 0 0 0 0
10025904100 0 0 0 0
10023816893 0 0 0 0
10025909512 0 0 0 0
10023831135 1 0 0 0
10023817180 0 0 0 0
10025909658 1 0 0 0
10023822790 0 0 0 0
10023839356 0 0 0 0
10025904616 0 0 0 0
10023834104 0 0 0 0
10025902901 3 0 0 0
10023807642 0 0 0 0
10023811677 0 0 0 0
10023813203 0 0 0 0
10025902484 0 0 0 0
10023827493 0 0 0 0
10025903283 0 0 0 0
10023807845 0 0 0 0
10025904306 0 1 0 0
10023815174 0 0 0 0
10025909531 2 0 0 0
10023816592 0 0 0 0
10025910821 0 0 0 0
10025909416 0 0 0 0
10023811957 1 0 0 0
10025912724 0 0 0 0
10025906358 0 0 0 0
10025908782 0 0 0 0
10023819778 0 0 0 0
10023814538 0 0 0 0
10025911107 0 0 0 0
10025912132 0 0 0 0
10025906119 0 0 0 0
10025911667 0 0 0 0
10025907996 0 0 0 0
10025907880 0 3 0 0
10023804672 0 0 0 0
10025910161 3 2 0 0
10025912318 0 0 0 0
10023813078 0 0 0 0
10023820248 0 0 0 0
10023809680 0 2 0 0
10023826729 0 0 0 0
10023836273 0 0 0 0
10023823864 0 0 0 0
10025909746 0 0 0 0
10023812653 0 0 0 0
10025911849 2 0 0 0
10023813262 0 0 0 0
10023836054 1 0 0 0
10023819378 0 0 0 0
10023820918 0 0 0 0
10023808721 0 0 0 0
10025908257 2 1 0 0
10025907518 0 0 0 0
10025908917 3 0 0 0
10023833088 2 1 0 0
10023826607 0 0 1 0
10025906253 0 0 0 0
10025908486 0 0 0 0
10023845197 1 1 0 0
10023810753 0 0 0 0
10023844601 0 0 0 0
10025905927 0 0 0 0
10023817515 0 0 0 0
10023819572 0 0 0 0
10025911936 2 1 0 0
10025913307 0 0 0 0
10025902857 0 0 0 0
10023827842 1 0 0 0
10023811712 1 0 0 0
10025911659 0 0 0 0
10025909727 2 1 1 2
10023828663 0 0 0 0
10025911301 0 0 0 0
10025903732 0 0 0 0
10023821169 0 0 0 1
10023845132 0 0 0 0
10023811568 0 0 0 0
10025912140 0 0 0 0
10025912352 0 0 0 0
10023850949 2 0 0 0
10025912023 0 0 0 0
10023824330 0 1 0 0
10025908508 0 0 0 0
10023834996 0 0 0 0
10023805232 0 0 0 0
10023833576 0 0 0 0
10025911426 0 0 0 0
10025905999 0 0 1 0
10025912056 0 0 0 0
10023831041 0 0 0 0
10025904658 0 0 0 0
10023806449 0 0 0 0
10023817947 0 0 0 0
10023815126 0 0 0 0
10025908201 0 0 0 0
10025910595 1 1 0 0
10023814854 1 0 0 0
10025902680 0 0 1 0
10025912368 0 0 0 0
10023817795 0 1 0 0
10023808667 0 0 0 0
10023838286 0 0 0 0
10023823583 0 0 0 0
10023832258 0 0 0 0
10025902522 0 0 0 0
10023844302 0 0 0 0
10025905393 0 0 0 0
10023827514 0 0 0 0
10025907315 1 0 0 0
10025910447 0 0 0 0
10023841207 0 0 0 0
10025908927 0 0 0 0
10023822397 0 0 0 0
10025908525 0 0 0 0
10025906203 1 1 1 0
10023807129 0 1 0 0
10023829218 0 0 0 0
10023822656 0 0 0 0
10023822309 1 0 0 0
10023828100 0 0 0 0
10023819384 1 1 0 0
10023810645 0 0 0 0
10023819131 0 1 1 0
10023825917 0 0 0 0
10025908229 1 0 0 0
10025908035 0 0 0 0
10025908637 0 0 0 0
10023811434 0 0 0 0
10023810460 0 0 0 0
10025908628 0 1 0 0
10023826571 1 0 0 0
10023851306 0 1 0 0
10023807531 0 0 0 0
10025902344 0 0 0 0
10025902196 1 0 0 0
10025911726 0 0 0 0
10025913064 0 0 0 0
10023817724 0 0 0 0
10023807934 1 0 0 0
10023809602 0 0 0 0
10025906901 0 0 0 0
10025909799 0 0 0 0
10023814430 0 0 0 0
10025903690 0 0 0 0
10025908719 0 0 0 0
10025907967 0 0 0 0
10023837472 0 0 0 0
10023816230 0 0 0 0
10025909648 2 0 0 0
10025913016 0 0 1 0
10023826854 0 0 0 0
10023823145 0 0 0 0
10025906298 0 0 0 0
10025904057 0 0 0 0
10023826471 0 0 0 0
10025905033 0 0 0 0
10023813659 0 0 0 0
10025903073 0 0 0 0
10023848435 0 0 0 0
10025910289 0 0 0 0
10025902611 0 0 0 0
10023850059 0 0 0 0
10023821859 0 0 0 0
10025906261 0 0 0 0
10025905859 0 0 0 0
10023806899 0 0 0 0
10025909596 2 0 0 0
10023824978 0 0 0 0
10023848466 0 0 0 0
10025909219 1 0 0 0
10025910211 0 0 0 0
10023815795 0 1 0 0
10023808718 0 0 0 0
10023826346 1 0 0 0
10025910140 0 0 0 0
10025911194 0 0 0 0
10025912848 0 0 0 0
10023831760 0 0 0 0
10023826334 0 0 0 0
10023810662 0 0 0 0
10023809659 0 0 0 0
10023819264 0 0 0 0
10023813941 0 0 0 0
10023810059 0 0 0 0
10025903224 1 0 1 0
10025906273 0 1 1 0
10023809171 0 0 0 0
10023827312 0 0 0 0
10025907050 0 0 0 0
10023840755 0 0 0 0
10023832303 0 0 0 0
10023842546 0 0 0 0
10023822189 3 0 0 0
10025902848 0 1 0 0
10023806159 0 0 0 0
10023805910 0 0 0 0
10023817483 0 0 0 0
10023843104 0 0 0 0
10023821895 0 0 0 0
10023806855 0 0 0 0
10025907777 0 0 0 0
10023804655 0 1 1 0
10025908408 0 0 0 0
10025902597 0 0 0 0
10025908807 0 0 0 0
10025908655 0 0 0 0
10023814224 0 0 0 0
10025905016 0 0 0 0
10025905000 0 0 0 0
10023850934 0 0 0 0
10025912603 0 0 0 0
10023820995 1 0 0 0
10023820057 0 0 0 0
10025903288 0 0 0 0
10025907445 0 0 0 0
10023843688 0 0 0 0
10023810714 0 0 0 1
10023827399 0 0 1 0
10025909268 0 0 0 0
10025910304 0 0 1 0
10023823067 0 0 0 0
10023822375 0 0 0 0
10019713746 0 0 0 0
10025902531 1 0 0 1
10025903604 0 0 0 0
10025904680 1 0 0 0
10023821205 0 0 0 0
10025904577 0 0 0 0
10025904061 0 0 0 0
10023820657 0 0 0 0
10023844540 0 0 0 0
10025911662 0 0 0 0
10023808343 0 0 0 0
10025904747 0 0 0 0
10023821054 1 0 0 0
10023846207 0 0 0 0
10023828198 0 0 0 0
10023818753 0 0 0 0
10025903950 0 0 0 0
10025912607 1 0 0 0
10023805982 0 0 0 0
10025904697 1 1 0 0
10023845939 0 0 0 0
10025910373 0 0 0 0
10023804973 0 0 0 0
10023827837 1 0 0 0
10023805067 0 0 0 0
10025903995 0 0 0 0
10025908149 1 0 0 0
10023809518 0 0 0 0
10023825225 0 0 0 0
10023828035 0 0 0 0
10023804824 0 0 0 0
10023826560 0 0 0 0
10025907787 0 0 0 0
10023807889 0 0 0 0
10023822179 0 0 0 0
10023805708 0 0 0 0
10025902605 0 0 0 0
10023823221 0 0 0 0
10023826175 1 1 1 1
10023805390 0 0 0 0
10023842556 0 0 0 0
10025909882 0 1 0 0
10025906819 0 0 0 0
10025911964 0 0 0 0
10025912239 0 0 0 0
10023821449 1 0 0 0
10023809928 0 0 0 0
10023829490 0 0 0 0
10023835781 2 0 0 0
10025911660 0 0 0 0
10025906023 0 0 0 0
10025906198 0 0 0 0
10025905846 1 0 0 0
10023805733 0 0 0 0
10023833865 0 0 0 0
10023842218 0 0 0 0
10025909434 1 0 0 0
10025908211 2 1 0 0
10025908141 1 0 0 0
10025911796 1 0 0 0
10025909733 0 0 0 0
10023848455 0 0 0 0
10025913265 0 0 0 0
10023810282 0 0 0 0
10025903011 0 0 0 0
10023812676 0 0 0 0
10025912374 0 0 0 0
10023838380 0 0 0 0
10023815296 0 0 0 0
10025904317 2 0 1 0
10023814662 1 0 0 0
10023809715 0 0 0 0
10023810972 0 0 0 0
10023822651 0 0 0 0
10023809063 0 0 0 0
10023825575 0 0 0 0
10025907509 1 0 1 0
10023845962 0 0 0 0
10025913384 0 0 0 0
10023838043 0 0 0 0
10023826168 0 1 0 0
10023811232 0 0 0 0
10025907557 0 0 0 0
10025904636 0 0 0 0
10025903532 0 0 1 0
10025908662 0 0 0 0
10025911465 0 0 0 0
10023823385 0 0 0 0
10023818315 0 0 0 0
10023818681 0 0 0 0
10025904064 0 0 0 0
10025907389 0 0 0 0
10025904229 0 0 1 0
10025903701 0 0 0 0
10025902676 2 1 1 0
10025913118 0 0 0 0
10023820004 1 1 0 1
10023816892 0 0 0 0
10023813911 0 0 1 0
10023818316 0 0 0 0
10025908588 1 0 0 0
10025910094 0 1 0 0
10025912419 0 0 0 0
10025906099 0 0 0 0
10023821678 0 0 0 0
10025910104 0 0 0 0
10023849901 3 0 0 0
10023815575 0 0 0 0
10023816374 0 0 0 0
10025905568 0 0 0 0
10023815524 0 0 0 0
10023810638 0 0 0 0
10025909427 4 1 0 0
10025904557 0 0 0 0
10023825461 1 0 0 0
10023815711 0 0 0 0
10025910283 0 0 0 0
10023828465 0 0 0 0
10023846869 0 0 0 0
10023805963 0 0 0 0
10023822162 0 0 0 0
10023826738 0 0 0 0
10023844785 0 0 0 0
10023823840 0 0 0 0
10025910535 0 0 0 0
10025902861 0 0 1 0
10023827391 0 0 0 0
10023814290 2 1 0 0
10025904176 1 0 0 0
10023810404 0 0 0 0
10023838304 0 0 0 0
10023823662 0 0 0 0
10025907123 0 0 0 0
10025903269 1 0 0 0
10025912573 2 0 0 0
10023821310 1 2 0 0
10025912881 0 0 0 0
10025910475 0 0 0 0
10025911477 0 0 0 0
10023845147 0 0 0 0
10025907541 0 0 0 0
10025905073 0 0 0 0
10023809787 0 0 0 0
10023826312 0 0 0 0
10025907183 0 0 0 0
10025903588 1 1 0 0
10025906585 0 0 0 0
10023809176 0 0 0 0
10025906893 1 0 0 0
10025904567 1 0 1 0
10025907852 2 0 0 0
10023831976 0 0 0 0
10023847138 0 0 0 0
10023813660 1 1 0 0
10025912440 0 0 0 0
10023824841 0 0 0 0
10025907602 1 0 0 0
10023810271 0 0 0 0
10023832677 0 0 0 0
10023809033 0 0 0 0
10025906402 3 1 0 0
10023828029 1 0 1 0
10023824366 0 0 0 0
10023814425 0 0 0 0
10023816314 0 1 0 0
10023829298 0 0 0 0
10025902431 0 0 0 1
10023829098 0 0 0 0
10025912633 0 0 0 0
10025907947 0 0 0 0
10023848914 0 0 0 0
10023820383 0 0 0 0
10025903097 0 0 1 1
10023806257 0 1 0 0
10023808835 0 0 0 0
10023814543 0 0 0 0
10025905651 0 0 0 0
10023841531 0 0 0 0
10023813991 0 0 0 0
10025913023 0 0 1 0
10025913234 3 0 0 0
10025907225 0 0 0 0
10025912568 2 0 0 0
10023811338 0 0 0 0
10023843357 0 0 0 0
10025907415 0 0 0 0
10023812924 0 0 0 0
10023816401 0 0 0 0
10023814069 4 1 0 0
10025906875 2 0 0 0
10023824681 1 1 0 0
10023827250 0 0 0 0
10025903159 2 0 0 0
10025908339 0 0 0 0
10023818300 0 0 0 0
10025906730 0 0 1 0
10025911974 1 0 0 0
10023806663 0 0 0 0
10023822317 0 0 0 0
10025912001 0 0 0 0
10023825385 4 1 1 0
10025904364 0 0 0 0
10025913132 1 0 0 0
10023824140 0 0 0 0
10025907041 3 0 0 0
10023825830 0 0 0 0
10023845703 0 0 0 0
10025906882 0 0 0 0
10023842837 0 0 0 0
10023817699 0 0 0 0
10023826390 0 0 0 0
10023826015 0 0 0 0
10023848624 1 0 0 0
10023811907 0 0 0 0
10023806490 0 0 0 0
10023823808 0 0 0 0
10023817968 0 0 0 0
10023830582 0 0 0 0
10025912469 0 0 0 0
10023809558 2 0 0 0
10023837930 0 0 0 0
10025906295 1 0 0 0
10023811038 0 0 0 0
10023823042 0 0 0 0
10025907242 0 0 0 0
10025904988 0 0 0 0
10023821090 1 0 0 0
10025912900 0 0 0 0
10023845740 0 0 0 0
10025906494 0 0 0 0
10025908604 0 0 0 0
10025904192 0 0 0 0
10023822234 0 0 0 0
10023805118 0 1 1 0
10025910374 0 0 0 0
10023816758 0 0 0 0
10023805088 0 0 0 0
10023806650 0 0 0 0
10023815301 0 0 0 0
10025911770 0 0 0 0
10025910632 2 0 0 0
10025907987 0 0 0 0
10025909503 1 0 0 0
10023815008 0 0 0 0
10025907723 0 0 0 0
10023833169 0 0 0 0
10025903029 0 0 0 0
10025913295 0 0 0 0
10023824491 0 0 0 0
10025902516 1 1 1 2
10023804727 0 0 0 0
10025912480 1 0 0 0
10023808966 1 0 0 0
10025909603 0 0 0 0
10025910980 0 0 0 0
10025909030 0 0 0 0
10025906598 0 0 0 0
10023846621 0 0 0 0
10025906319 0 0 0 0
10023811664 2 1 0 0
10025908487 3 1 0 0
10023820643 1 0 0 0
10023807555 0 0 0 0
10023811707 0 0 0 0
10025907590 0 0 0 0
10025908292 0 0 0 0
10023835905 2 0 0 0
10023815945 0 0 0 0
10023816765 0 0 0 0
10025908230 0 0 0 0
10025906077 0 0 0 0
10023816836 0 0 0 0
10025905809 3 1 1 0
10025907438 0 0 0 0
10025903991 0 1 2 1
10025907127 0 0 0 0
10023817779 0 0 0 0
10023824443 0 0 0 0
10025902449 0 0 0 0
10025909542 0 0 0 0
10023812962 0 0 0 0
10025905840 0 0 1 1
10025909351 0 0 0 1
10025908279 0 0 0 0
10023813614 1 0 0 0
10023822485 0 0 0 0
10025913235 0 0 0 0
10023846429 0 0 0 0
10025909290 1 0 0 0
10025908393 0 0 0 0
10023811841 0 0 0 0
10025906595 0 0 0 0
10023806664 0 0 0 0
10025908772 0 0 0 0
10023829980 0 0 0 0
10023838986 0 0 0 0
10023816099 0 0 0 0
10025907081 0 0 0 0
10023824461 0 0 0 0
10025909486 0 1 0 0
10023843281 0 0 0 0
10025904322 1 0 0 0
10025910633 0 0 0 0
10025910298 0 0 1 1
10023826941 0 0 0 0
10023821927 1 0 0 0
10025908097 0 0 0 0
10023831133 0 0 0 0
10023847417 0 0 0 0
10025909759 0 0 0 0
10023835662 0 0 0 0
10023822962 0 0 0 0
10025908434 0 0 0 0
10023830308 0 0 0 0
10025909001 1 0 0 0
10023839434 0 0 0 0
10025902301 0 0 0 0
10025902188 0 0 0 0
10023807027 2 1 1 0
10023812287 1 0 0 0
10025910139 0 0 0 0
10023807634 0 0 0 0
10025908031 0 0 0 0
10023824376 0 0 0 0
10025912575 0 0 0 0
10023840120 0 1 0 0
10025903120 1 0 0 0
10023814264 0 0 0 0
10023807565 0 0 0 0
10023813505 0 0 0 0
10023805927 0 0 0 0
10025907824 0 0 0 0
10025911868 1 0 0 0
10023823432 0 0 0 0
10023842092 0 0 0 0
10023819099 0 0 0 0
10025910736 0 0 0 0
10025906141 1 0 2 1
10023845148 0 0 0 0
10023836135 0 0 0 0
10025911312 0 0 0 1
10025909522 0 0 0 0
10025902631 1 0 0 0
10025911582 1 0 1 0
10023819741 0 0 0 0
10025910481 0 0 0 0
10023832428 1 0 0 0
10025910209 0 0 1 0
10025905094 1 0 1 1
10025907706 0 0 0 0
10023807337 0 0 0 0
10025902232 0 0 0 0
10025903802 2 0 0 0
10025902930 0 0 0 0
10025908457 1 0 0 0
10023819233 0 0 0 0
10025905995 1 1 0 0
10023818260 0 0 0 0
10025903259 0 1 1 0
10025911793 0 0 0 0
10023812659 0 0 0 0
10023817998 0 0 0 0
10023826271 0 0 0 0
10023829976 0 0 0 0
10025905751 0 0 0 1
10023817548 0 0 0 0
10023823657 0 0 0 0
10025905290 0 0 0 0
10025910626 0 0 0 0
10023806471 0 0 0 0
10023805784 3 0 0 0
10025902797 2 0 0 0
10023825291 0 0 0 0
10025913157 0 0 0 0
10025902566 0 0 0 0
10025906662 1 1 1 0
10023812292 0 0 0 0
10025903693 0 0 1 0
10025913251 0 0 0 0
10025904461 0 0 0 0
10025910267 0 0 1 0
10023841621 0 0 0 0
10023815829 0 0 0 0
10023816945 0 0 0 0
10023805052 0 0 0 0
10023816386 0 0 0 0
10025908605 2 0 0 0
10025912770 0 0 0 0
10023806317 0 0 0 0
10025912835 0 0 0 0
10025912677 3 1 1 0
10023825278 0 0 0 0
10023820835 0 0 0 0
10023824508 0 0 0 0
10025906532 0 0 0 0
10025902720 0 0 0 0
10023810245 0 0 0 0
10025907013 0 0 0 0
10025905338 0 0 0 0
10023816260 0 0 0 0
10023830389 0 0 1 0
10023822947 0 1 0 0
10023849782 0 0 0 0
10023826659 0 0 0 0
10023817800 0 0 0 0
10023814863 1 0 0 0
10025913373 0 0 0 0
10025911656 0 0 0 0
10023850534 0 0 0 0
10025908682 2 1 0 0
10025909243 3 0 0 0
10023845510 0 0 0 0
10023814159 0 0 0 0
10023818440 0 0 0 0
10025912899 1 0 0 0
10025902274 0 0 1 1
10025903395 1 0 0 0
10025912535 0 0 0 0
10025909034 0 0 0 0
10025905372 0 0 0 0
10025906689 0 0 0 0
10025903494 0 1 0 0
10023819512 0 0 0 0
10025911210 0 0 0 0
10025910117 0 0 0 0
10023815512 0 0 0 0
10023830570 0 0 0 0
10025905867 0 1 0 0
10023816412 0 0 0 0
10023815664 0 0 0 0
10025912865 0 0 0 0
10023827548 0 0 0 0
10023850700 0 0 0 0
10025911498 0 0 1 0
10023806982 1 0 0 0
10025902864 2 1 0 0
10025905279 1 0 0 0
10023822331 0 0 0 0
10023820608 0 0 0 0
10025910926 0 1 0 0
10023818466 0 0 0 0
10023807858 0 0 0 0
10023819737 0 0 0 0
10023838835 0 0 0 0
10025913365 0 0 0 0
10025912177 0 0 0 0
10025909421 0 1 0 0
10025909670 3 0 0 0
10023815751 0 0 0 0
10025911033 0 0 0 0
10023850141 0 0 0 0
10023816429 0 0 0 0
10023806876 0 0 0 0
10025903641 0 0 0 0
10023846109 0 0 0 0
10023822149 1 0 0 0
10023815928 0 0 0 0
10023817040 0 0 0 0
10025906704 0 0 0 0
10025903901 0 0 0 0
10025904916 0 0 0 0
10025909703 0 1 0 0
10025910397 0 0 0 0
10023828001 0 0 0 0
10025906710 0 0 0 0
10025903726 0 0 0 0
10023828536 0 0 0 0
10023826736 0 1 0 0
10025906906 0 0 0 0
10025909966 0 0 0 0
10025912201 2 0 0 0
10025905046 0 0 0 0
10025904751 2 1 0 0
10025909015 0 0 0 0
10025908935 2 0 1 0
10023817538 0 0 0 0
10025911673 0 0 0 0
10025907022 1 0 0 0
10023818142 0 0 0 0
10025908683 1 0 0 0
10023818365 0 0 0 0
10025908357 0 0 0 0
10023808896 0 0 0 0
10025904562 1 0 0 0
10023830841 0 0 0 0
10023804764 0 0 0 0
10025907681 0 0 0 0
10023815597 0 0 0 0
10023813152 0 0 0 0
10025909752 6 0 0 0
10023821824 0 0 0 0
10023826475 0 0 0 0
10025909815 0 0 0 0
10025909307 0 1 0 0
10023820444 0 0 1 0
10023810712 0 0 0 0
10025902884 0 0 0 0
10023811216 0 0 0 0
10025909283 0 0 0 0
10023831192 0 0 0 0
10023808640 0 0 0 0
10023836485 0 0 0 0
10023813421 0 0 0 0
10023842654 0 0 0 0
10023806323 0 0 0 0
10025908245 0 0 0 0
10023827649 0 0 0 0
10023830715 0 0 0 0
10025906348 2 0 0 0
10025907965 0 0 0 1
10023813700 0 1 0 0
10025907749 0 0 0 0
10023808496 0 0 0 0
10023827678 0 0 0 0
10025908001 0 0 0 0
10023823286 7 2 1 1
10023820889 0 0 0 0
10025906594 1 0 0 0
10025902964 0 0 0 0
10025905497 1 0 1 0
10023847530 0 0 0 0
10025904642 0 0 0 0
10023831191 0 0 0 0
10023815242 0 0 0 0
10025905036 1 0 0 0
10023829538 0 0 0 0
10025909033 0 0 0 0
10023841274 0 0 0 0
10023818424 0 0 0 0
10023816585 0 0 0 0
10025906136 0 0 0 0
10023839816 0 0 0 0
10025906873 0 0 1 0
10023814375 0 0 0 0
10025909171 3 1 0 0
10023819742 0 0 0 0
10023810904 0 0 0 0
10023823697 0 0 0 0
10025909724 0 0 0 0
10025902585 0 0 0 0
10025913340 0 0 0 0
10023825244 1 1 0 0
10025908088 0 0 0 0
10023805226 0 0 0 0
10023818569 0 0 0 0
10025902647 0 0 0 0
10023815463 0 0 0 0
10023824113 0 0 0 0
10025911390 0 0 0 0
10025904157 0 0 0 0
10023834633 0 0 0 0
10025907465 2 0 0 0
10025906517 0 0 0 0
10023826526 0 0 0 0
10025903206 0 0 0 0
10023828248 0 0 0 0
10023816175 0 0 0 0
10025909406 1 0 0 0
10023810784 0 0 0 0
10023823788 0 0 0 0
10023818856 0 0 0 0
10023817381 0 0 0 0
10025909225 2 0 0 0
10023825194 0 0 0 0
10025912876 0 0 1 0
10025907181 0 0 0 0
10025911349 0 0 0 0
10025903510 0 0 0 0
10023827621 0 0 0 0
10023828206 1 0 0 0
10023825823 0 0 0 0
10023836168 0 0 0 0
10023820030 0 0 0 0
10025911396 0 1 0 1
10023814621 1 1 0 0
10025913332 0 0 0 0
10025905342 0 0 0 0
10025902879 0 0 0 0
10025910768 0 0 0 0
10023823985 0 0 0 0
10025912208 0 0 0 0
10025911265 0 0 0 0
10025904503 0 2 0 0
10023847553 0 0 0 0
10023824631 0 0 0 0
10025912922 0 1 0 0
10023828028 0 0 0 0
10023827046 0 0 0 0
10023821204 1 0 0 0
10023817864 0 0 0 0
10025910663 0 0 0 0
10025907318 0 0 0 0
10025902820 0 0 0 0
10025909085 0 0 0 0
10023826479 1 0 0 0
10023811210 0 0 0 0
10023810082 0 0 0 0
10025906446 0 1 1 0
10025911159 0 0 0 0
10025910009 0 0 0 0
10025903308 0 0 0 0
10025908803 0 0 0 0
10025907875 0 0 0 0
10025906641 0 0 0 0
10023834680 0 0 0 0
10025911121 0 0 0 0
10023818128 0 0 0 0
10025908805 3 0 1 0
10025911362 0 0 0 0
10025902373 0 0 0 0
10023834664 0 0 0 0
10023806108 0 0 0 0
10025907711 0 0 0 0
10023840698 0 0 0 0
10023812295 0 0 0 0
10025906941 1 0 0 0
10025907420 0 0 0 0
10023807033 1 1 0 0
10023825644 0 0 0 0
10025911480 1 1 0 0
10025904065 1 0 0 0
10025909167 2 0 0 0
10023833214 0 0 0 0
10023847109 0 0 0 0
10025902562 0 0 0 0
10025906420 0 0 0 0
10023848251 2 2 0 0
10023837297 0 0 0 0
10023811686 0 0 1 0
10023818657 0 0 0 0
10025902362 0 0 0 0
10023818593 0 0 0 0
10023827952 0 0 0 0
10023808508 0 0 0 0
10025913299 0 0 0 0
10025903862 0 0 1 0
10023805201 0 0 0 0
10025912127 1 0 0 0
10023806726 0 0 0 0
10025904760 0 0 0 0
10025909128 1 0 0 0
10025903326 0 0 0 0
10023847258 2 0 0 0
10025912961 0 0 0 0
10025911424 0 0 1 1
10023811174 0 0 0 0
10023841432 1 0 0 0
10025907739 1 1 1 0
10023813957 0 0 0 0
10023835646 0 0 0 0
10023845933 0 0 0 0
10023820518 0 0 0 0
10023814526 0 0 0 0
10023808534 0 0 0 0
10025906548 1 0 0 0
10025905415 0 0 0 0
10025907975 1 0 0 0
10023824077 0 0 0 0
10023815183 0 0 0 0
10025907269 0 0 0 0
10025904845 0 0 0 0
10023820970 0 0 0 0
10023820101 0 0 0 0
10023840657 0 0 0 0
10023813944 0 0 0 0
10023826090 0 0 2 0
10023835357 0 0 0 0
10025909524 0 0 0 0
10023831918 0 0 0 0
10023826610 0 0 0 0
10025908055 1 0 0 0
10023848975 0 0 0 0
10023831127 0 0 0 0
10023830468 0 0 0 0
10023842931 0 0 0 0
10025907930 0 0 1 0
10025908801 1 0 1 0
10023805538 0 1 0 0
10023832901 0 0 0 0
10023811196 0 0 0 0
10023823053 0 0 0 0
10023806905 0 0 0 0
10025906778 0 0 0 0
10023827742 0 0 0 0
10023810910 0 0 0 0
10023805612 0 0 0 0
10023820744 1 0 0 0
10025908858 0 0 0 0
10023820343 0 0 0 0
10025906770 3 0 0 0
10025904389 0 0 0 0
10023806717 0 0 0 0
10023809776 0 0 0 0
10023811894 0 0 0 0
10023824013 0 1 0 0
10025906247 0 0 0 0
10025911959 3 2 0 0
10023835308 0 0 0 0
10023813248 0 0 0 0
10025902459 0 0 0 0
10023850744 0 0 0 0
10023812824 0 0 0 0
10025907539 0 0 0 0
10023849331 0 0 0 0
10025911577 0 1 1 0
10023840419 0 0 0 0
10023850722 0 0 0 0
10025905136 0 0 0 0
10023812251 0 0 0 0
10025906189 0 0 0 0
10025905379 0 0 0 0
10023817849 0 0 0 0
10023818180 0 2 0 0
10023806379 0 0 0 0
10023823984 0 0 0 0
10023846924 0 0 0 0
10025903659 0 0 0 0
10025910587 0 0 0 0
10023804657 0 0 0 0
10025903930 0 0 0 0
10025907136 2 0 0 0
10025909864 0 0 0 0
10023808320 0 0 0 0
10023810126 0 0 0 0
10023825163 0 0 0 0
10025902659 0 0 0 0
10023821347 0 0 0 0
10025902273 0 0 0 0
10023807736 0 0 0 0
10025908269 1 0 0 0
10025902763 0 0 0 0
10025911098 2 0 0 0
10023823017 0 0 0 0
10023806902 1 0 0 0
10023837180 0 0 0 0
10025904849 0 0 0 0
10025905119 0 0 0 0
10023818739 0 0 0 0
10025910078 0 0 0 0
10023840559 0 0 0 0
10023817058 0 0 0 0
10023831047 0 0 0 0
10025909753 0 0 0 0
10025908609 0 0 0 0
10023818831 0 0 0 0
10025903276 0 0 0 0
10025906705 0 0 0 0
10023805365 0 0 0 0
10023805890 0 0 0 0
10023816930 0 0 0 0
10023818925 0 0 0 0
10023805626 0 0 0 0
10023829362 0 0 0 0
10023816663 0 0 0 0
10023812207 0 0 0 0
10023838983 0 0 0 0
10025905018 0 0 1 1
10023821110 0 0 0 0
10025911631 0 0 0 0
10023809131 0 0 0 0
10023823519 0 0 0 0
10023809863 0 0 0 0
10023816840 0 0 0 0
10025903598 0 0 0 0
10025902321 0 0 0 0
10023841787 0 0 0 0
10023814806 0 0 0 0
10023819368 0 0 0 0
10025912537 1 0 0 0
10025903850 0 0 0 0
10023825686 0 0 0 0
10025909689 0 0 0 1
10025912815 0 0 0 0
10023817384 0 0 1 0
10023817380 1 0 0 0
10023843485 0 0 1 0
10025910970 0 0 0 0
10025913091 0 0 0 0
10025904078 0 0 0 0
10025908920 0 0 0 0
10025909861 0 0 0 0
10023839280 1 0 0 0
10023805737 6 0 0 1
10023813052 0 0 0 0
10025913360 1 1 1 0
10025902356 0 0 0 1
10023814492 0 0 0 0
10025906299 0 0 0 0
10023823463 0 0 1 1
10023839621 0 0 0 0
10023820747 0 0 0 0
10023835283 0 0 0 0
10023845615 1 0 0 0
10023842819 0 0 0 0
10023846913 0 0 0 0
10025907882 0 0 0 0
10025904296 1 0 0 0
10025910258 1 0 0 0
10023831294 0 0 0 0
10023809468 0 0 0 0
10023804951 0 0 0 0
10023834676 2 3 1 0
10025904543 0 0 0 0
10023814887 0 0 0 0
10025904817 0 0 0 0
10023812901 0 0 0 0
10025910655 0 0 0 0
10023822641 0 0 0 0
10025908465 0 0 0 0
10023821089 0 0 0 0
10025910581 1 0 0 0
10023849699 0 0 0 0
10023811811 2 0 1 0
10025902765 1 0 0 0
10025909221 0 0 0 0
10023816446 0 0 0 0
10025903141 0 0 0 0
10023809425 0 0 0 0
10025902845 0 0 0 0
10025909801 0 0 0 0
10025911222 0 0 0 0
10023819660 0 0 0 0
10023834769 0 1 0 0
10023806679 0 0 0 0
10025911205 0 0 0 0
10023827037 0 0 0 0
10025905826 0 0 0 0
10025911071 1 0 0 0
10025912840 0 0 0 0
10025910896 0 0 0 0
10025904651 0 0 0 0
10023845263 0 0 1 0
10025909482 0 0 0 0
10025908601 0 0 0 0
10025905761 1 0 0 0
10023812920 0 0 0 0
10025910246 0 0 0 0
10025906277 0 0 0 0
10023827116 0 0 0 0
10025903702 0 0 0 0
10023811951 0 0 0 0
10023820977 0 0 0 0
10023809667 0 0 0 0
10023832921 0 0 0 0
10025912319 0 0 0 0
10025903199 0 0 0 0
10025911392 0 0 0 0
10023839163 1 0 0 0
10025907888 1 0 0 0
10025906252 1 2 0 0
10025908910 1 0 0 0
10025905803 0 0 0 0
10023815631 0 0 0 0
10023816949 0 0 0 0
10025912925 0 0 0 0
10025905404 0 0 0 0
10025913130 0 0 0 0
10023828127 0 0 0 0
10025902934 0 0 0 0
10023819094 0 0 0 0
10025905401 0 0 0 0
10023806235 0 0 0 0
10025905937 0 0 0 0
10023833345 0 0 0 0
10023838203 1 0 0 0
10023806858 0 0 0 0
10025908817 0 0 0 0
10023831016 0 0 0 0
10023836140 0 0 0 0
10023811215 0 0 0 0
10025912030 0 0 0 0
10023839725 0 0 0 0
10023842932 0 0 0 0
10023848605 0 0 0 0
10025908132 0 0 0 1
10023820265 0 0 0 0
10023810856 0 0 0 0
10023846551 3 0 0 0
10025902535 1 0 0 0
10023837069 0 0 0 0
10025911522 1 0 0 0
10025910410 1 0 0 0
10025909666 0 0 0 0
10025913224 0 0 0 0
10025904839 0 0 1 0
10025905039 0 0 0 0
10023817882 0 0 0 0
10025912406 0 0 0 0
10025905541 0 0 0 0
10023810622 0 0 0 0
10025902310 0 0 0 0
10025912596 0 0 1 0
10023821779 0 1 0 0
10025902668 2 0 0 0
10025908797 1 0 0 0
10025905661 0 0 0 1
10023813949 2 1 0 1
10025904151 0 0 0 0
10025903430 0 0 0 0
10025912310 0 0 1 0
10025905593 0 0 0 0
10023821093 0 0 0 0
10023836715 0 0 0 0
10023836499 0 0 0 0
10023828891 0 0 0 0
10023821017 0 0 0 0
10025904209 0 0 0 0
10023851309 0 0 0 0
10023829341 0 0 0 0
10025906747 0 0 0 0
10025908285 0 0 0 0
10025903408 0 0 0 0
10025913383 0 1 0 0
10023824733 0 0 0 0
10023811321 0 0 0 0
10025905426 1 0 0 0
10025907177 1 0 0 0
10023822139 0 0 0 0
10023814501 0 0 0 0
10025909692 0 0 0 0
10025906321 1 0 0 0
10023829408 0 0 0 0
10023805921 0 0 0 0
10025903820 1 0 0 0
10025910242 0 0 0 0
10025908286 0 0 0 0
10025912618 0 1 0 0
10025910321 0 0 0 1
10025912275 0 0 1 0
10025909343 0 0 0 0
10025910432 2 1 0 0
10023809926 0 0 0 0
10023815456 1 0 0 0
10025910877 0 0 0 0
10023830774 0 0 0 0
10023814390 0 0 0 0
10025904589 4 1 0 0
10023822119 0 0 0 0
10025905392 1 0 0 0
10023804907 0 0 0 0
10023807494 1 0 0 0
10025905360 0 0 0 0
10023817103 0 0 0 0
10025910574 0 0 0 0
10025909088 0 0 0 0
10025907508 0 0 0 0
10023844399 0 0 0 0
10023821502 0 0 0 0
10023838634 0 0 0 0
10025910629 1 0 0 0
10025912245 0 0 0 0
10023838829 0 1 0 0
10025911969 0 0 0 0
10023813104 0 0 0 0
10023819633 0 0 0 0
10023826749 0 0 0 0
10025910029 0 0 0 0
10023830301 0 0 0 0
10025909858 1 0 1 0
10023808109 0 1 1 1
10023805673 0 0 0 0
10023808574 0 0 0 0
10025904005 0 0 0 0
10025909269 0 0 0 0
10023828119 0 0 0 0
10025911021 0 0 0 0
10023828969 0 0 0 0
10023810547 0 0 0 0
10023832807 0 0 0 0
10023829867 0 0 0 0
10023821931 1 0 0 0
10025902189 0 0 0 0
10023806503 0 0 0 0
10023824909 0 0 0 0
10023818336 0 0 0 0
10023844311 0 0 0 0
10025912373 0 0 0 0
10025906647 2 0 0 0
10025907616 0 0 0 0
10025906256 0 0 0 0
10023813558 0 0 0 0
10025904698 0 1 0 0
10025908049 0 0 0 0
10023830363 0 0 0 0
10023816606 0 0 0 0
10025904166 0 0 0 0
10023843002 1 0 0 0
10025909461 0 0 0 0
10023843152 0 0 0 0
10025913260 2 0 1 0
10023842422 0 0 0 0
10025903412 0 0 0 0
10025913183 0 0 0 0
10025906209 1 0 1 1
10025911680 1 1 0 0
10025902990 0 0 0 0
10025909385 2 0 0 0
10023826114 0 0 0 0
10025903092 0 0 0 0
10023820431 0 0 0 0
10025908226 0 0 0 0
10025912357 0 0 0 0
10023828040 0 0 0 0
10025913215 0 0 0 0
10025908799 1 0 0 0
10025907494 1 0 0 0
10025903801 0 0 0 0
10023817796 0 0 0 0
10025907677 0 0 0 0
10025912871 1 0 0 0
10025908469 0 0 0 0
10023820419 0 0 0 0
10023823427 0 0 0 0
10023815474 0 0 0 0
10023819696 0 0 0 0
10023805132 0 0 0 0
10023842275 0 0 0 0
10023816741 0 0 0 0
10025905560 0 0 1 0
10025908102 0 0 0 0
10023850781 0 0 0 0
10025904011 0 0 1 0
10025906324 0 0 0 0
10023849897 0 0 0 0
10023829144 0 0 0 0
10025907011 2 0 0 1
10023811794 3 1 0 0
10023821930 0 0 0 0
10025903148 0 0 0 0
10025908837 0 0 0 1
10023815580 0 0 0 0
10023806756 0 0 0 0
10023820346 0 0 0 0
10025907555 2 0 0 0
10025904529 0 0 0 0
10025909251 2 0 0 0
10023823734 0 0 0 0
10023820728 0 0 0 0
10023825296 0 0 0 0
10025910314 1 1 0 0
10023815937 0 0 0 0
10023805000 0 0 0 0
10023849556 0 0 0 0
10025903385 0 0 0 0
10023807958 0 0 0 0
10025905445 0 0 0 0
10023814456 0 0 0 0
10023806962 0 0 0 0
10025908353 0 0 0 0
10025912605 1 0 0 0
10023845001 0 0 0 0
10023825467 0 0 0 0
10023832617 0 0 0 0
10023810617 0 0 0 0
10025903392 0 0 0 0
10025913195 0 0 0 0
10023833120 0 0 0 0
10025905193 0 0 0 2
10023813755 0 0 0 0
10023845959 0 0 0 0
10023827599 0 0 0 0
10023827260 0 0 0 0
10023820766 0 0 0 0
10025907375 0 0 0 0
10025904428 0 1 1 1
10025909180 0 0 0 0
10023834265 0 2 0 0
10023838210 0 0 0 0
10025911763 1 2 1 0
10025906971 1 0 0 0
10023820990 2 0 0 0
10023841049 0 0 0 0
10023808229 0 0 0 0
10023820792 0 0 0 0
10023807554 0 0 0 0
10025904733 0 0 0 1
10025904829 0 0 0 0
10025910446 1 0 0 0
10023823536 0 0 0 0
10023843806 0 0 0 0
10025908356 0 0 0 0
10025910340 0 1 0 0
10023817204 0 0 0 0
10023811158 0 0 0 0
10025909948 0 0 0 0
10023808655 0 0 0 0
10023810444 0 0 0 0
10025903852 0 0 0 0
10025911975 0 0 0 0
10023821249 0 1 0 0
10023805059 0 0 0 0
10023840441 2 0 0 0
10023818898 2 2 0 0
10023825956 0 0 0 0
10025908158 0 0 0 0
10023805702 0 0 0 0
10025907493 0 0 0 0
10023833163 0 0 0 0
10023815049 0 0 0 0
10023810477 0 0 0 0
10023832832 0 0 0 0
10023850853 0 0 0 0
10023813116 0 0 0 0
10023812967 0 0 0 0
10025910773 2 0 0 0
10025908110 0 0 0 0
10025903266 0 0 0 0
10025909921 0 0 0 0
10025909897 0 0 0 0
10025910998 0 0 0 0
10025913253 0 0 0 0
10023838930 0 0 0 0
10025912879 0 0 0 0
10025912668 0 0 0 0
10023850956 0 0 0 0
10025913245 0 0 0 0
10023804902 0 0 0 0
10023838943 0 0 0 0
10023805671 0 0 0 0
10023814391 1 0 0 0
10025909808 2 0 0 0
10025910693 0 0 0 0
10023812386 0 0 0 0
10023809643 0 0 0 0
10023823967 0 0 0 0
10023839586 0 0 0 0
10023838636 0 0 0 0
10023820259 0 0 0 0
10025903192 0 0 0 0
10025908615 0 0 0 1
10023808638 0 0 0 0
10023817480 0 0 0 0
10025912372 1 0 1 0
10025903132 0 0 0 0
10025908218 0 2 0 0
10023827237 1 0 0 0
10023813270 0 0 0 0
10023817635 0 0 0 0
10025907169 0 0 0 0
10023814873 2 0 0 0
10020216227 0 0 0 0
10025903396 0 1 0 0
10023810428 0 0 0 0
10023825219 0 0 0 0
10025908898 1 0 0 0
10023842770 0 0 0 0
10025905238 0 0 0 0
10025904458 0 0 0 0
10025907031 0 0 0 0
10023808093 0 0 0 0
10025910392 0 0 0 0
10025903952 0 0 1 0
10025907895 0 0 0 0
10023819613 0 0 0 0
10025902507 0 0 0 0
10025906086 0 0 0 0
10025907736 0 0 0 0
10023819034 0 0 0 0
10023816149 1 0 0 0
10023808236 0 0 0 0
10025906114 0 0 0 0
10023806884 0 0 0 0
10023817514 0 0 0 0
10025902733 0 0 0 0
10023815832 0 0 0 0
10025908112 0 0 0 0
10023828865 0 0 0 0
10023846627 0 0 0 0
10023811466 1 2 0 0
10025906566 1 0 0 0
10025909437 0 0 0 0
10023820293 0 0 0 0
10025906779 0 0 0 0
10025906524 0 0 0 0
10023812757 0 0 0 0
10025902317 0 0 0 0
10023846470 0 0 0 0
10023846727 0 0 0 0
10023805868 0 0 0 0
10023819851 0 0 0 0
10025903291 0 0 0 0
10025910623 0 0 0 0
10025907421 0 0 0 0
10025905775 0 0 0 0
10025907431 1 0 0 0
10023819143 0 0 0 0
10023806975 0 0 0 0
10025910966 0 0 0 0
10025905124 1 0 0 0
10025911039 0 0 0 0
10025908707 0 0 0 0
10023845277 0 0 0 0
10023814457 0 1 0 0
10023816460 1 0 0 0
10023849421 0 0 0 0
10023816681 1 1 1 0
10023835084 1 0 0 0
10025903996 0 0 0 0
10025907868 0 0 0 0
10023813008 0 0 0 0
10023812049 0 0 0 0
10025913035 0 0 0 0
10023822071 0 0 0 0
10023814522 1 0 0 0
10025911153 0 1 0 0
10025908361 0 0 0 0
10023807327 0 0 0 0
10023831804 0 0 0 0
10025903261 1 0 2 0
10025905436 0 0 0 0
10023821146 0 0 0 0
10025902853 0 0 0 0
10023809347 1 1 0 0
10025911648 0 0 0 0
10025911988 0 0 0 0
10025906081 0 0 0 0
10025905970 1 0 0 0
10023821198 0 0 0 0
10025910705 0 0 0 0
10025903713 0 0 0 0
10023814971 0 0 0 0
10025910830 0 0 0 0
10025904169 0 0 0 0
10025910702 0 0 0 0
10023844074 0 0 1 0
10023850578 0 0 0 0
10025909187 1 0 0 0
10023815142 0 0 0 0
10025902433 0 0 1 0
10025912964 0 0 1 0
10025902703 1 0 0 0
10023830563 0 0 0 0
10025910770 1 1 0 0
10023822344 0 0 0 0
10023814771 1 0 0 0
10023830080 0 0 0 0
10025904283 1 0 0 0
10023826552 0 0 0 0
10023850226 1 0 0 0
10023834474 0 0 0 0
10023843783 2 0 0 0
10025902333 2 0 0 0
10025912222 1 1 1 1
10025910554 0 0 0 0
10025905674 0 0 0 0
10023822618 0 0 0 0
10025902549 0 0 1 0
10025905528 0 0 0 0
10025903250 0 0 0 0
10023832529 0 0 0 0
10025910095 0 0 0 0
10025909150 0 0 0 0
10025903080 0 1 0 0
10023826122 0 0 0 0
10023841016 0 0 0 0
10023806245 0 0 0 0
10025912962 0 0 0 0
10025907026 0 0 0 0
10023818804 2 2 2 1
10025906297 0 0 0 0
10023813779 1 0 0 0
10023824130 0 0 0 0
10023818435 0 0 0 0
10023820756 0 1 0 0
10023827420 1 0 1 0
10020134015 0 0 0 0
10025909000 0 0 0 0
10023847153 0 0 0 0
10023816979 0 0 0 0
10025904945 0 0 0 0
10025902454 0 0 0 0
10023810654 1 0 0 0
10023846080 2 0 0 0
10025906109 0 0 0 0
10023849384 0 0 0 0
10023822240 0 0 0 0
10025910158 0 0 0 0
10023814265 1 0 0 0
10025904924 0 0 0 0
10023847703 0 0 0 0
10025912860 0 0 0 0
10023827880 0 1 0 0
10023822967 0 0 0 0
10025909026 1 0 0 0
10025907483 1 0 0 0
10023836381 0 0 0 0
10023822396 0 0 0 0
10025905089 0 0 0 0
10025907698 0 0 0 0
10025902651 1 0 0 0
10025913217 0 0 0 0
10025902661 0 0 0 0
10025911623 1 0 0 0
10023819492 0 0 0 0
10023811261 0 0 0 0
10025909426 0 0 0 0
10025909949 0 0 0 0
10025910405 0 0 0 0
10025912672 0 0 0 0
10023814987 0 0 0 0
10023839743 0 0 0 0
10023806239 0 0 0 0
10025904313 0 0 0 0
10023813381 0 0 0 0
10025908710 0 0 0 0
10025911696 1 1 0 1
10023842580 0 0 0 0
10023850078 0 0 0 0
10023839920 0 0 0 0
10025913237 0 0 0 0
10023848015 0 0 0 0
10025911025 0 0 0 0
10025912038 1 1 0 0
10023846806 0 0 0 0
10025904053 0 0 0 0
10025902334 1 0 0 0
10025912090 2 0 0 0
10025905035 0 0 0 0
10025906162 0 0 0 0
10023847045 4 1 1 0
10025904030 0 0 0 0
10025905756 0 0 0 0
10023820827 0 0 0 0
10025906706 2 0 0 0
10023827018 0 0 0 0
10025907302 1 0 1 0
10023811409 0 1 0 0
10023841811 0 0 0 0
10023848124 0 0 0 0
10023831406 0 0 0 0
10023839355 0 0 0 0
10023813545 0 0 0 0
10025904372 0 0 0 0
10023835378 0 0 0 0
10025909198 0 0 0 0
10025902451 4 0 0 0
10025903375 0 0 0 0
10023836553 0 0 0 0
10023835334 0 0 0 0
10025907396 0 0 0 0
10023812172 1 0 0 0
10023808764 0 0 0 0
10023834876 0 0 0 0
10023818936 0 0 0 0
10023831019 0 0 0 0
10025908642 0 0 0 0
10023811279 0 0 0 0
10025911122 0 0 0 0
10023817510 0 0 1 0
10025909334 0 0 0 0
10025910665 0 0 0 0
10025910279 3 0 0 0
10023844182 0 0 0 0
10023827332 0 0 0 0
10025904325 0 0 0 0
10023836101 0 0 0 0
10023819184 0 0 0 0
10025906465 0 0 0 0
10025910339 0 0 0 0
10025908024 0 0 0 0
10023823004 0 0 0 0
10023807973 1 0 1 0
10025907655 0 0 0 0
10025904143 0 0 0 0
10025905161 0 0 0 0
10025904136 2 0 0 0
10023812832 0 0 0 0
10023837875 0 0 0 0
10025903290 0 0 0 0
10025909737 0 0 0 0
10023825858 0 0 0 0
10025906558 1 0 1 0
10023813463 0 0 0 0
10023845622 0 0 0 0
10023844775 0 0 0 0
10023821191 0 0 0 0
10023821052 0 0 0 0
10023810129 0 0 1 0
10025906199 4 1 0 0
10023839594 0 0 0 0
10025908794 0 0 1 0
10025906894 0 0 0 0
10023815398 0 0 0 0
10023821437 0 0 0 0
10025906223 0 0 0 0
10025908464 0 0 0 0
10025905499 1 1 0 0
10025905696 0 0 0 0
10023839779 0 0 0 0
10023836434 0 0 0 0
10025909037 0 0 0 0
10025908632 0 0 0 0
10023811240 0 0 0 0
10025906750 0 0 0 0
10023849686 0 0 0 0
10023810299 0 0 0 0
10023823450 0 0 0 0
10025903527 3 0 0 0
10025907430 0 0 0 0
10025903483 0 0 0 0
10023804750 0 0 0 0
10025906695 1 0 0 0
10023812730 1 0 0 0
10025910274 0 0 0 0
10023818347 0 0 0 0
10023827901 1 0 0 0
10023847952 0 0 0 0
10025909536 0 0 0 0
10025912165 0 0 0 0
10023812318 0 0 0 0
10025905549 0 0 0 0
10023812011 0 0 0 0
10025903545 0 0 0 0
10025912803 0 0 0 0
10025906368 1 0 0 0
10025907234 0 0 0 0
10023840858 0 0 0 0
10023810376 0 0 0 0
10023831151 0 0 0 0
10025904937 0 0 0 0
10025907222 0 0 0 0
10025902529 0 0 0 0
10023831654 1 0 0 0
10025904271 2 0 0 0
10025909575 0 0 0 0
10025912824 0 0 0 0
10023818686 0 0 0 0
10025902303 0 0 0 0
10023829489 0 0 0 0
10023815553 1 0 0 1
10023817006 0 0 0 0
10023811223 1 0 0 0
10025908939 0 0 0 0
10023808258 0 0 0 0
10025907009 1 0 0 0
10025907785 5 0 0 0
10023829444 0 0 0 0
10023837555 0 0 0 0
10025904809 0 1 0 0
10023824551 0 0 1 0
10025905008 0 0 0 0
10025905762 0 0 0 0
10023826146 0 0 0 0
10023826975 0 0 0 0
10025904375 0 1 0 1
10025908476 0 0 0 0
10025905800 2 0 0 0
10023835716 0 0 0 0
10023838699 0 0 0 0
10025913133 0 0 0 0
10023822044 0 0 0 0
10023827356 0 0 0 0
10023816162 0 1 0 0
10025905649 0 0 0 0
10023812422 0 0 0 0
10025904838 0 0 0 0
10025908548 0 0 0 0
10025909007 0 0 1 0
10023820481 0 0 0 0
10025905107 0 0 0 0
10025904191 0 0 0 0
10023818962 0 0 1 0
10025912612 0 0 0 0
10025905561 0 0 0 1
10025908765 0 1 0 0
10025913161 0 0 0 0
10023820480 0 1 0 0
10023824916 0 0 0 0
10023806733 0 0 0 0
10023806017 0 0 0 0
10023816257 0 0 0 0
10023829872 0 0 0 0
10025902474 0 0 0 0
10023835563 0 0 0 0
10025909683 1 0 0 0
10023840377 0 0 0 0
10023812529 0 0 0 0
10025902812 0 0 0 0
10025912435 1 0 0 0
10023829241 0 0 0 0
10025906629 0 0 0 0
10023818830 0 0 0 0
10025909381 2 1 0 0
10023841140 0 0 0 0
10023821890 0 0 0 0
10023808927 0 0 0 0
10025908442 4 0 0 0
10023827101 0 0 0 0
10023811365 0 0 0 0
10023812454 0 1 0 0
10023815238 0 0 0 0
10025913095 0 0 0 0
10023815952 0 0 0 0
10023815314 0 0 0 0
10023816172 0 0 0 0
10023826774 0 0 0 0
10023841720 0 0 0 0
10023826323 0 0 0 0
10023805999 0 0 0 0
10023817414 0 0 0 0
10025902677 0 0 0 0
10023830714 0 0 0 0
10025905262 0 0 0 0
10023820271 1 0 0 0
10025903084 0 0 0 0
10025912209 0 0 0 0
10023809204 1 0 0 0
10023804990 0 0 0 0
10025902846 0 0 0 0
10023822872 0 0 0 0
10025910613 0 0 0 0
10025905214 0 0 0 0
10023839601 0 0 0 0
10023821266 0 0 0 0
10023843307 0 0 0 0
10023830697 2 0 0 0
10023805756 0 1 2 0
10023818181 0 0 0 0
10025908018 1 0 0 0
10025909628 0 0 0 0
10023845463 0 0 0 0
10025908696 0 0 0 0
10025912332 0 0 0 0
10025910294 0 1 0 0
10025910879 1 0 0 0
10025903777 0 0 0 0
10023808141 0 0 0 0
10023814235 0 0 0 0
10025913259 0 0 0 0
10025910759 1 0 0 0
10025911618 0 0 0 0
10023820794 0 0 0 0
10023818948 0 0 0 0
10025907511 0 0 0 0
10025912144 0 0 0 0
10023814509 0 0 0 0
10025908401 0 0 0 0
10025909143 0 0 0 0
10025910045 0 0 0 0
10023844992 0 0 0 0
10023809998 1 0 0 0
10025906723 0 0 0 0
10023840163 0 0 0 0
10023816770 0 0 0 0
10023823091 0 0 0 0
10023807689 0 0 0 0
10023850801 0 0 0 0
10023837312 0 0 0 0
10025904302 0 1 0 0
10023815908 0 0 0 0
10023823690 0 0 0 0
10023805459 1 0 0 0
10023809709 0 0 0 0
10023830801 0 0 0 0
10025906030 0 0 0 0
10023819691 0 0 0 0
10023828643 0 0 0 0
10025910994 0 0 0 0
10025907883 1 0 1 0
10025903708 0 0 0 0
10023816127 1 0 0 0
10025907953 0 1 0 0
10023824028 0 0 0 0
10023829913 1 0 0 0
10023817214 0 0 0 0
10025904370 0 0 1 0
10023818516 0 0 1 0
10023832132 0 0 0 0
10025910391 0 0 0 0
10025911997 1 0 0 0
10025911743 0 0 0 0
10023817035 0 0 0 0
10023824167 0 0 0 0
10025909470 0 2 1 0
10025902505 0 0 1 0
10023847233 0 0 0 0
10023836047 2 0 0 0
10025910124 0 0 0 0
10025902383 0 0 0 0
10025903282 0 0 0 0
10025906027 0 0 0 0
10025903514 0 0 0 0
10025913143 1 0 0 0
10023811450 0 0 0 0
10023838387 0 0 0 0
10023827919 0 0 0 0
10023827204 0 0 0 0
10025911484 0 0 0 0
10025910226 0 0 0 0
10025906170 1 0 1 0
10025904818 0 0 0 0
10023821470 0 0 0 0
10023814764 0 0 0 0
10023809569 0 0 0 1
10023805688 0 0 0 0
10023818291 0 0 0 0
10023831164 0 0 0 0
10025912774 0 0 0 0
10023807361 0 0 0 0
10023815506 0 0 0 0
10023805297 0 0 0 0
10023832757 0 0 0 0
10023823291 1 0 0 0
10023821744 0 0 0 0
10025908083 1 1 0 0
10025909647 0 0 0 0
10023827734 0 0 0 0
10023850992 0 0 0 0
10023812691 0 0 0 0
10023835267 0 0 0 0
10023834493 0 0 0 0
10025910822 0 0 0 0
10023812399 0 0 0 0
10025912616 3 0 0 0
10025904987 0 1 0 0
10025905640 0 0 0 0
10025910040 0 0 0 0
10023814725 1 0 0 0
10025910826 1 0 0 0
10023827235 0 0 0 0
10023843345 0 0 0 0
10023838527 0 0 0 0
10025909053 0 0 0 0
10025905880 0 0 0 0
10025903851 0 0 0 0
10023809912 1 0 0 0
10023819083 0 0 0 0
10025905070 0 0 0 0
10025906855 0 0 0 0
10023811231 1 0 0 0
10023814641 0 0 0 0
10023817978 0 0 0 0
10025910733 1 1 0 0
10025904591 0 0 0 0
10025905151 1 0 0 0
10023808216 0 0 0 0
10023827011 0 0 1 0
10025905592 0 0 0 0
10025911058 0 0 1 0
10023818127 0 0 0 0
10023814460 1 0 0 0
10025906746 0 0 0 0
10023820621 0 0 0 0
10023812275 0 0 0 0
10023807101 0 1 0 0
10023813400 0 0 0 0
10023845020 1 0 0 0
10025906851 0 0 0 0
10023824404 1 0 0 1
10025911858 0 0 0 0
10025910952 0 0 0 0
10023819288 0 0 0 0
10025904185 0 0 0 0
10023821269 0 0 0 0
10023836456 0 0 0 0
10023846531 0 0 0 0
10023821718 0 0 0 0
10023835859 0 0 0 0
10025908373 3 0 0 0
10025906404 0 0 0 0
10023808345 0 0 0 0
10023822610 0 0 0 0
10023820144 0 0 0 0
10025912399 0 0 0 0
10025903421 2 0 0 0
10025902384 0 0 0 0
10025902679 0 0 0 0
10023816535 0 0 0 0
10025907341 0 0 0 0
10023806783 0 0 1 0
10023819940 0 0 0 0
10023813067 0 0 0 0
10025904768 0 0 0 0
10023808735 0 0 0 0
10023838890 0 0 0 0
10023823823 0 0 0 0
10025910054 0 0 0 0
10025911081 0 0 0 0
10023839230 0 0 0 0
10023828937 0 0 0 0
10025905470 0 0 0 0
10025908821 0 0 0 0
10025909402 0 0 0 0
10023846387 0 0 0 0
10023844219 0 0 0 0
10025905181 0 0 0 0
10025908165 0 0 1 1
10023837371 0 0 0 0
10025912407 0 0 0 0
10025909630 0 0 0 0
10025907249 0 0 0 0
10025911470 1 0 0 0
10025907854 0 0 0 0
10025912862 0 0 0 1
10025903051 0 0 0 0
10023825392 1 0 0 0
10023818390 0 0 0 0
10023841529 0 0 0 0
10025913026 1 0 0 0
10025910204 0 0 0 0
10025905779 1 1 0 0
10025906001 0 0 1 0
10023826929 0 0 0 0
10023808195 0 0 0 0
10023817677 0 0 1 0
10025911209 0 0 0 0
10023806559 1 0 3 0
10025906885 1 0 0 0
10023821022 0 0 0 0
10023838290 0 0 0 0
10023804816 0 0 0 0
10023816921 0 0 0 0
10025910059 0 0 0 0
10023814735 1 0 0 0
10025909463 3 0 0 1
10023815625 0 0 0 0
10025908187 2 0 0 0
10023817021 1 0 0 0
10023841939 0 0 0 0
10025913051 0 0 0 0
10023813313 0 0 0 0
10023817778 0 0 0 0
10023827805 1 1 0 1
10023805653 0 0 0 0
10025909892 0 0 0 0
10023817872 1 1 0 0
10023814780 0 0 0 0
10023809599 0 0 0 0
10025908728 2 0 1 0
10023823556 1 0 0 0
10023830915 0 0 0 0
10023820548 0 0 0 0
10025911202 0 0 0 0
10025904737 2 0 0 0
10025912631 0 0 0 0
10025907470 0 0 1 0
10025910173 0 0 0 0
10023814142 0 0 0 0
10025903800 0 0 0 0
10023823497 0 0 0 0
10025911983 0 0 0 0
10023809018 0 0 0 0
10023844614 0 0 0 0
10023821035 0 0 0 0
10025907751 2 0 1 0
10025906480 0 0 0 0
10025913082 0 0 1 0
10023821768 3 0 0 0
10025903804 1 0 0 0
10025911777 0 0 0 0
10025912958 0 0 0 1
10023804983 0 0 0 0
10025912622 1 0 0 0
10023830403 0 0 0 0
10023813456 0 0 0 0
10025910458 0 0 0 0
10023817308 0 0 1 0
10025906877 0 1 0 0
10025913101 0 0 0 0
10023808170 0 0 0 0
10025905334 0 0 0 0
10023815847 0 0 0 0
10025906745 1 0 0 0
10023821248 0 0 0 0
10023810661 0 0 0 0
10023819971 0 1 1 0
10023804954 0 0 0 0
10023819882 0 0 0 0
10025913046 0 0 0 0
10025903847 2 1 1 0
10023821573 0 0 0 0
10023842678 0 0 0 0
10023807075 0 0 0 0
10025904346 0 0 0 0
10023805237 0 0 0 0
10023809946 0 0 0 1
10023823739 0 0 0 0
10025903351 0 0 0 0
10023822336 0 0 0 0
10023825822 0 0 0 0
10023832238 0 0 0 0
10025909997 0 0 0 0
10025908665 1 1 1 0
10023821056 0 0 0 0
10025910151 0 0 0 0
10025908326 0 1 0 0
10023847154 0 0 0 0
10025912859 0 1 0 0
10023827653 0 0 0 0
10023841634 0 0 0 0
10023849311 0 0 0 0
10025912211 1 0 0 1
10023820796 1 2 0 0
10025910799 0 0 0 0
10023822324 0 0 0 0
10023809315 0 0 0 0
10023809072 0 0 0 0
10025904874 0 0 0 0
10023823113 1 0 1 1
10023820251 1 0 0 0
10023805436 0 0 0 0
10025902322 0 0 0 0
10023819878 0 0 0 0
10023824896 0 0 0 0
10023814972 0 0 0 0
10025902227 0 0 0 0
10025910546 0 0 0 0
10025912826 0 0 0 0
10025907849 0 0 0 0
10025907005 0 0 0 1
10023825140 0 0 0 0
10025905130 0 0 0 0
10023814968 0 0 0 0
10023825753 0 0 0 0
10025908789 0 0 0 0
10025911986 0 0 0 0
10025903571 0 0 0 0
10023822701 0 0 0 1
10023813791 0 0 0 0
10023831859 0 0 0 0
10025910553 1 0 0 0
10025911144 0 0 0 0
10023810964 0 0 0 0
10023834623 0 0 0 0
10025908564 0 0 0 0
10025906032 1 0 0 0
10025906563 0 0 0 0
10025904213 0 0 0 0
10025910470 0 0 0 0
10025904423 0 0 1 1
10023822113 2 0 0 0
10023809831 0 0 0 0
10025903469 0 0 0 0
10025905980 0 0 0 0
10023814056 0 0 0 0
10025911354 0 0 0 0
10025912885 0 0 0 0
10023823387 0 0 0 0
10025903317 0 0 0 0
10025908038 0 0 0 2
10025904186 0 0 0 0
10025908510 0 0 0 0
10025911572 0 0 0 0
10025911046 0 0 0 0
10023820844 0 0 0 0
10025909297 0 0 0 0
10025909239 0 0 0 0
10025905940 0 0 0 0
10025904623 1 0 0 0
10023848883 0 0 0 0
10025906403 0 0 0 0
10023810748 1 0 0 0
10025910389 0 0 0 0
10025907426 0 0 0 0
10023823832 0 0 0 0
10025910264 0 0 0 0
10023808122 0 0 0 0
10025912869 0 0 0 0
10023808986 0 0 0 0
10023839051 0 0 0 0
10023822653 0 0 0 0
10025909831 1 0 0 0
10025904563 0 0 0 0
10023831270 0 0 0 0
10025911279 0 0 0 0
10025908241 0 0 0 0
10025908025 0 0 0 0
10025909712 3 1 0 0
10025907436 0 0 0 0
10023811287 0 0 0 0
10025912866 1 0 0 0
10025904295 1 0 1 0
10023832064 0 0 0 0
10025910041 0 0 0 0
10025912223 2 0 0 1
10025905165 0 0 0 0
10025910203 0 0 0 0
10025910436 0 1 0 0
10025905007 0 0 0 0
10025903560 0 0 0 0
10023814529 0 0 0 0
10023817287 0 0 0 0
10023817965 0 0 0 0
10025902949 0 0 0 0
10023822482 0 0 0 0
10023814293 0 0 0 0
10025910777 0 0 0 0
10025911920 0 0 0 1
10025912591 0 0 0 1
10025903479 0 0 0 0
10023841450 0 0 0 0
10023822778 0 0 0 0
10025912364 0 0 1 0
10023821203 0 0 0 0
10023822099 0 0 0 0
10023824526 0 0 0 0
10025903554 0 0 0 0
10025905643 1 0 0 0
10025902854 1 0 0 0
10025906606 0 0 1 0
10025902777 0 0 0 0
10025913182 0 0 0 0
10023835452 0 0 0 0
10023836570 0 0 0 0
10023841716 0 0 0 0
10023818751 0 0 0 0
10023847726 0 0 0 0
10025903962 0 0 0 0
10023827065 0 0 0 0
10023826283 0 0 0 0
10023850121 0 0 0 0
10025904792 3 0 0 0
10023811693 2 0 0 0
10025902832 1 0 0 0
10023806825 0 0 0 0
10025909977 1 0 0 0
10025904797 0 0 0 0
10025910659 0 0 0 0
10023825007 0 0 0 0
10023833337 0 0 0 0
10025910674 0 1 0 0
10023842105 0 0 0 0
10025905624 0 0 0 0
10023841802 0 0 0 0
10023819670 0 0 0 0
10023810354 0 0 0 0
10023809116 0 0 0 0
10023836114 0 0 0 0
10023808906 0 0 0 0
10025907065 0 0 0 0
10023806696 0 0 0 0
10025911771 0 0 0 0
10025909526 7 0 0 0
10025909656 0 0 0 0
10023812570 1 0 0 0
10025909511 1 0 0 0
10025904646 0 0 0 0
10023834887 0 0 0 0
10025904842 0 0 0 0
10025904253 0 0 0 0
10023826956 0 0 0 0
10023833670 0 0 0 0
10023818021 0 0 0 0
10023808776 0 0 0 0
10023837242 0 0 0 0
10025907354 0 0 0 0
10023827755 0 0 0 0
10025903492 0 0 0 0
10025907551 0 0 1 0
10023818089 0 0 0 0
10023826099 0 0 0 0
10025905194 0 0 0 0
10025909330 0 0 0 0
10023804650 5 0 0 0
10023819259 0 0 0 0
10023834739 0 0 0 0
10023815078 0 0 0 0
10023829232 0 0 0 0
10025903390 1 0 0 0
10023819981 0 0 0 0
10023805513 0 0 0 0
10023816598 0 0 0 0
10025904863 0 0 0 0
10023805418 0 1 0 0
10023813145 0 0 0 0
10023836305 0 0 0 0
10023806215 0 0 0 0
10023808928 0 0 0 0
10025909056 0 0 0 0
10025903747 0 0 1 0
10025904749 1 1 1 0
10023817229 0 0 0 0
10025909061 0 0 0 0
10023837584 0 0 0 0
10025909705 0 0 0 0
10023808131 1 0 0 0
10025905653 0 0 0 0
10023824180 0 0 0 0
10025910288 0 0 0 0
10023817594 0 0 0 0
10025910806 1 0 0 0
10025911665 1 0 0 0
10025904780 0 1 0 0
10025908764 0 0 1 0
10025910194 0 0 0 0
10023822050 1 0 1 0
10025908478 0 1 0 0
10023827156 0 0 0 0
10025910062 0 0 0 0
10025912896 0 0 0 0
10023810120 0 0 0 0
10023821806 1 2 0 0
10025912969 1 0 0 0
10023811912 0 0 0 0
10023825962 0 0 0 0
10023825190 0 0 0 0
10023830346 0 0 0 0
10023819012 0 0 0 0
10023828209 0 0 0 0
10023813375 0 0 0 0
10023832737 0 0 0 0
10025910002 1 0 0 0
10023827270 0 0 0 0
10023830675 0 0 0 0
10025909138 1 1 0 0
10025908224 0 0 0 0
10023822606 0 0 0 0
10023807024 0 0 0 0
10025907049 1 0 0 0
10025904218 0 0 0 0
10025906146 0 1 0 0
10025910820 0 0 0 0
10025910426 0 0 0 0
10025910346 0 0 0 0
10025907334 0 2 0 0
10025909354 0 0 0 0
10025908872 0 0 0 0
10025902437 0 0 0 0
10025902587 0 0 0 0
10025913208 2 0 0 0
10023844964 2 0 0 0
10023805555 0 0 0 0
10025906515 0 0 0 0
10023850322 3 0 0 0
10025908644 0 0 0 0
10023807913 1 0 0 0
10023810659 0 0 0 0
10023805901 0 0 0 0
10023806176 1 2 2 2
10025907701 0 0 0 0
10025913172 1 0 1 0
10023818239 0 0 0 0
10023812667 0 0 0 0
10023835804 0 0 0 0
10023826533 1 2 0 0
10023829245 0 0 0 0
10023829244 0 0 0 0
10023830778 0 0 0 0
10025902177 0 0 0 0
10023817593 0 0 0 0
10025902438 0 0 0 0
10025912820 0 0 0 0
10025902174 0 0 0 0
10025908962 1 0 0 0
10023823940 0 0 0 0
10025907527 0 0 0 0
10025907184 0 0 0 0
10025902349 1 1 0 0
10025912002 1 0 0 0
10025910636 0 0 0 0
10023840430 0 0 0 0
10025905274 0 0 0 0
10025910187 0 0 0 0
10025911138 1 0 0 0
10023825604 0 0 0 0
10023806772 1 0 1 0
10025909024 0 0 0 0
10023814676 0 0 0 0
10023812640 0 0 0 0
10023804698 0 0 0 0
10025909787 0 0 0 0
10023837682 0 0 0 0
10025912189 0 0 0 0
10023808033 0 0 0 0
10025904851 1 0 0 1
10023805769 1 0 0 0
10023824696 0 0 1 1
10023831158 0 0 0 0
10023828070 0 0 0 0
10023820315 0 0 0 0
10023823229 0 0 0 0
10025903050 0 0 0 0
10025911788 0 0 0 0
10023820153 0 0 0 0
10025906542 0 0 0 0
10025910177 0 0 0 0
10023811853 0 0 0 0
10023816975 0 0 0 0
10023818765 0 0 0 0
10025912694 0 0 0 0
10025905382 0 0 1 0
10023812818 0 0 0 0
10025909501 0 0 1 0
10023806470 0 0 0 0
10023806957 0 0 0 0
10023829912 0 0 0 0
10023823174 0 0 0 0
10023812312 0 0 0 0
10023807499 0 0 0 0
10023811387 0 0 0 0
10023838267 0 0 0 0
10023838278 0 0 0 0
10025906857 0 0 0 0
10023841698 0 0 0 0
10025905252 1 0 0 0
10023816828 0 0 0 0
10023827294 0 0 0 0
10023818932 0 0 0 0
10025903880 2 0 1 1
10025907782 0 0 0 0
10025909719 0 0 0 0
10023814519 0 0 0 0
10023841453 0 0 0 0
10023808378 0 0 0 0
10023805327 0 0 0 0
10025909104 2 1 0 0
10023827868 0 0 0 0
10023806539 0 0 0 0
10025905368 0 0 0 0
10023811172 0 0 0 0
10023824675 0 0 0 0
10023828089 0 0 0 0
10023806169 0 0 0 0
10025911558 0 0 0 0
10025902241 1 0 0 0
10025906673 0 0 0 0
10023844103 0 0 0 0
10025910322 0 0 0 0
10025905949 0 0 0 0
10025904696 0 0 0 0
10025908503 0 0 0 0
10023826206 0 0 0 0
10025903297 1 0 0 0
10023826826 0 0 0 0
10025903731 0 0 0 0
10023811884 0 0 0 0
10023805651 0 0 0 0
10025906010 0 0 0 0
10023833030 0 0 0 0
10023817449 0 0 0 0
10025904425 0 0 0 0
10023821039 0 0 0 0
10023834496 0 0 0 0
10025908014 1 0 0 0
10025903063 2 0 2 0
10023832760 0 0 0 0
10023817080 0 0 1 0
10025910712 1 2 0 0
10023824280 0 0 0 0
10023835421 0 0 0 0
10025908152 0 0 0 0
10023823389 0 0 0 0
10023814667 1 0 0 0
10025909518 0 0 0 0
10023822421 0 0 0 0
10023817151 0 0 0 0
10025906216 0 0 0 0
10025908672 0 0 0 0
10023804787 1 0 0 0
10023827569 0 0 0 0
10025906848 0 0 0 0
10025911154 0 0 0 0
10023810140 0 0 0 0
10023810814 0 0 0 0
10023839119 0 0 0 0
10023808748 0 0 0 0
10025908310 0 0 0 0
10025911127 0 0 0 0
10023841493 0 0 0 0
10023806929 0 0 0 0
10023816610 0 0 0 0
10025906065 2 1 0 0
10025906880 0 0 0 0
10023814141 0 0 0 0
10023836603 0 0 0 0
10023824579 0 0 0 0
10025911684 1 1 0 1
10025907949 0 0 0 0
10025904270 0 0 1 0
10025910188 1 0 0 0
10025907986 0 0 0 0
10025911616 1 1 1 0
10025910189 1 0 0 0
10025906601 0 0 0 0
10023821394 0 0 0 0
10023825479 0 0 0 0
10025904905 0 0 0 0
10023806264 0 0 0 0
10025907858 0 0 0 0
10025911823 0 0 0 0
10025903146 0 0 0 0
10023849150 0 0 0 0
10023826064 0 0 0 0
10025905741 0 0 0 0
10023818164 0 0 0 0
10025911814 3 1 0 0
10023812265 0 0 0 0
10025910448 1 1 0 0
10025905985 0 0 0 0
10025912748 0 0 0 0
10025912236 0 0 0 0
10025912153 0 0 0 0
10023829834 0 0 0 0
10023827329 0 0 0 0
10025911960 0 0 0 0
10023806417 2 0 2 0
10025908419 1 0 0 0
10025908143 0 0 0 0
10023829184 0 0 0 0
10025907740 0 0 0 0
10025902470 0 0 0 0
10025910178 0 0 0 0
10025905230 0 0 0 0
10025912178 0 0 0 0
10025902397 0 0 0 0
10025902775 0 0 0 0
10025903984 0 0 0 0
10025908531 0 0 0 0
10023808365 0 0 0 0
10025902681 0 0 0 0
10025911930 0 0 0 0
10023823315 1 0 0 0
10025903587 0 0 0 0
10025907258 0 0 0 0
10023825745 0 0 0 0
10025902810 0 1 0 0
10023818436 0 0 0 0
10023810256 0 0 0 0
10023846382 0 0 0 0
10023820434 0 0 0 0
10025909066 4 0 0 0
10025912414 0 0 0 0
10025907157 2 0 0 0
10023835642 0 0 0 0
10023841427 0 0 0 0
10025911080 1 0 0 0
10025907630 0 0 0 0
10023831890 0 0 0 0
10025905186 0 0 0 0
10023823040 1 0 0 0
10025909610 1 0 0 0
10025910673 0 0 0 0
10025905344 0 0 0 0
10023827484 0 0 0 0
10025909732 0 0 1 0
10025909271 0 0 0 0
10023812407 0 0 0 0
10023823036 0 0 0 0
10023808901 0 0 0 0
10025910115 0 0 0 0
10025909885 0 0 0 0
10025907356 0 0 0 0
10025906056 0 0 0 0
10025907781 0 0 0 0
10025912213 0 0 0 0
10023845180 0 0 0 0
10023835247 0 0 0 0
10025903772 0 0 0 0
10025912184 0 0 0 0
10023826633 0 0 0 0
10025912128 0 0 0 0
10023819612 0 0 0 0
10025910416 0 0 0 0
10023806260 0 0 0 0
10023810886 0 0 0 0
10025912444 0 0 0 0
10025904692 0 0 0 0
10025902159 0 0 0 0
10025908692 2 1 0 0
10025907433 0 0 0 0
10025902905 0 0 0 0
10025903463 0 0 0 0
10023816867 0 0 1 0
10025905562 0 0 0 0
10025913013 0 0 0 0
10025911175 0 0 0 0
10023825274 0 0 0 0
10023811421 0 0 0 0
10025904149 0 0 0 0
10025909924 0 0 0 1
10025905864 0 2 0 1
10023850737 0 0 0 0
10025910686 0 0 0 0
10025913281 1 0 0 0
10023848880 0 0 0 0
10025903522 0 0 0 0
10025904974 0 0 0 0
10025909680 0 0 0 0
10025902315 1 0 0 0
10025912727 0 0 0 0
10023819762 0 0 0 0
10023847968 0 0 0 0
10025909228 0 0 0 0
10025909284 0 0 0 0
10025911664 0 0 0 0
10023809032 0 0 0 0
10023806630 1 0 0 0
10023809544 0 0 0 0
10023811702 0 0 0 0
10025910760 0 0 0 0
10023828623 0 0 0 0
10025906719 0 0 0 0
10023840081 0 0 0 0
10025908587 1 0 0 0
10023815405 0 0 0 0
10023824723 0 0 0 0
10023833361 0 0 0 0
10023819756 0 0 0 0
10023834046 0 0 0 0
10023838980 0 0 0 0
10025905486 0 0 0 0
10023831524 1 2 0 1
10025909045 0 0 0 0
10025905483 5 0 0 0
10025910925 0 0 0 0
10025906397 0 0 0 0
10023832139 0 0 0 0
10025911775 0 0 0 0
10025910328 1 0 0 0
10023812076 0 0 0 0
10023848300 0 0 0 0
10023813370 0 0 0 0
10023811339 0 0 0 0
10023808817 0 0 0 0
10025903070 0 0 0 0
10025907993 0 0 0 0
10023818555 0 0 0 0
10025911840 0 0 0 0
10025910548 1 0 0 0
10025907709 1 0 0 0
10023818689 0 0 0 0
10023831994 0 0 0 0
10023809892 0 0 0 0
10023844810 0 0 0 0
10023821510 1 0 1 0
10025907370 3 0 0 0
10025905680 3 0 0 0
10025905902 0 0 0 0
10025906549 0 0 0 0
10025906868 0 0 0 0
10025912005 0 0 0 0
10023826636 0 0 0 0
10025904129 0 0 0 0
10023810804 0 0 0 0
10025912907 0 0 0 0
10025905310 0 0 0 0
10023809756 0 0 0 0
10023810692 0 0 0 0
10023816744 0 0 0 0
10023816955 0 0 0 0
10025907237 0 0 0 0
10025910050 0 0 0 0
10023828292 0 0 0 0
10023843980 0 0 0 0
10023812679 0 0 0 0
10023841360 0 0 0 0
10023843131 0 0 0 0
10025911386 0 0 0 0
10025911220 0 0 0 0
10023820369 0 0 0 0
10023845812 0 0 0 0
10023808071 0 0 0 0
10023850231 0 0 0 0
10023830030 0 0 0 0
10025906825 3 0 1 0
10025908887 0 0 0 0
10025908786 1 0 0 0
10023806018 1 0 0 0
10025907713 0 0 0 0
10025903707 0 0 0 0
10023820839 0 0 0 0
10023814831 1 0 0 1
10025903871 2 0 0 1
10023826337 0 0 0 0
10023826859 0 0 0 0
10025905150 0 0 0 0
10023832329 0 0 0 0
10025904335 2 1 0 0
10023806150 0 0 0 0
10023821425 0 0 0 0
10023814799 0 0 0 0
10025903725 2 0 1 0
10025908597 0 0 0 0
10025911486 0 0 0 0
10025907945 0 0 0 0
10025910136 0 0 0 0
10023815988 0 0 0 0
10025905968 0 0 0 0
10023832541 0 0 0 0
10023822773 0 0 0 0
10025907626 0 0 0 0
10023806422 0 0 0 0
10025908899 0 0 0 0
10025907727 1 0 0 0
10025907669 0 0 0 0
10023840038 0 0 0 0
10023836339 0 0 0 0
10023826301 0 0 0 0
10025904627 0 0 0 0
10025910997 0 0 0 0
10025913052 0 0 0 0
10025911093 0 0 0 0
10023810933 0 0 0 0
10025907545 0 0 0 0
10023815338 0 0 0 0
10023813734 0 0 0 0
10025905904 0 0 0 0
10025903367 1 0 0 0
10025909862 1 0 0 0
10025906332 0 0 0 0
10025903877 0 0 0 0
10023844559 0 0 0 0
10023809267 0 0 0 1
10025910027 0 0 0 0
10023816122 0 0 0 0
10023816618 0 0 0 0
10025908768 0 0 0 0
10025908703 0 0 0 0
10023837644 0 0 0 0
10023824777 1 0 0 0
10025903504 0 0 0 0
10023837084 0 0 0 0
10025911296 2 0 1 1
10025909118 0 0 0 0
10025909922 0 0 0 1
10025910977 2 0 0 0
10025912590 0 0 0 0
10025906865 0 0 0 0
10025908039 0 0 0 0
10023820581 0 0 0 0
10025905324 0 0 0 0
10023815713 0 0 0 0
10023820911 0 0 0 0
10023837820 0 0 0 0
10023804653 0 0 0 0
10025911373 0 0 0 0
10023808766 0 0 0 0
10025909918 2 1 0 0
10023850961 0 0 0 0
10025902911 0 0 0 0
10025912485 0 0 0 0
10025910120 0 1 0 0
10023848812 0 0 0 0
10025911286 2 0 0 0
10023807035 0 0 0 0
10023826585 0 0 0 0
10025910583 0 0 0 0
10025910551 0 0 1 0
10023807540 0 0 0 0
10023831625 0 0 0 0
10023834442 0 0 0 0
10023811219 0 0 0 0
10025910599 0 0 0 0
10025911005 1 1 0 0
10023819887 4 0 1 0
10025904059 0 0 0 0
10025910598 0 0 0 0
10023825785 1 0 0 0
10023846341 0 0 0 0
10025909493 0 0 0 0
10023822864 0 0 0 0
10025911750 0 0 0 0
10023805440 0 1 0 0
10025903719 3 0 0 0
10023814941 0 0 0 0
10025908770 0 0 0 0
10023843181 0 0 0 0
10023819769 1 0 0 0
10025910017 1 1 0 0
10025904719 0 0 0 0
10025912246 1 0 0 0
10023847303 0 0 0 0
10023806356 0 0 0 0
10023824870 0 0 0 0
10023824373 0 0 0 0
10025910961 0 0 0 0
10023808035 0 0 0 0
10025906115 0 0 0 0
10023819603 0 0 0 0
10023822406 0 0 0 0
10025905676 0 0 0 0
10023806207 0 0 1 0
10025910491 0 1 0 0
10025912546 0 0 0 0
10025912420 2 0 1 0
10023842768 0 0 0 0
10025905082 0 0 0 0
10025903384 0 0 0 0
10025909554 0 0 0 0
10023815900 0 0 0 0
10023839023 0 0 0 0
10025913032 0 0 0 0
10023816234 0 0 0 0
10025910186 0 0 0 0
10025910042 2 0 0 0
10025907328 0 0 0 0
10025907142 0 0 0 0
10023823294 0 0 0 0
10023814355 3 0 0 0
10025912678 1 0 0 0
10023821661 0 0 0 0
10025903765 0 0 0 0
10025904926 1 0 0 0
10023849166 0 0 0 0
10023822224 0 0 0 1
10023845233 0 0 0 0
10023838198 0 0 0 0
10025913131 0 0 0 0
10025903350 0 0 0 0
10025903684 0 0 0 0
10023812589 0 0 0 0
10025906840 0 0 0 0
10023824475 0 0 0 0
10025902146 0 0 0 0
10023820266 0 0 0 0
10025903208 0 0 0 0
10023817445 0 0 0 0
10023834482 0 0 0 0
10025912172 1 1 0 0
10023840570 0 0 0 0
10023836079 0 0 0 0
10023819415 0 0 0 0
10023829828 0 0 0 0
10025908881 0 0 0 0
10023805361 0 0 0 0
10023818002 0 0 0 0
10025902917 2 0 0 0
10025903292 0 0 0 0
10023851213 0 0 0 0
10023834272 0 0 0 0
10023831318 0 0 0 0
10025904830 0 0 0 0
10025906157 0 0 0 0
10023820749 0 0 0 0
10023839759 0 0 0 0
10025904876 0 0 0 0
10025906353 0 0 0 0
10025903343 0 0 0 0
10023844299 0 0 0 0
10023810265 0 0 0 0
10023809703 0 0 0 0
10025907810 0 0 0 0
10023809285 0 0 0 0
10025909718 0 0 0 0
10023808558 0 0 0 0
10023825775 0 1 0 0
10025910850 0 0 0 0
10025910114 1 0 2 0
10023808191 0 0 0 0
10025904852 0 0 0 0
10023804910 0 0 0 0
10025912873 0 0 0 0
10025913190 0 0 0 0
10023843558 0 0 0 0
10023827939 0 1 0 0
10023805080 0 0 0 0
10025908058 0 1 0 0
10025911526 1 0 0 0
10025902938 0 1 0 0
10023807522 0 0 0 0
10023849115 0 0 0 0
10025912874 1 0 0 0
10025908017 0 1 0 0
10023839307 0 0 0 0
10023820945 0 0 0 0
10025904993 0 0 0 0
10023821309 0 0 0 0
10023818145 1 0 0 0
10023822576 0 0 0 0
10023827434 0 0 0 0
10023841610 0 0 0 0
10023835570 1 1 0 0
10025902209 0 0 0 0
10023811514 0 0 0 0
10023816977 0 0 0 0
10025907313 0 0 0 0
10025911583 0 0 0 0
10023809328 0 0 0 0
10023805772 0 0 0 0
10023812398 0 0 0 0
10023825544 0 0 0 0
10023816967 0 0 0 0
10023835184 0 0 0 0
10023822685 1 0 0 0
10025905301 3 0 0 0
10025909142 0 0 0 0
10023821990 0 0 0 0
10025911011 0 0 0 0
10023823549 0 0 0 0
10023829278 0 0 0 0
10025902206 0 0 0 0
10025907152 0 0 0 0
10023846489 0 0 0 0
10025911444 0 0 0 0
10025904087 0 0 0 0
10023842686 0 0 0 0
10025903844 2 0 0 0
10025911966 0 0 1 0
10023826712 0 0 0 0
10023837954 0 0 0 0
10025902239 0 0 0 0
10025903809 1 0 0 0
10023809909 0 0 0 0
10023808034 0 0 0 0
10025912048 0 1 0 0
10023812910 0 0 0 0
10023848773 0 0 0 0
10025910932 0 0 0 0
10025907270 1 0 0 0
10025908127 0 0 0 0
10023805401 0 0 0 0
10025906677 1 0 1 0
10023842782 0 0 0 0
10023838265 0 0 0 0
10025907898 0 0 0 0
10025907969 0 0 0 0
10023810384 0 0 0 0
10025909233 0 0 0 0
10025909275 0 0 0 0
10025904051 0 0 0 0
10025911261 0 0 0 0
10025912455 1 1 1 0
10025907902 0 0 0 0
10023833944 0 0 0 0
10023821451 0 1 0 0
10023824300 0 0 0 0
10025903638 2 0 1 1
10025905863 1 0 0 0
10025910268 0 0 0 0
10025910152 0 0 0 0
10023825064 0 0 0 0
10023835839 0 0 0 0
10025902694 2 3 1 0
10025905945 0 1 0 0
10025907398 0 0 1 0
10025913148 0 0 0 0
10025906842 0 0 1 1
10023820798 0 0 0 0
10025907695 0 0 0 0
10025912839 1 0 0 0
10023835674 0 0 0 0
10025903563 0 0 0 0
10023823282 0 0 0 0
10023834048 0 0 0 0
10025903265 0 0 0 0
10025906694 1 2 1 0
10023834264 0 0 0 0
10023814848 0 0 0 0
10025902790 1 0 0 0
10025909367 0 0 0 0
10023815687 0 0 0 0
10023816984 0 0 0 0
10025912070 1 0 0 0
10023815408 0 0 0 0
10023818053 0 0 0 0
10023826249 0 0 0 0
10025902722 0 0 0 0
10025906791 0 0 0 0
10025904206 1 0 0 0
10023834828 0 0 0 0
10023823136 0 0 0 0
10025911537 0 0 0 0
10023814104 0 0 0 0
10023821610 0 0 0 0
10023842728 0 0 0 0
10025910881 0 0 0 0
10023812799 0 0 0 0
10023832989 0 0 0 0
10023811014 0 0 0 0
10023844940 0 0 0 0
10023844784 0 0 0 0
10025912500 0 0 0 0
10023807006 0 0 0 0
10025908069 0 0 0 0
10023847892 0 0 0 0
10025908742 1 0 0 0
10025903925 0 0 0 0
10025911191 0 0 0 0
10023825397 0 0 0 0
10023805676 0 0 0 0
10023825802 0 0 0 0
10025903087 0 0 1 0
10025908781 1 0 0 0
10023807428 0 0 0 0
10023821987 0 0 0 0
10025910522 1 0 0 0
10025911089 0 0 1 0
10023825247 0 0 0 0
10023824602 0 0 0 0
10025906479 0 0 0 0
10023812259 0 0 0 0
10025908563 0 0 0 0
10023823015 0 0 0 0
10025905984 0 0 0 0
10025907080 0 0 0 0
10025907561 0 0 0 0
10023834899 0 0 0 0
10023823148 0 0 0 0
10025904010 0 0 0 0
10025911308 5 0 0 0
10023818843 0 0 0 0
10025909399 0 0 0 0
10023837433 0 0 0 0
10023825901 0 0 0 0
10025909844 0 0 0 0
10025913362 0 0 0 0
10023833063 0 0 0 0
10023817254 0 0 0 0
10023817467 1 0 1 1
10023818852 0 0 0 0
10023827243 0 0 0 0
10023833582 0 0 0 0
10025908200 0 0 0 0
10023809664 0 0 0 0
10025903125 1 0 0 0
10023824468 0 0 0 0
10023830681 0 0 0 0
10023808088 0 0 0 0
10025909730 0 0 0 0
10023812639 0 0 0 0
10025910412 0 0 0 0
10023814262 0 0 0 0
10023805180 0 0 0 0
10023816163 0 0 0 0
10023820664 2 0 0 1
10023825336 0 0 0 0
10023845694 0 0 0 0
10025904447 0 0 0 0
10023814342 1 1 0 0
10025909452 1 0 0 0
10023839776 0 0 0 0
10023814094 0 0 0 0
10023819645 0 0 0 0
10025905667 0 0 0 0
10025906104 0 0 0 0
10025908237 1 0 0 0
10023807007 0 0 0 0
10023826785 0 0 0 0
10025906696 0 0 0 0
10025905786 0 0 0 0
10025907720 2 0 0 0
10025906485 0 0 0 0
10025906661 0 0 0 0
10025902726 2 1 0 0
10023835660 0 0 0 0
10023822345 0 0 0 0
10025904821 0 0 0 0
10023809967 1 0 0 0
10023807541 0 0 0 0
10025906097 0 0 0 0
10023815700 1 0 0 0
10023825515 0 0 0 0
10025909853 0 0 0 0
10023808649 2 0 0 0
10025905196 0 1 0 0
10023835688 0 0 0 0
10023826541 0 0 0 0
10023825080 0 0 0 0
10023822347 0 0 0 0
10025907737 0 0 0 0
10025909332 0 0 0 0
10023843631 0 0 0 0
10023812191 0 0 0 0
10023849659 0 0 0 0
10025908173 0 0 0 0
10025909769 0 0 0 0
10023819596 1 0 0 0
10023827927 0 0 0 0
10025911340 1 0 0 0
10025905915 1 0 0 0
10025908919 0 0 0 0
10023817494 0 1 0 0
10025906008 0 0 0 0
10023816571 0 0 0 0
10023820716 0 0 0 0
10023818091 0 0 0 0
10023806764 1 0 0 0
10025908666 0 0 0 0
10023850797 0 0 0 0
10023808611 0 0 0 0
10025902264 0 0 0 0
10025910469 2 0 0 0
10025909609 0 0 0 0
10023805275 0 0 0 0
10023809673 2 1 1 0
10023844057 0 0 0 0
10025904067 0 0 0 0
10025912108 0 0 0 0
10025910910 2 0 0 0
10025907758 1 2 0 0
10023823646 0 0 0 0
10023820199 0 0 0 0
10025908012 0 0 0 0
10023808210 2 0 0 0
10025911146 0 0 0 0
10025905158 0 0 0 0
10023838180 0 0 0 0
10025908247 0 0 0 0
10025911850 0 0 0 0
10025909366 1 1 0 0
10025910065 0 0 0 0
10025908680 1 0 0 0
10023806390 0 0 0 0
10025912150 0 0 0 0
10025912266 0 0 0 0
10023834489 0 0 0 0
10023844871 0 0 0 0
10023828170 0 0 0 0
10025911962 0 0 0 0
10023823424 1 0 0 0
10023823824 0 0 0 0
10023811159 0 0 0 0
10019687586 0 0 0 0
10023818132 0 0 0 0
10025905685 1 0 0 0
10023811406 0 0 0 0
10025902856 0 0 0 0
10025902660 3 1 0 0
10023826821 0 0 0 0
10023827921 0 0 0 0
10023817946 0 0 0 0
10023821504 0 0 0 0
10023849651 0 0 0 0
10025908378 0 0 1 0
10023806829 0 0 0 0
10023823317 0 0 0 0
10025908926 0 0 0 0
10025911520 0 0 0 0
10023838995 1 0 0 0
10023828890 0 0 0 0
10025907456 0 0 0 0
10023808255 0 0 0 0
10023829628 0 0 0 0
10025910457 0 0 0 0
10025904488 1 0 0 0
10023805820 0 0 0 0
10025907540 0 0 0 0
10023837172 0 0 0 0
10025904782 1 0 0 0
10025908895 0 0 0 0
10025912387 0 0 0 0
10023811123 0 0 0 0
10023805387 0 0 0 0
10023820325 0 0 0 0
10025905807 0 0 0 0
10023821598 0 0 0 0
10023810868 0 0 0 0
10025903241 0 0 1 0
10023839593 0 0 0 0
10025909894 3 0 0 0
10025910672 1 0 0 0
10025911778 0 0 0 0
10023835852 0 0 0 0
10025913061 0 0 3 0
10023821200 0 0 0 0
10025911818 0 0 0 0
10023810767 0 0 0 0
10025909194 0 0 0 0
10025906112 0 0 0 0
10025912976 0 0 0 0
10025904072 0 0 1 0
10025906925 0 0 0 0
10023830391 0 0 0 1
10023846269 0 0 0 0
10023834413 2 0 0 0
10025912646 0 0 0 0
10023812740 1 0 1 0
10023808095 0 0 0 0
10023819290 0 0 0 0
10023825895 0 0 0 0
10025902906 0 0 0 0
10025912971 0 0 0 0
10023806619 0 0 0 0
10023823487 0 0 0 0
10023817220 0 0 0 0
10023841613 0 0 0 0
10025911585 0 0 0 0
10023829717 0 0 0 0
10023824102 0 0 0 0
10025908701 0 0 0 0
10025904859 0 0 0 0
10023809341 0 0 0 0
10023810266 0 0 0 0
10023849031 0 0 0 0
10023817733 0 0 0 0
10025909347 0 0 0 0
10023828031 1 0 0 0
10023804956 0 0 0 0
10025910199 0 0 0 0
10025912084 0 0 0 0
10023843803 0 0 0 0
10025904148 1 0 0 0
10023809741 0 0 0 0
10023825388 0 0 0 0
10025906545 0 0 0 0
10025903236 0 0 0 0
10025909797 1 0 0 0
10023815355 1 0 0 0
10025908501 0 0 0 0
10025906013 0 0 0 0
10025906482 0 0 0 0
10023840550 0 0 0 0
10023825320 0 1 0 0
10023821275 0 1 0 0
10023805320 0 0 0 0
10023811682 4 0 0 0
10025908192 1 0 0 0
10025909699 0 0 0 0
10023810370 0 0 0 0
10023815792 0 0 0 0
10023813461 0 0 0 0
10023837373 0 0 0 0
10025905899 0 0 0 0
10025913109 0 0 0 0
10025908884 0 0 0 0
10025908780 0 0 0 0
10023814074 0 0 0 0
10023809251 0 0 0 0
10023846735 0 0 0 0
10025911102 1 0 0 0
10023822409 0 0 0 0
10023847570 0 0 0 0
10023817359 0 0 0 0
10023825462 0 0 0 0
10025910534 0 0 0 0
10023811906 0 0 0 0
10025905081 0 0 0 0
10023838282 0 0 0 0
10023844434 0 0 0 0
10025905249 0 0 0 0
10025904426 0 1 0 0
10023810569 1 0 0 0
10023804998 0 1 0 0
10025904555 0 0 0 0
10025910899 0 1 0 0
10023841512 0 0 0 0
10025912501 0 0 0 0
10023827333 0 0 0 0
10023850973 0 0 0 0
10023831601 1 0 0 1
10025911077 1 0 0 0
10025906832 0 0 0 0
10025908080 1 0 0 0
10023849812 1 0 0 0
10023823868 0 0 0 0
10025909087 0 0 0 0
10025904286 0 0 0 0
10023814951 0 0 0 0
10025906229 3 0 0 0
10025912027 0 0 0 0
10025913167 0 0 0 0
10025902172 0 0 0 0
10025909126 0 0 0 0
10023816674 0 0 0 0
10025905038 1 0 0 0
10023818811 0 0 0 0
10023819942 0 0 0 0
10025906784 0 2 0 0
10023838164 0 0 0 0
10023813627 0 0 0 0
10023846893 0 0 0 0
10025908651 0 0 0 0
10023810285 0 1 0 0
10023834930 0 0 0 0
10023836111 0 0 0 0
10025903330 1 0 0 0
10023806810 0 0 0 0
10023813604 0 0 0 0
10025908013 0 0 0 0
10023840869 0 0 0 0
10023807483 0 0 0 0
10025903910 0 0 0 0
10025908333 0 0 0 0
10025902610 0 0 0 0
10023810214 0 0 0 0
10023809721 0 0 0 0
10025904732 0 0 0 0
10025905603 0 0 0 0
10025902553 0 0 0 0
10023811533 0 0 0 0
10025909931 1 0 0 1
10023847285 0 0 0 0
10025910688 0 0 0 0
10025904607 0 0 0 0
10025910363 0 0 0 0
10023814400 0 0 0 0
10025909869 0 0 0 0
10025902931 0 0 0 0
10023808801 0 0 0 0
10025904833 0 0 0 0
10023839575 0 0 0 0
10025907248 0 0 0 0
10023815858 0 0 0 0
10023805481 0 0 0 0
10023841915 0 0 0 0
10025905515 3 0 0 0
10023822213 0 0 0 0
10023807794 0 0 0 0
10023821567 0 0 0 0
10025902387 0 0 0 0
10023847012 0 0 0 0
10025902770 0 0 0 0
10023822541 0 0 0 0
10023843277 0 0 0 0
10023812634 0 0 0 0
10025911888 0 0 0 0
10023848894 0 0 0 0
10025907634 0 0 0 0
10025903573 0 0 0 0
10023820591 0 0 0 0
10023815350 0 1 0 0
10025904331 0 0 0 0
10023805792 0 0 0 0
10023808520 0 0 0 0
10023818165 0 0 0 0
10025909409 0 0 0 0
10025910786 0 0 0 0
10025903776 0 0 0 0
10025911004 0 0 0 0
10023817605 0 0 0 0
10023825564 0 0 0 0
10025910297 0 0 0 0
10023815406 0 0 0 0
10025908636 0 0 0 0
10025904522 0 0 0 0
10025907307 0 0 0 0
10023826232 0 0 0 0
10025903140 0 1 0 0
10025909356 0 0 0 0
10023806811 0 0 0 0
10023816632 0 0 0 0
10025904986 1 0 0 0
10023848732 1 0 0 0
10025908976 0 0 0 0
10023825109 0 0 0 0
10023827047 0 0 0 0
10023816307 0 0 0 0
10025908136 0 0 0 0
10025911402 0 0 0 0
10023838438 0 0 0 0
10025903162 0 0 0 0
10023838639 0 0 0 0
10025910098 0 0 0 0
10025913293 0 0 0 0
10023817641 0 0 0 0
10025913004 0 1 0 0
10023825972 0 0 0 0
10023820825 0 0 0 0
10023836601 0 0 0 0
10025908458 1 0 0 0
10025906283 0 0 0 0
10025912425 1 0 0 0
10023805157 0 0 0 0
10025912492 0 0 0 0
10023838774 0 0 0 0
10025910067 0 0 0 0
10025909989 0 0 0 0
10023825340 0 0 0 0
10025903612 0 0 0 0
10023817769 1 0 0 0
10025907601 2 0 0 0
10023806952 0 0 0 0
10023843121 0 0 0 0
10025905229 1 0 0 0
10025909064 1 1 0 0
10023827289 0 0 0 0
10023809534 0 0 0 0
10025903795 0 0 0 0
10025905286 0 0 0 0
10025909059 0 1 0 0
10025911836 0 0 0 0
10025909331 0 0 0 0
10023825647 0 0 0 0
10023842812 0 0 0 0
10025912210 2 1 0 0
10023815644 0 0 0 0
10023832938 0 0 0 0
10023823312 0 0 0 0
10023821967 0 0 0 0
10023806624 0 0 0 0
10023805550 0 0 0 0
10025902517 0 0 0 0
10025904685 0 0 0 0
10023806147 0 0 0 0
10023845424 0 1 0 0
10023837351 0 0 0 0
10023833888 0 0 0 0
10025907444 0 0 1 0
10023809050 0 0 0 0
10025905923 2 1 0 0
10023839031 0 0 0 0
10025902903 2 0 0 0
10025902973 0 0 0 0
10025903043 0 0 0 0
10025902582 0 0 0 0
10023815717 0 0 0 0
10025903960 0 0 0 0
10023830512 0 1 1 0
10025907278 1 0 0 0
10023821984 0 0 0 0
10025907680 0 0 0 0
10025912681 0 0 0 0
10023821482 0 0 0 0
10023825795 0 0 0 0
10023832317 0 0 0 0
10023840496 0 0 0 0
10023806002 0 0 0 0
10023830803 0 1 0 0
10023846300 0 0 0 0
10025908695 0 0 0 0
10025905227 1 0 2 0
10023829367 0 0 0 0
10025905072 0 0 0 0
10023823266 0 0 0 0
10023829654 0 0 0 0
10025907597 1 0 0 0
10025904948 0 0 0 0
10025903507 0 0 0 0
10025906031 0 0 0 0
10023829748 0 0 0 0
10023812248 0 0 0 0
10025907284 1 0 0 0
10025903371 0 0 0 0
10023824651 0 0 0 0
10023807787 0 0 1 0
10023847063 0 0 0 0
10023810335 5 1 4 4
10023850418 0 0 0 0
10025903079 1 0 0 0
10023835052 0 0 0 0
10025909430 0 0 0 0
10025910127 0 0 0 0
10025911749 0 0 0 0
10023825069 0 0 0 0
10023821338 0 0 0 0
10023804814 0 0 0 0
10025905169 0 0 0 0
10023814002 0 0 0 0
10023811604 0 0 1 1
10023821166 0 0 0 0
10023805154 0 0 0 0
10025908990 0 1 0 0
10025909593 0 2 0 0
10023835374 0 0 0 0
10025907233 0 1 0 0
10023838202 0 0 0 0
10025913378 2 0 0 0
10025907753 0 0 0 0
10023806997 0 0 0 0
10025912022 0 0 0 0
10025903908 0 0 0 0
10023849694 0 0 0 0
10025902893 0 0 0 0
10023817446 0 0 0 0
10023812780 0 0 0 0
10023823847 1 1 2 0
10025909383 0 0 0 0
10023826437 0 0 0 0
10025907774 0 0 0 0
10023814715 0 0 0 0
10025903267 0 0 0 0
10025908144 1 0 1 1
10025907991 0 0 0 0
10023818458 0 0 0 0
10023823803 0 0 0 0
10025910855 0 0 0 0
10023840438 0 0 0 0
10025902831 0 0 0 0
10023823902 0 0 0 0
10023815562 2 0 0 0
10025902471 0 0 0 0
10023819883 0 0 0 0
10023806078 0 0 0 0
10025905100 0 0 0 0
10025908090 0 0 0 0
10023848403 1 0 0 0
10025907352 0 0 0 0
10023826698 0 0 0 0
10025902526 0 1 0 0
10023814469 0 0 0 0
10023848013 0 1 0 0
10025902701 1 0 0 0
10025904341 3 1 1 0
10023850441 0 0 0 0
10025907466 0 0 0 0
10023824845 0 0 0 0
10023809249 0 0 0 0
10025910232 0 0 0 0
10025905465 1 0 2 0
10023820610 0 0 0 0
10023844133 0 0 0 0
10023831229 0 0 0 0
10025904276 0 0 0 0
10025906610 0 0 0 0
10023814452 0 0 0 0
10023849951 0 0 0 0
10025906856 0 0 0 0
10025910351 0 0 0 0
10025913011 0 0 0 0
10023810232 0 1 0 0
10025909552 1 0 1 0
10023811824 0 0 0 0
10023840832 0 0 0 0
10025910745 0 0 0 0
10023834822 0 0 0 0
10023837990 0 0 0 0
10023825595 0 0 0 0
10023804957 0 0 0 0
10023806666 0 0 0 0
10023824933 1 0 1 0
10025904979 1 0 0 0
10023806045 0 0 0 0
10023811221 0 0 0 0
10023804784 1 0 0 0
10023813723 1 0 1 0
10023830204 0 0 0 0
10025912551 0 0 0 0
10025903951 0 0 0 0
10023805995 0 0 1 0
10023838768 0 0 0 0
10023813506 0 0 0 1
10025910467 0 0 0 0
10025907900 0 0 0 0
10025911533 2 0 0 0
10023808146 0 0 0 0
10023810459 0 0 0 0
10023823134 1 1 0 0
10025910320 1 0 0 0
10025905883 0 0 0 0
10025904513 0 0 0 0
10025903941 0 0 0 0
10023817181 0 0 0 0
10025909851 0 0 0 0
10023820886 2 0 1 0
10023813174 0 0 0 0
10023845528 0 0 0 0
10025902259 0 0 0 0
10025911369 0 0 0 0
10025902570 0 0 0 0
10025911987 0 0 0 0
10025912766 0 0 0 0
10023836996 1 0 0 0
10023847216 0 0 0 0
10023807621 1 1 0 0
10023827443 0 0 0 0
10025909072 0 0 0 0
10025904058 0 0 0 0
10025904514 0 0 0 0
10023828846 0 0 0 0
10023822172 0 0 0 0
10023847474 0 0 0 0
10025906176 0 0 0 0
10025912426 1 0 1 0
10023813687 0 0 0 0
10025906476 0 0 0 0
10023841248 0 0 0 0
10025902601 0 0 0 0
10023807780 1 1 0 0
10023827946 0 0 0 0
10023815503 0 0 0 0
10023811442 1 0 1 0
10025912643 0 0 0 0
10025903108 0 0 0 0
10025903574 0 0 0 0
10023817629 0 0 0 0
10023808479 0 0 0 0
10023836451 0 0 0 0
10023812097 0 0 0 0
10023809181 0 0 0 0
10025904941 0 0 0 0
10025906870 2 0 0 0
10023823603 0 0 0 0
10023811946 0 0 0 0
10025905577 0 0 0 0
10023807458 0 0 0 0
10023815785 0 0 0 0
10025906082 2 0 0 0
10025911699 0 0 0 0
10025909846 0 0 0 0
10023807757 0 0 0 0
10023811186 0 0 0 0
10023820207 2 0 0 0
10019924807 0 0 0 0
10023809567 0 0 0 0
10023811805 0 0 0 1
10025905700 0 0 0 0
10025905299 0 0 0 0
10025905959 0 0 0 0
10023806670 0 0 0 0
10023836876 0 0 0 0
10023805091 0 0 0 0
10025903975 0 0 0 0
10025906657 0 1 0 0
10025912248 0 0 0 0
10023847254 0 0 0 0
10025903164 0 0 0 0
10025913250 1 1 0 1
10025903797 1 0 0 0
10023843404 0 0 0 0
10023818317 0 0 1 0
10023813285 0 0 0 0
10025908590 0 0 0 0
10023826579 0 0 0 0
10023810072 0 0 0 0
10025902385 0 0 0 0
10023815459 0 0 0 0
10023843379 0 0 0 0
10025907075 0 0 0 1
10023820085 0 0 0 0
10023832140 0 0 0 0
10023838031 0 0 0 0
10025907553 0 0 0 0
10025913154 0 0 0 0
10025907217 0 0 1 0
10023823488 0 0 0 0
10023845117 0 0 0 0
10023820156 0 0 0 0
10025909716 0 1 0 0
10023817237 0 0 0 0
10025902596 0 0 0 0
10023850241 0 0 0 0
10025910134 0 0 0 0
10025905491 0 0 0 0
10023809991 0 0 0 0
10025906419 0 0 0 0
10023846215 0 0 0 0
10023815793 0 0 0 0
10025912180 3 1 0 0
10023820811 0 0 0 0
10023808000 0 0 0 0
10025904174 1 0 0 0
10025907399 0 0 0 0
10025908546 0 0 0 0
10023837867 0 0 0 0
10023824432 0 0 0 0
10025909678 1 1 1 0
10023822249 0 0 0 0
10025904771 1 0 0 0
10025909107 0 0 0 0
10025903336 0 0 0 0
10025903215 0 0 0 0
10025913045 2 0 0 0
10025908179 0 0 0 1
10023829159 0 0 0 0
10023811059 0 0 0 0
10023815303 0 0 0 0
10025909715 2 0 0 0
10025908951 0 0 0 0
10025906486 0 0 0 0
10023847330 0 0 0 0
10025904220 1 0 0 0
10025911385 0 0 0 0
10025908694 2 0 0 0
10023812840 0 0 0 0
10023812074 0 0 0 0
10025904160 0 0 0 0
10025907434 1 0 0 0
10025913291 0 0 0 0
10025907255 0 0 0 0
10023826727 0 0 0 0
10023820983 1 0 0 0
10023812448 0 0 0 0
10025905623 0 0 0 0
10023809806 1 0 0 0
10025905760 0 0 0 0
10023817470 1 0 0 0
10025903759 0 0 0 0
10025906380 0 0 0 0
10025906139 1 0 0 0
10025904954 2 0 0 1
10025902874 1 0 0 0
10025908409 0 0 0 0
10025908189 0 0 0 0
10023825667 0 0 0 0
10025910398 0 1 1 1
10023827550 0 0 0 0
10025907321 2 0 0 0
10025911878 1 0 1 0
10023840803 6 0 1 0
10023843112 0 0 0 0
10023838066 0 0 0 0
10023809802 0 0 1 0
10025907582 0 1 0 0
10025903273 0 0 0 0
10023833087 0 0 0 0
10023842764 0 0 0 0
10023848269 0 0 0 0
10023843778 0 0 0 0
10025911179 0 0 1 0
10025911170 0 0 0 0
10023842341 0 0 0 0
10025906824 0 0 0 0
10025907113 0 0 0 0
10025908842 1 0 0 0
10023821979 0 0 0 0
10023804801 0 0 0 0
10025908766 0 0 0 0
10025907105 0 0 0 0
10023821512 0 0 0 0
10023806450 0 0 0 0
10025911219 0 0 0 0
10025909731 0 0 0 0
10025912216 0 1 0 0
10025912206 0 0 0 0
10023808101 1 0 0 0
10023833556 0 0 0 0
10025908392 0 0 0 0
10023817420 0 0 0 0
10023821363 0 0 0 0
10023845853 0 0 0 0
10025912265 0 0 0 0
10023825855 0 0 0 0
10023826288 0 0 0 0
10025907608 0 0 0 0
10023823547 0 0 0 0
10023812627 0 0 0 0
10023827393 0 0 0 0
10023832819 0 0 0 0
10023822222 0 0 0 0
10023849855 0 0 0 0
10025908787 0 0 0 0
10025903345 0 0 0 0
10023824162 1 0 0 0
10025904281 0 0 0 0
10023816011 0 0 0 0
10023813733 0 0 0 0
10023822787 2 0 0 0
10023847879 0 0 0 0
10023810259 0 0 0 0
10025910999 1 0 0 0
10025905170 0 0 0 0
10025908450 0 1 0 0
10023806747 0 0 0 0
10025905833 0 0 0 0
10023823223 0 0 0 1
10023807141 0 0 0 0
10025909748 0 0 0 0
10025910123 0 0 0 0
10025910388 2 0 0 0
10025906992 0 0 0 0
10025906093 1 0 0 0
10025905063 0 2 1 0
10025913309 2 0 0 0
10025903035 0 0 0 0
10025903071 0 0 0 0
10023807298 1 1 0 0
10025911407 0 0 0 0
10023820198 8 0 0 1
10023812469 0 0 0 0
10023822727 0 0 0 0
10025905526 0 0 0 0
10023809193 0 0 0 0
10025905939 0 0 0 1
10023805850 0 0 0 0
10023834208 0 0 0 0
10023810724 0 0 0 0
10025907103 1 0 1 0
10025911518 0 0 0 0
10023823498 1 0 0 0
10023819730 0 0 0 0
10023846084 1 1 0 0
10023825352 1 0 0 0
10023809682 0 0 0 0
10025903378 2 1 0 0
10025905300 0 0 0 0
10025905712 0 0 0 0
10023805762 0 0 0 0
10023824153 0 0 0 0
10025908773 0 0 0 0
10023807905 0 0 0 0
10023826741 0 0 0 0
10025904021 0 0 0 0
10025905209 0 0 0 0
10023847002 0 0 0 0
10025905966 0 0 0 0
10023808702 0 0 0 0
10023832210 0 0 0 0
10023826225 0 0 0 0
10023807942 1 0 0 0
10023822450 0 0 0 0
10025912769 0 0 0 0
10023825063 0 0 0 0
10025912661 0 0 0 0
10023836107 0 0 0 0
10023828602 0 0 0 0
10023833106 0 0 0 0
10025912064 0 0 0 0
10023839258 0 0 0 0
10025905813 2 1 0 0
10023805441 2 0 0 0
10025910842 0 1 0 0
10025903940 0 0 0 0
10025904249 0 0 0 0
10023832271 0 0 0 0
10023815810 0 0 0 0
10023850597 0 0 0 0
10025904050 0 0 0 0
10025905628 0 0 0 0
10023825460 0 0 0 0
10023837699 0 0 0 0
10025905410 1 1 0 0
10023824844 0 0 0 0
10025912806 0 0 0 0
10025910795 0 0 0 0
10025910929 0 0 0 0
10023809642 0 0 0 0
10023841184 0 0 0 0
10025904409 0 0 0 0
10025909735 0 0 0 0
10025905545 0 0 0 0
10023827704 0 0 0 0
10023851220 0 0 0 0
10025910943 1 0 1 0
10023819051 0 0 0 0
10023804685 0 0 0 0
10023841947 0 0 0 0
10025907600 0 0 0 0
10025903013 1 0 0 0
10023809021 0 0 0 0
10025907042 0 0 0 0
10023830850 0 0 0 0
10023825441 0 0 0 0
10023804805 0 0 0 0
10023832311 0 0 0 0
10025902708 0 0 0 0
10025906961 0 0 0 0
10025910666 0 0 0 0
10025907943 1 0 0 0
10025905078 0 0 0 0
10025902974 1 0 0 0
10023815630 0 0 0 0
10025910550 0 0 0 0
10023839753 0 0 0 0
10023814574 1 0 1 0
10023819268 0 0 0 0
10023833699 0 0 1 0
10025909595 0 0 0 0
10023824362 1 0 0 0
10023826807 0 0 0 0
10023813529 0 1 1 1
10025913058 0 0 0 1
10025907519 0 0 0 0
10023816801 0 0 0 0
10023819298 0 0 1 0
10025910354 0 0 1 0
10023817661 0 0 0 0
10023817789 0 0 0 0
10023816205 0 0 0 0
10023844608 0 0 0 0
10025904538 0 0 0 0
10023833221 0 0 0 0
10023842600 0 0 0 0
10023819684 0 0 0 0
10025909349 0 0 0 0
10025902899 0 0 0 0
10023826028 0 0 0 0
10025912240 0 0 0 0
10025909839 0 0 0 0
10025911981 0 0 0 0
10025909667 0 0 0 0
10023824898 1 0 0 0
10025912524 0 0 0 0
10023807488 0 0 0 0
10025903158 2 0 0 0
10025903447 0 0 0 1
10023820787 0 0 0 0
10025904604 0 2 0 0
10025903316 0 0 0 0
10023808812 0 0 0 0
10025902780 1 0 0 0
10025912146 0 0 0 0
10023834422 0 0 0 0
10023816651 0 0 0 0
10025906149 0 0 0 0
10023837173 0 0 0 0
10025912679 1 0 0 0
10023821085 0 0 0 0
10023838030 0 0 0 0
10025907264 0 1 1 0
10025909863 0 0 0 0
10025909959 0 0 0 0
10025907547 0 0 0 0
10023809778 2 0 0 0
10025911196 0 1 0 0
10025906498 0 0 0 0
10025907167 0 0 0 0
10023809498 0 0 0 0
10025902176 0 0 0 0
10025912035 0 0 0 0
10025909608 0 0 0 0
10023827100 0 0 0 0
10023810105 0 0 1 0
10025911523 0 1 0 0
10025903680 0 0 0 0
10023815774 1 0 0 0
10023806914 1 0 0 0
10023847816 0 0 0 0
10025912136 0 0 0 0
10023808319 0 0 0 0
10025903019 0 0 0 0
10023819576 0 0 0 0
10023812309 0 0 0 0
10025909244 1 0 0 0
10025906788 0 0 0 0
10023820594 0 0 0 0
10023813729 0 0 0 0
10025905849 0 0 0 0
10025911055 0 0 0 0
10023807581 0 0 0 0
10023824506 0 1 0 0
10023808589 0 0 0 0
10023851020 0 0 0 0
10023819047 0 0 0 0
10023825452 2 0 0 0
10023834777 0 0 0 0
10023831513 1 1 0 0
10023836183 0 0 0 0
10023826841 0 0 0 0
10023810581 0 0 0 0
10023837221 0 0 0 0
10023815016 0 0 0 0
10025902948 0 0 0 0
10023844463 0 0 0 0
10023811933 1 0 0 0
10025903889 0 0 0 0
10023807679 0 0 0 0
10023837493 0 0 0 0
10025907756 0 0 0 0
10025910827 0 0 1 0
10025908414 0 0 0 0
10025909798 0 0 0 0
10025907956 0 0 0 0
10023845005 0 0 0 0
10023829368 0 0 0 0
10023842871 0 0 0 0
10023806443 0 0 0 0
10025904421 0 0 0 0
10025907132 1 0 0 0
10023815146 0 0 0 0
10023807351 1 0 0 0
10023808847 0 0 0 0
10023848354 0 0 0 0
10023818896 0 0 0 0
10023823075 1 0 0 0
10023840486 0 0 0 0
10025905223 0 0 0 0
10023814219 0 0 0 0
10025907289 0 0 0 0
10023851246 0 0 0 0
10023826307 0 0 0 0
10025911317 0 0 0 0
10023831756 2 0 0 0
10023815250 0 0 2 0
10023832653 0 0 0 0
10023818217 0 0 0 0
10023808139 0 0 0 0
10023814028 0 0 0 0
10023830244 0 0 0 0
10025904361 1 0 1 0
10025902499 0 0 0 0
10023813624 0 0 0 0
10025903086 0 1 0 0
10025911208 0 0 0 0
10023817334 0 0 0 0
10023807445 1 1 0 0
10025906454 2 0 0 0
10023839361 0 0 0 0
10023822814 0 0 0 0
10025907498 1 2 0 0
10023819224 0 0 0 0
10023818327 0 0 0 0
10025910149 0 0 0 0
10023840273 0 0 0 0
10025908177 0 0 0 0
10023837572 0 1 0 0
10025904023 0 0 0 0
10023817476 0 0 1 0
10025910295 0 0 0 0
10025907931 0 0 0 0
10025911817 0 1 0 1
10025912028 0 0 0 0
10023840594 0 0 0 0
10025902710 0 0 0 0
10023809901 0 0 0 0
10025911999 1 0 0 0
10023843150 0 0 0 0
10023807552 1 0 1 0
10023827026 0 0 0 0
10023824397 0 0 0 0
10023844307 0 0 0 0
10025905440 0 0 1 0
10025910478 0 0 0 0
10023811897 0 0 0 0
10023821640 0 0 0 0
10025910921 1 0 0 1
10025902365 0 0 0 0
10023812935 1 1 0 1
10023845965 0 0 0 0
10023812127 3 1 0 0
10025908209 0 0 0 0
10025908967 1 0 0 0
10023808794 0 0 2 1
10025905720 0 0 0 0
10023838760 0 0 0 0
10025909749 0 0 0 0
10025908002 0 0 0 0
10023839500 0 0 0 0
10023817892 0 0 2 0
10025903755 1 0 0 0
10025904950 0 0 0 0
10023828309 0 0 0 0
10023844802 0 0 0 0
10023815554 1 0 0 0
10025903370 0 0 0 0
10025909847 0 0 0 0
10023831331 0 0 0 0
10023843355 0 0 0 0
10023823123 1 0 0 0
10025902178 0 0 0 0
10023850775 0 0 0 0
10023849656 0 0 0 0
10023806870 0 0 0 0
10023815251 0 0 0 0
10023845338 0 0 0 0
10023845943 0 0 0 0
10025905489 1 0 0 0
10025904695 0 0 1 0
10025911782 0 0 0 0
10025903190 0 0 0 0
10025904098 1 1 0 0
10025909377 1 0 0 0
10025908073 0 0 0 0
10023842037 0 0 0 1
10023811407 0 2 0 0
10023812217 0 0 0 0
10023811317 0 0 0 0
10025905327 0 0 0 0
10023824083 0 0 0 0
10025911695 0 0 0 0
10023850642 0 0 0 0
10025907660 0 0 0 0
10023844653 0 0 0 0
10023835302 1 0 0 0
10025909957 0 0 0 0
10025908743 0 0 0 0
10023833682 0 0 0 0
10023835507 0 0 0 0
10025902624 0 0 0 0
10023830919 0 0 0 0
10023832538 0 0 0 0
10023818809 0 0 0 0
10025909532 0 0 0 0
10025907452 0 0 0 0
10025909544 0 0 1 0
10023810388 0 0 0 0
10025904432 0 0 0 0
10023840066 0 0 0 0
10023849268 1 0 0 0
10023822261 0 0 0 0
10025912996 0 0 0 0
10023811823 0 0 0 0
10025912990 0 1 0 0
10025908076 0 0 0 0
10023825561 0 0 0 0
10025907977 0 0 0 0
10023808311 0 0 0 0
10025910934 0 0 0 0
10023826847 0 2 0 0
10023806509 0 0 0 0
10025906204 0 0 0 0
10023830490 0 0 0 0
10023843750 0 0 0 0
10025909323 0 0 0 0
10025910982 0 0 0 0
10023805343 0 0 0 0
10023814276 0 0 0 0
10025905554 0 0 0 0
10025903374 0 0 0 0
10025910572 2 0 0 0
10023816313 3 6 6 8
10023813808 0 0 0 0
10025902541 0 0 0 0
10023821691 0 0 0 0
10023825146 0 0 0 0
10025912600 0 0 0 0
10025905250 0 0 0 0
10023823749 0 0 0 0
10025903101 4 1 0 0
10025909626 1 0 0 0
10023806179 0 0 0 0
10023829798 0 0 0 0
10025912988 0 0 0 0
10025903098 0 0 0 0
10025910005 0 1 0 0
10023805330 0 0 0 0
10023825494 0 0 0 0
10023816660 0 0 0 0
10025906381 0 0 0 0
10023805124 1 1 0 0
10023844906 0 0 0 0
10023822402 0 0 0 0
10023821560 0 0 0 0
10023846611 0 0 0 0
10023818179 0 0 0 0
10023813366 0 0 0 0
10025906812 1 0 1 0
10023815915 0 0 0 0
10023824861 0 1 0 1
10025910445 0 0 0 0
10023846530 0 0 0 0
10025906096 0 0 0 0
10025906226 0 0 1 0
10025907405 1 1 1 0
10025909615 0 0 0 0
10023826966 0 0 0 0
10023815364 0 0 0 0
10023819385 0 0 0 0
10023820060 2 0 0 0
10025902503 0 0 0 0
10025906953 0 0 0 1
10023813125 0 0 0 0
10025906068 4 0 0 1
10025906390 0 0 0 0
10025902311 0 0 0 0
10023838960 0 0 0 0
10023835459 0 0 0 0
10025908065 3 0 2 0
10023810738 0 1 1 0
10023819107 0 0 0 0
10025908836 0 0 0 0
10023822032 1 0 0 0
10025910278 0 0 0 0
10023806904 0 0 0 0
10025906306 0 0 0 0
10023815667 0 0 0 0
10025906671 0 0 0 0
10023826220 0 0 0 0
10023821602 0 0 1 0
10023808616 0 0 0 0
10025905341 0 1 0 0
10023814334 0 0 0 0
10023839812 0 0 0 0
10025902892 0 0 0 0
10025909713 0 0 0 0
10023826866 0 0 0 0
10025912305 0 0 0 0
10023825211 0 0 0 0
10025912203 0 0 0 0
10023849991 0 0 0 0
10023843018 0 0 0 0
10023816623 0 0 0 0
10025909612 0 0 0 0
10023809903 0 0 0 0
10023820413 0 0 0 0
10025907414 1 1 0 0
10025905294 2 0 0 0
10023818349 0 0 0 0
10025908709 0 0 0 0
10025905418 3 0 0 0
10025906318 0 1 1 0
10025909498 1 0 1 0
10025909806 0 0 0 0
10025905759 1 0 0 1
10025908752 0 0 0 0
10025906926 5 2 1 0
10025908118 1 0 0 0
10025904112 1 0 0 0
10025908777 0 0 0 0
10025904676 0 0 2 0
10023809888 0 0 0 0
10023847979 0 1 0 0
10023827929 0 0 0 0
10025910787 1 0 0 0
10023834110 0 0 0 0
10023828052 0 0 0 0
10025903568 0 0 0 0
10025911276 0 0 0 0
10023821581 0 0 0 0
10025902358 0 0 0 0
10023815316 0 0 0 0
10025904947 0 0 1 0
10023807924 0 0 0 0
10025912219 0 0 0 0
10023805539 0 0 0 0
10023816667 0 0 0 0
10023813068 3 0 0 1
10023806467 0 0 1 0
10023825031 0 0 0 0
10023821395 1 0 0 0
10019911222 0 0 0 0
10023806339 0 0 0 0
10023825938 0 0 0 0
10025906587 0 0 0 0
10025902842 0 0 0 0
10023814415 0 0 0 0
10023850033 0 0 0 0
10023823276 0 0 0 0
10023820524 0 0 0 0
10025905908 0 0 0 0
10025911821 3 1 1 0
10025903553 0 0 0 0
10023825147 0 0 0 0
10025911690 0 0 0 0
10025902965 0 1 0 0
10025907621 0 0 0 1
10023822414 0 0 0 0
10023824969 0 1 0 0
10025903399 0 0 0 0
10023821163 0 0 0 0
10023825813 0 0 0 0
10023836798 2 0 1 0
10025906481 1 0 0 0
10023819230 0 0 0 0
10023806603 0 0 0 0
10025906920 1 0 0 0
10023807249 0 0 0 0
10023828510 0 0 0 0
10025913067 0 0 0 0
10025907851 0 0 0 0
10025904757 1 0 0 0
10025909934 0 0 0 0
10023812660 0 0 0 0
10025907261 0 0 0 0
10025909357 0 0 0 0
10023806489 0 1 0 0
10025912089 0 0 1 0
10025902843 0 0 0 0
10023834971 0 0 0 0
10025912716 0 0 1 0
10023809082 1 0 0 0
10023825139 0 0 0 0
10023818363 0 0 0 0
10025903672 0 0 0 0
10025910234 0 0 0 0
10023843405 0 0 0 0
10023827825 0 0 0 0
10023813338 0 0 0 0
10023826797 0 0 0 0
10023843048 0 0 0 0
10023818690 0 0 0 0
10023811905 0 0 0 0
10023834642 1 1 0 0
10025912458 0 0 0 0
10023812344 0 0 0 0
10025904647 0 0 0 0
10023826586 0 0 0 0
10025913226 1 0 0 0
10023809509 0 0 0 0
10023836703 0 0 0 0
10025911243 0 0 0 0
10025911236 0 1 0 0
10023807586 1 0 0 0
10023813655 0 0 0 0
10025902545 1 0 0 0
10023813820 1 0 0 0
10023812460 0 0 0 0
10023805979 0 0 0 0
10025909821 1 0 0 0
10025904598 0 0 1 0
10025904052 0 0 0 0
10025906110 2 1 0 0
10025909563 0 0 0 0
10023817324 0 0 0 0
10025903305 1 0 0 0
10023825532 1 0 0 0
10025904726 0 0 0 0
10025912137 1 0 0 0
10023822670 1 1 0 0
10023826432 0 0 0 0
10025906346 0 0 0 0
10025903496 0 0 0 0
10023820143 0 0 0 0
10025907591 0 0 0 0
10025904769 0 0 0 0
10025911040 0 0 0 0
10025912071 0 0 0 1
10025903294 0 0 0 0
10023821012 0 0 0 0
10023821717 0 0 0 0
10025905437 0 0 1 0
10023810947 1 0 0 0
10025907359 1 0 0 0
10025904338 0 0 0 0
10023814892 0 0 0 0
10023813243 0 0 0 0
10023805971 0 0 0 1
10025912338 0 1 0 0
10023819349 0 0 0 0
10023804843 1 0 0 0
10025908885 0 0 0 0
10025905197 0 0 0 0
10025912375 0 0 0 0
10025911454 1 1 0 0
10023837266 0 0 0 0
10023808368 1 0 0 0
10023818767 0 0 0 0
10023818452 1 0 0 0
10025911508 0 0 1 1
10023816711 0 0 0 0
10023805255 0 0 0 0
10023809277 0 0 0 0
10023843513 0 0 0 0
10023813788 0 0 0 0
10023824234 0 0 0 0
10023830220 0 0 0 0
10025911255 0 0 0 0
10025903678 0 0 0 0
10023833924 0 0 0 0
10023844685 0 0 0 0
10025906440 0 0 0 0
10025911226 0 0 0 0
10023818479 0 0 0 0
10023826367 0 2 1 0
10023813099 0 0 0 0
10023816510 0 0 0 0
10023839839 0 0 0 0
10023831561 0 0 0 0
10025912519 0 0 0 0
10023811827 1 0 0 0
10023832163 0 0 0 0
10025907580 0 0 0 0
10025905093 0 0 0 0
10023835541 0 0 0 0
10025910433 0 0 0 0
10023817052 0 0 0 0
10025912000 0 0 0 0
10025902444 0 0 0 0
10023826383 1 0 0 0
10025912314 0 0 0 0
10025910099 0 0 0 0
10025906313 3 2 0 0
10023831119 0 0 0 0
10025906285 0 0 0 0
10023815626 0 0 0 0
10023837971 0 0 0 0
10023821234 0 0 0 1
10025905454 0 0 0 0
10025910781 0 0 0 0
10025910307 0 1 0 0
10023816944 0 0 0 0
10025906495 2 0 0 0
10025904049 0 0 0 0
10023821949 0 0 0 0
10023829794 1 0 0 0
10023815619 2 0 0 0
10023848712 0 0 0 0
10025907108 0 1 0 0
10025912528 0 0 0 0
10025908767 0 0 0 0
10023806236 0 0 0 0
10023817804 0 0 0 0
10025912234 0 0 0 0
10025911143 0 0 0 1
10023814429 0 0 0 0
10023839018 0 0 0 0
10023815640 1 0 0 0
10025909313 0 0 0 0
10025904634 0 0 0 0
10023846373 0 0 0 0
10023847781 0 0 0 0
10023809577 0 0 0 0
10025911884 0 0 0 0
10025905551 0 0 1 0
10025910704 0 0 0 0
10025911319 0 0 0 0
10025910769 0 0 1 0
10023807701 0 0 0 0
10023821864 0 0 0 0
10023826673 0 0 0 0
10025902613 1 0 0 0
10025902355 0 0 1 0
10025906279 0 1 0 0
10025913274 0 0 0 0
10023830900 0 0 0 0
10025907091 0 0 0 0
10023808133 0 0 0 0
10023811966 0 0 0 0
10023808564 1 0 0 0
10025912995 0 0 0 0
10025905793 1 0 0 0
10025905359 0 0 0 0
10025902223 0 1 0 0
10023827145 0 0 0 0
10025911704 0 0 0 0
10025905539 1 0 0 0
10023843311 0 0 0 0
10023827285 0 0 0 0
10023845116 0 0 0 0
10025902332 0 0 0 0
10023817702 0 0 0 0
10023848250 0 0 0 0
10023818769 0 0 0 0
10025902441 1 1 0 0
10023820961 0 0 0 0
10025905530 0 1 0 0
10025909160 0 0 0 0
10023810034 0 0 0 0
10025907350 0 0 0 0
10025902886 0 0 0 0
10025906628 1 1 2 0
10025905218 0 0 0 0
10023805086 0 0 0 0
10025903737 0 0 0 0
10025910102 1 1 0 0
10023839933 0 0 0 0
10025904882 0 0 0 0
10025904250 2 0 1 0
10023835104 0 0 0 1
10023824819 0 0 0 0
10023808169 1 0 0 0
10025908205 1 0 0 0
10023813762 0 0 0 0
10025910155 1 0 0 1
10023849606 0 0 0 0
10025905877 0 0 0 0
10025910863 1 0 0 0
10025905838 0 0 0 0
10023842031 0 0 0 0
10023821825 0 0 1 0
10023836345 0 0 0 0
10023812566 0 0 0 0
10023843470 3 0 0 0
10023822236 0 0 0 0
10025909131 0 0 0 0
10025908041 0 0 0 0
10025908550 0 0 0 0
10025908052 0 0 0 0
10023808182 0 0 0 0
10023808660 0 0 0 0
10023825571 2 0 0 0
10025907572 0 0 1 0
10023809124 0 0 0 0
10023809369 0 0 0 0
10025906752 0 0 0 0
10023831819 0 0 0 0
10023842547 0 0 0 0
10023841504 0 0 0 0
10023804845 0 0 0 0
10023813708 0 0 0 0
10025913261 0 0 0 0
10025910368 0 0 0 0
10025907715 0 0 0 0
10023826474 0 0 0 0
10023820597 0 0 0 0
10023807422 0 0 0 0
10023807237 0 0 1 0
10023812611 1 0 0 0
10025905879 0 0 0 0
10023825416 0 0 0 0
10023819944 1 0 0 0
10023837044 0 0 0 0
10023842198 1 0 1 0
10023805135 0 0 0 0
10023833363 0 0 0 0
10025908426 1 1 0 0
10023827697 1 0 0 0
10023823950 0 1 0 0
10025908896 0 0 0 0
10025911613 0 0 0 0
10025910831 0 0 0 0
10023821867 0 0 0 0
10023804962 0 0 0 0
10025907418 0 0 0 0
10023807234 1 1 0 0
10023840715 0 0 0 0
10023811375 0 0 0 0
10023820446 1 0 0 0
10023847739 0 0 0 0
10023844029 0 0 0 0
10025909311 0 0 0 1
10023827770 0 0 0 0
10025904772 0 0 0 0
10023821580 0 0 0 0
10025907593 0 0 0 0
10023825834 0 0 0 0
10025912402 0 0 0 0
10025905145 0 0 0 0
10023808815 3 0 0 0
10025913054 0 0 0 0
10025905068 0 0 0 1
10025906596 0 0 0 0
10025912388 0 1 0 0
10023813939 0 0 0 0
10023827630 1 0 0 0
10025905464 0 0 0 0
10025910342 0 0 1 0
10023813932 0 0 0 0
10025903832 0 0 0 0
10025912870 0 0 0 0
10025906998 0 0 0 0
10023847710 0 0 0 0
10025905901 3 0 0 0
10023827190 0 0 0 0
10023838571 0 0 0 0
10025907435 0 0 0 0
10025902353 0 0 0 0
10023829616 0 0 0 0
10023840881 0 0 0 0
10023823142 1 0 0 0
10023821141 0 0 0 0
10023825181 0 0 0 0
10025912118 0 0 0 0
10025911334 0 0 0 0
10023823319 0 0 0 0
10023807348 0 0 0 0
10023812116 0 0 0 1
10025907694 2 0 0 0
10025903418 0 2 0 0
10025904599 0 0 0 0
10023814343 0 0 0 0
10023820526 0 0 0 0
10025905095 0 0 0 0
10023823563 0 0 0 0
10025907672 1 0 0 0
10023821757 0 1 0 0
10025904896 0 0 0 0
10023811002 0 0 0 0
10023838718 0 0 0 0
10023809088 0 0 1 0
10023807357 0 0 0 0
10025907100 0 0 0 0
10023836256 0 0 0 0
10025910331 2 0 0 0
10023829361 1 0 0 0
10025908122 1 0 1 0
10023823693 0 0 0 0
10023833344 0 0 0 0
10025902823 0 0 0 0
10023809581 0 0 0 0
10025903632 0 0 0 0
10023827609 0 1 0 0
10023806406 0 0 0 0
10025907083 0 0 0 0
10025904884 0 0 0 0
10023816443 0 0 0 0
10023819250 0 0 0 0
10023808051 0 0 0 0
10025902559 0 0 0 0
10025912858 0 0 0 0
10025905862 1 0 0 0
10025907573 3 2 0 0
10023817367 0 0 0 0
10023810707 0 0 0 0
10023822481 0 0 0 0
10023816256 0 0 0 0
10025904384 0 0 0 0
10023808946 0 0 0 0
10025904457 0 0 0 0
10023818139 0 0 0 0
10023830269 0 0 1 0
10023822007 0 0 0 0
10025911524 0 0 0 0
10023840711 0 0 0 0
10023811487 0 0 0 0
10023814714 0 0 0 0
10023816415 0 0 0 0
10025911800 0 2 0 0
10025903212 0 0 1 0
10023820916 0 0 0 0
10023810829 0 0 0 0
10025902805 0 0 0 0
10023805743 0 0 0 0
10023817224 0 1 0 0
10023816807 0 0 0 0
10023837306 0 0 0 0
10023825816 0 1 0 0
10025913211 0 0 0 0
10025912740 1 0 0 0
10023841832 0 0 0 0
10025910286 0 0 0 0
10025907104 0 0 0 0
10025903793 0 0 0 0
10023822273 0 0 0 0
10025907984 0 0 0 0
10025909739 1 0 0 0
10023826154 0 0 0 0
10025910772 2 1 0 0
10025907521 0 0 0 0
10023805198 0 0 0 0
10025904288 0 0 0 0
10023826655 0 0 0 0
10023810703 0 0 0 0
10025904319 0 0 0 0
10025906996 1 0 0 1
10023835127 0 0 0 0
10025909355 0 0 0 0
10023812927 0 0 0 0
10023846997 0 0 0 0
10023817039 0 0 0 0
10025907047 1 0 0 0
10025904238 0 0 0 0
10023848647 0 0 0 0
10023820465 0 0 0 0
10023804928 0 0 0 0
10025908425 0 0 0 0
10025909803 1 0 0 0
10023808607 1 0 0 0
10023819865 0 0 0 0
10023835190 0 0 0 0
10025911147 0 0 0 0
10023806050 0 0 0 0
10025906844 0 0 0 0
10025912289 0 0 0 0
10023837075 0 0 0 0
10025909340 0 0 0 0
10023805317 0 0 0 0
10025904486 0 0 0 0
10025908851 0 1 0 0
10025910919 0 0 0 0
10025909969 2 0 0 0
10023813157 0 0 0 0
10023807426 0 0 0 0
10023840988 0 0 0 0
10023819126 0 0 0 0
10023809781 0 0 0 0
10023804723 0 0 0 0
10023848876 0 0 0 0
10025906860 0 0 0 0
10023811446 1 0 0 0
10023808487 1 0 1 0
10025902192 0 0 0 0
10023825935 0 0 0 0
10025908625 0 0 0 0
10023844355 0 0 0 0
10025909772 0 0 0 0
10025910701 0 0 0 0
10023825267 0 0 0 0
10023849069 0 0 0 0
10025911937 0 0 1 0
10023822201 1 0 0 0
10025907394 0 0 0 0
10023810562 1 0 0 0
10023817762 0 0 0 0
10023817157 0 0 0 0
10025907995 0 0 0 0
10023825974 0 0 0 0
10025906284 0 0 0 0
10023813887 1 0 0 0
10023827320 0 0 0 0
10023805778 1 0 0 0
10023815198 0 0 0 0
10025907861 2 0 0 0
10023805164 0 0 0 0
10025904090 0 0 0 0
10025911172 1 0 0 0
10023816588 3 0 0 0
10025912307 0 0 0 0
10023829336 0 0 0 0
10023816184 0 0 0 0
10025906478 0 0 0 0
10025909097 0 0 0 0
10023824420 0 0 0 0
10023811071 0 0 0 0
10025904101 0 0 0 0
10023818509 1 0 0 1
10025905356 0 0 0 0
10025912104 0 0 0 0
10025907037 1 0 0 0
10023833595 0 0 0 0
10023834654 0 0 0 0
10025907840 0 0 0 0
10023822087 0 0 0 0
10025905237 1 0 0 0
10025907078 1 2 0 0
10023822014 0 0 0 0
10025905219 0 0 0 0
10023833513 0 0 0 0
10025907208 0 0 0 0
10023806995 0 0 0 0
10025909581 0 0 0 0
10025909819 0 0 0 0
10023840763 0 0 0 1
10023832227 0 1 0 0
10023840782 0 0 0 0
10023826219 0 0 0 0
10023832270 0 0 0 0
10025910605 0 0 0 0
10023828141 0 0 0 0
10025903001 0 0 0 0
10025907542 0 0 0 0
10023815769 2 0 0 0
10025905784 4 0 2 0
10025910539 1 0 0 0
10025906288 0 0 0 0
10023807236 0 0 0 0
10023811414 0 0 0 0
10025908182 1 1 0 0
10025906544 0 0 0 0
10023815579 1 1 1 0
10023810223 0 0 0 0
10023837747 0 0 0 0
10023827132 0 0 0 0
10025910793 0 0 0 0
10025910848 0 0 0 0
10025908534 0 0 0 0
10023822817 0 0 0 0
10025910131 0 0 0 0
10023827882 0 0 0 0
10023813004 0 0 0 0
10025903773 0 0 0 0
10023817046 3 0 0 0
10023818046 0 0 0 0
10025903111 0 0 0 0
10025912193 0 0 0 1
10023819657 0 0 0 0
10023829613 0 0 0 0
10023804866 0 0 0 0
10023843271 0 0 0 0
10023823738 0 0 0 0
10023813893 0 0 0 0
10023807117 1 1 0 0
10023810960 0 0 0 0
10025904588 1 0 1 0
10025910506 4 0 0 0
10023838825 2 0 0 0
10025907558 1 1 0 0
10023806654 0 0 0 0
10023813090 0 0 0 0
10025903488 0 0 0 0
10023822305 0 0 0 0
10025905582 1 0 0 0
10023843004 0 0 0 0
10023840291 0 0 0 0
10023818837 0 0 0 0
10023821532 0 0 0 0
10023848974 0 0 0 0
10023827317 0 0 0 0
10023820433 0 0 0 0
10025908225 0 0 0 0
10025910345 0 0 0 0
10023823016 0 0 0 0
10023811096 0 0 0 0
10023812578 0 0 0 0
10025907355 0 0 0 0
10025910206 0 0 0 0
10025908613 0 1 1 0
10023835564 0 0 0 0
10023813771 0 0 0 0
10023813086 0 0 0 0
10023839081 0 0 0 0
10023806252 0 0 0 0
10023815768 0 0 0 0
10025907267 0 0 0 0
10025909441 1 0 0 0
10023833895 0 0 0 0
10025902339 0 0 0 0
10023816659 1 0 0 0
10025910530 0 0 0 0
10023851201 0 0 0 0
10023825987 0 0 0 0
10025905447 0 0 0 0
10023819436 0 0 0 0
10023808921 0 0 0 0
10025907046 0 0 0 0
10023837750 0 0 0 0
10023828894 0 0 0 0
10023841090 0 0 0 0
10023807530 0 0 0 0
10023812452 1 0 1 0
10023808113 1 2 0 0
10025905314 0 0 0 0
10025911887 0 0 0 0
10023822471 1 0 1 0
10025908452 0 0 0 0
10023836360 0 0 0 0
10025911538 1 0 3 0
10025913057 0 0 0 0
10023807728 0 0 0 0
10025905284 0 0 0 0
10023826452 0 0 0 0
10023807700 0 0 0 0
10023821113 0 0 0 0
10023814044 0 0 0 0
10023814048 0 0 0 0
10025911929 0 0 0 0
10023824544 0 0 0 0
10025912012 0 0 0 0
10025910640 0 0 0 0
10023824414 0 0 0 0
10025908894 0 0 0 0
10023827651 0 0 0 0
10023813283 0 0 0 0
10023824494 0 0 0 0
10023848185 2 0 0 0
10023806500 0 0 0 0
10025906949 0 0 0 0
10025911767 0 0 0 0
10025912875 0 0 0 0
10023825903 0 0 0 0
10023820267 0 0 0 0
10025909210 0 0 0 0
10023811546 0 0 0 0
10025907039 0 0 0 0
10025912767 0 0 0 0
10025908674 1 0 0 0
10023809644 1 0 0 0
10023806680 0 0 0 0
10025905012 0 0 0 0
10025902827 1 0 1 0
10025911634 0 0 0 0
10023824186 0 0 1 1
10023825509 0 0 0 0
10025904284 1 0 0 0
10023819281 0 0 0 0
10023815209 0 0 0 0
10025905064 0 0 0 0
10023824103 0 0 0 0
10025907165 0 0 0 0
10023845924 0 0 0 0
10023811567 0 0 0 0
10023826213 2 0 0 0
10025906956 0 0 0 0
10023808351 0 0 0 0
10025902912 1 1 0 0
10023834448 0 0 0 0
10025905916 0 0 0 0
10023805786 0 0 0 0
10023822950 0 0 0 0
10025911326 1 0 0 0
10023850044 0 0 0 0
10025909474 2 0 0 0
10025905267 0 0 0 0
10023829637 0 0 0 0
10025903602 0 0 0 0
10023827058 0 0 0 0
10025903064 0 0 0 0
10025905128 0 0 0 0
10025910887 0 0 0 0
10023810352 0 0 0 0
10025904060 0 0 0 0
10023824132 1 0 0 0
10025905975 0 0 0 0
10023828146 0 0 0 0
10023820028 0 0 0 0
10023810415 0 0 0 0
10023807515 0 0 0 0
10025906202 0 0 0 0
10025906571 0 0 0 0
10023818382 0 0 0 0
10023827192 0 0 0 0
10023806687 0 0 0 0
10025910121 0 0 0 0
10023810518 0 0 0 0
10025906473 0 0 0 0
10023824926 0 0 0 0
10025911305 0 0 0 0
10025907830 0 0 0 0
10025907145 0 0 0 0
10023842460 0 0 0 0
10023843193 5 2 1 0
10023815513 0 0 0 0
10025910746 0 0 0 0
10023814066 0 0 0 0
10025905590 0 0 0 0
10025904855 0 0 0 0
10025905037 0 0 0 0
10023811967 0 0 0 0
10025910933 0 0 0 0
10025902762 1 0 0 0
10023829236 0 0 0 0
10025910437 0 0 0 0
10025909388 1 0 0 0
10025909046 0 0 0 0
10023809135 0 0 0 0
10023835830 0 0 0 0
10023809746 0 0 1 0
10023816825 0 1 1 0
10023809842 0 0 0 0
10025906122 0 0 0 0
10023837769 0 0 0 0
10023812551 0 0 0 0
10023822757 0 0 0 0
10025908421 0 0 0 0
10023826810 1 0 0 0
10023827059 1 1 0 1
10023808964 0 0 0 0
10025908104 1 0 0 0
10025912729 1 0 0 0
10025904518 0 0 0 0
10023811562 3 0 1 0
10025905808 0 0 0 0
10023809190 0 0 0 0
10023850764 0 0 0 0
10025912142 0 0 0 0
10025907927 3 0 0 0
10023837863 0 0 0 0
10023814523 0 0 0 0
10023824232 0 0 0 0
10023804785 0 0 0 0
10023807487 0 0 0 0
10023824500 0 0 0 0
10023811659 0 0 0 0
10023838523 0 0 0 0
10025912821 0 0 0 0
10023825663 0 0 0 0
10023812837 0 0 0 0
10025903388 0 0 0 0
10023810674 0 0 0 0
10023812819 2 0 0 0
10023811913 0 0 0 0
10023804733 0 0 0 0
10023812348 0 0 0 0
10023825634 0 0 0 0
10025908456 0 0 0 0
10023824124 0 0 0 0
10023814172 0 0 0 0
10023846028 0 0 0 0
10025911419 0 0 0 0
10025907451 0 0 1 0
10025909651 0 0 0 0
10025910838 1 0 0 0
10025906564 9 1 1 0
10025902627 0 1 0 0
10025906859 0 0 0 0
10025907137 0 0 0 0
10023837114 0 0 0 0
10023812946 0 0 0 0
10025902716 0 0 0 1
10023806498 0 0 0 0
10025912078 0 0 0 0
10025907651 0 0 0 0
10023821354 0 0 0 0
10025911916 0 1 0 0
10025910577 0 0 0 0
10023819815 0 0 0 0
10025903896 0 0 0 0
10025907952 0 0 0 1
10025910713 0 0 0 0
10023823873 0 0 0 0
10023818548 0 0 0 0
10023824713 0 0 0 0
10023827889 1 0 0 0
10023822210 0 0 0 0
10025903566 0 0 0 1
10025904795 0 0 0 0
10023831506 0 0 0 0
10023809683 0 0 0 0
10023827143 0 0 0 0
10025907668 0 0 0 0
10023814348 1 0 0 0
10023845706 0 0 0 0
10025912674 0 1 0 0
10023832605 0 0 0 0
10023815058 4 0 0 0
10025905709 1 0 0 0
10025912789 0 1 0 0
10025912079 0 0 0 0
10025903444 0 0 0 0
10025910909 0 0 0 0
10023810281 0 0 0 0
10023844997 0 0 0 0
10023806116 0 0 0 0
10025908880 1 0 0 0
10025909413 0 0 0 0
10023833279 0 0 0 0
10023849518 0 0 0 0
10023816497 0 0 0 0
10023819476 0 0 0 0
10023824269 1 0 1 0
10023849891 0 0 0 0
10025904280 0 0 0 0
10023820734 0 0 0 0
10025911294 0 2 0 0
10025904548 2 0 0 0
10023828972 0 0 0 0
10025907808 0 0 0 0
10025910542 0 0 0 0
10023831366 0 0 0 0
10025908852 0 0 0 0
10025908274 0 0 0 0
10025908543 1 0 0 0
10023825981 0 0 0 0
10023815317 0 0 0 0
10025912567 0 0 0 0
10023827214 0 0 0 0
10025912831 0 0 0 0
10023848553 0 0 0 0
10025911815 0 0 0 0
10025902957 1 0 0 0
10023818392 0 0 0 0
10025913113 1 0 0 0
10025903078 0 0 0 0
10023810799 0 1 0 0
10023808807 0 0 0 0
10023822009 0 0 0 0
10025912796 0 0 0 0
10025910525 0 0 0 0
10025903658 0 0 0 0
10023823586 0 0 0 0
10023818158 0 0 0 0
10025906946 0 0 0 0
10023816707 1 0 0 0
10025911295 0 0 0 0
10023809541 0 0 0 0
10023830432 0 0 0 0
10025908925 0 0 0 0
10023829703 0 0 0 0
10025908922 0 0 0 0
10023835361 0 0 0 0
10023836986 0 0 0 0
10025903942 0 0 0 0
10025905333 0 0 0 0
10025904835 1 1 0 0
10025911608 0 0 0 0
10023811378 0 0 0 0
10025902533 1 1 0 0
10023841309 0 0 0 0
10023836389 0 0 0 0
10025903761 0 0 0 0
10025905555 0 0 0 0
10025903730 0 0 1 0
10025906121 0 0 0 0
10023826248 0 0 0 0
10025912117 0 0 0 0
10025903936 0 0 0 0
10025911028 0 0 0 0
10023823434 0 0 0 0
10023815956 0 0 0 0
10025906165 0 0 0 0
10023806005 0 0 0 0
10025905332 0 0 0 0
10023836966 0 0 0 0
10025904580 0 0 0 0
10023847470 0 0 0 0
10025912397 0 0 0 0
10025906652 1 1 0 0
10025911732 0 0 0 0
10025910592 1 0 0 0
10023845323 0 0 0 0
10023815577 1 0 0 0
10025902719 0 0 0 0
10025912757 0 0 0 0
10023834249 0 0 0 0
10025912271 1 0 0 0
10023822028 0 0 0 0
10023818684 0 0 0 0
10023808453 3 2 0 0
10023849147 0 0 0 0
10023820860 1 0 0 0
10023822424 1 0 0 0
10023818891 0 0 0 0
10023812395 0 0 0 0
10023813937 3 0 0 0
10025906831 2 1 0 1
10023821072 0 0 0 0
10025908738 0 0 0 1
10023835771 0 0 0 0
10023846750 0 0 0 0
10025904787 1 0 0 0
10025912507 0 0 0 0
10023816475 1 0 0 0
10025910588 0 0 0 0
10023828182 1 0 0 0
10025904418 1 1 0 0
10025912682 0 0 0 0
10025912703 0 0 0 0
10023824043 0 0 0 0
10025912161 0 0 0 0
10023817671 0 0 0 0
10023822469 0 0 0 0
10023818360 0 0 0 0
10023822152 1 0 0 0
10025909440 0 0 0 0
10025904292 2 0 1 0
10023833257 0 0 0 0
10025903700 0 0 0 0
10023823766 0 0 0 0
10023850169 2 0 0 0
10025902960 0 0 0 0
10025906460 0 0 0 0
10023816347 1 0 0 1
10023842043 0 0 0 0
10023823875 0 0 0 0
10023836777 0 0 0 0
10025911602 1 0 1 0
10025912734 0 0 0 0
10023818513 0 0 0 0
10023822960 0 0 0 0
10023824385 0 0 0 0
10025905298 0 0 0 0
10025905462 0 0 0 0
10025903671 2 1 1 0
10025911990 0 0 0 0
10025902161 0 0 0 0
10023825730 0 0 0 0
10025903260 0 0 0 0
10025911919 0 0 0 0
10025904587 2 1 0 0
10025902289 0 0 0 0
10023838401 0 0 0 0
10025902212 0 0 0 0
10023848145 0 0 0 0
10023807816 0 0 0 0
10025906078 2 0 0 0
10023819922 0 0 0 0
10025910147 0 0 0 0
10023834852 1 0 0 0
10023807247 0 0 0 0
10023822758 0 0 0 0
10025910586 0 0 0 0
10023833276 0 0 0 0
10025902326 0 0 0 0
10025905473 0 0 0 0
10023815302 0 0 0 0
10023819068 0 1 0 0
10025908475 0 0 0 0
10025905009 2 0 0 0
10025907747 0 0 0 0
10023805852 0 0 1 0
10023813110 0 0 0 0
10025902773 0 0 0 0
10023815108 0 0 0 0
10025913275 0 0 0 0
10023807448 0 0 0 0
10023814640 0 0 0 0
10025907864 1 0 0 0
10025913010 0 0 0 0
10025908324 0 0 0 0
10025913337 1 0 0 0
10023807332 0 0 0 0
10025904236 0 0 0 0
10023826603 0 0 0 0
10023808539 0 0 0 0
10025910660 2 0 0 0
10023820540 0 0 0 0
10023824426 0 0 0 0
10023815927 0 0 0 0
10023809183 0 0 0 0
10023836432 0 0 0 0
10023821123 0 0 0 0
10023818987 0 0 0 0
10023841876 0 0 0 0
10025913134 0 0 0 1
10023808480 0 0 0 0
10023849889 0 0 0 0
10023807138 0 0 0 0
10025903823 0 0 0 0
10023808036 0 0 0 0
10023837663 0 0 0 0
10025907878 0 0 0 0
10023807837 0 0 0 0
10023843951 0 1 0 0
10025911316 0 0 0 0
10025908095 0 0 0 0
10025906408 1 0 0 0
10025905635 1 1 2 0
10023816934 0 0 0 0
10025905612 0 0 0 0
10023823819 1 0 0 0
10023812324 0 0 0 0
10025903673 0 0 0 0
10023827012 0 0 0 0
10023813527 0 0 0 0
10025913276 0 1 0 0
10025903486 0 0 0 0
10023809493 0 0 0 0
10023846584 0 0 0 0
10023807076 0 0 0 0
10023813215 0 0 0 0
10025912179 0 0 0 0
10025903225 0 0 0 0
10023822350 0 0 0 0
10025908659 0 0 0 0
10023806564 0 0 0 0
10023818469 0 0 0 0
10025904194 0 0 0 0
10025908445 0 0 0 0
10023810771 0 0 0 0
10023821917 1 0 0 0
10023820841 1 0 0 0
10025903426 0 0 0 0
10025902338 0 0 0 0
10025909422 2 0 0 0
10023836558 0 0 0 0
10025906836 0 0 0 0
10023826732 0 0 0 0
10025911951 0 0 0 0
10025911682 0 0 0 0
10025903506 2 0 0 0
10023824114 0 0 1 0
10023814363 0 0 0 0
10025902215 0 0 0 0
10025910556 0 0 0 0
10023844283 0 0 0 0
10023821575 0 0 0 0
10025911221 0 0 0 0
10025904448 0 0 0 0
10025911586 0 0 0 0
10025910717 2 0 0 0
10023809002 2 1 0 0
10023811236 0 0 0 0
10023848858 0 0 0 0
10023818731 0 0 0 0
10023825864 0 0 0 0
10025912608 0 0 0 0
10023847025 0 0 0 0
10025911406 0 0 0 0
10023826769 0 0 0 0
10025902565 0 0 0 0
10025909276 0 0 0 0
10023806478 0 0 0 0
10023823468 0 0 0 0
10025913146 0 0 0 0
10025905152 0 0 0 0
10020014121 0 0 0 0
10025906974 0 0 0 0
10023839680 0 0 0 0
10023810869 0 0 0 0
10025905351 0 0 0 0
10023839716 0 0 0 0
10025906521 0 0 0 0
10023821737 1 0 0 0
10023813459 0 0 0 0
10025910962 0 0 0 0
10023815656 0 0 0 0
10025913000 0 0 0 0
10023807235 2 0 0 0
10023816107 0 0 0 0
10025906434 0 0 0 0
10023821188 0 0 0 0
10025913083 2 0 0 0
10025905135 2 0 0 0
10023813356 0 0 0 0
10025909464 0 0 0 0
10025911550 0 0 0 0
10025909084 3 0 1 0
10023809149 0 0 0 0
10023833270 0 0 0 0
10023819261 0 0 0 0
10025907710 1 0 0 0
10023809810 0 0 1 0
10025909813 0 1 0 0
10025902675 0 0 0 0
10023825476 0 0 0 0
10023805068 0 0 0 0
10025911906 0 0 0 0
10025904973 0 0 0 0
10025909889 0 0 0 0
10025909258 0 0 0 0
10025911085 3 0 1 1
10023805243 0 0 0 0
10023818600 0 0 0 0
10023822749 0 0 0 0
10025903448 0 0 0 0
10025902248 0 0 0 0
10023833406 0 0 0 0
10023817064 0 0 0 0
10023819489 0 0 0 0
10023807121 0 0 0 0
10025908403 0 0 0 0
10023833268 0 0 0 0
10023806174 0 0 0 0
10023813415 2 1 0 0
10025906258 0 1 0 0
10025910089 1 0 0 0
10025909161 1 0 0 0
10023813466 0 0 0 0
10023818000 0 0 0 0
10023822367 0 0 0 0
10023849033 0 0 0 0
10023824378 1 0 0 0
10023809003 0 0 0 0
10023835937 0 0 0 0
10023833544 0 0 0 0
10023826808 0 0 0 0
10023842140 0 0 0 1
10025909471 0 0 0 0
10023815565 0 0 0 0
10023824805 0 0 0 0
10023813531 0 0 0 0
10025902490 0 0 0 0
10023815281 0 0 0 0
10025903055 1 0 0 0
10025911615 0 0 0 0
10025911061 1 0 0 0
10025904978 0 0 0 0
10023842938 0 0 0 0
10023809301 0 0 0 0
10025911084 2 2 0 0
10023809378 0 0 0 0
10025902612 0 1 0 2
10023832008 0 0 0 0
10025912032 0 0 0 0
10025904850 0 0 0 0
10025904872 0 0 0 0
10025911973 2 0 0 0
10023808336 0 0 0 0
10025913012 0 0 0 0
10025910810 0 0 0 0
10023817852 0 0 0 0
10025910716 0 0 0 0
10025909641 0 0 0 1
10025903498 0 0 0 0
10025903472 0 0 0 0
10023809860 1 0 0 0
10025908072 0 0 0 0
10023819770 0 0 0 0
10025909805 0 0 0 1
10023808115 1 0 0 0
10023814981 0 0 0 0
10025902590 3 1 0 0
10025906574 0 0 0 0
10023821464 0 0 1 0
10023809805 0 0 0 0
10023812897 0 0 0 0
10025905220 1 0 0 0
10025911251 0 0 0 0
10025904207 1 2 0 1
10023816408 0 0 0 0
10023836493 0 0 0 0
10023815878 0 0 0 0
10025909856 0 0 0 0
10023806800 0 0 0 0
10025903686 0 0 0 0
10025908901 0 0 0 0
10023826773 0 0 0 0
10023817996 0 0 0 0
10023812987 0 0 0 0
10025905292 0 0 0 0
10023828126 0 0 0 0
10023813311 0 0 0 0
10025906854 0 1 0 0
10025904575 1 0 0 0
10025911440 0 0 0 0
10023830596 0 0 0 0
10023825271 0 0 0 0
10023806127 0 0 1 0
10023825079 0 0 0 0
10025904918 1 0 0 0
10025910083 0 0 0 0
10025909849 0 0 0 0
10023849778 0 0 0 0
10025910792 0 0 0 0
10025904693 0 0 0 0
10023817430 0 0 0 0
10025909671 0 0 0 0
10025912690 0 0 0 0
10025908517 1 0 1 0
10025903435 0 0 0 0
10023826100 0 0 0 0
10025908318 0 0 0 0
10023809691 0 0 0 0
10023821666 0 0 0 0
10025913042 1 0 0 0
10023808942 0 1 1 1
10025911023 0 0 0 0
10023807002 0 0 0 0
10025909583 0 0 0 0
10025907214 0 0 0 0
10023840332 0 0 0 0
10025908518 1 0 0 0
10025911512 1 0 1 0
10023846882 0 0 0 0
10023829948 0 0 0 0
10025902718 0 0 0 0
10023804647 0 0 0 0
10025907316 2 0 0 0
10023816303 0 0 0 0
10023823619 0 0 0 0
10023806357 2 2 0 0
10023827632 1 0 0 0
10023848629 0 0 0 0
10025910531 0 0 0 0
10023847581 0 0 0 0
10023830322 0 0 0 0
10025905917 1 0 0 0
10025912604 0 0 0 0
10025908539 1 1 0 0
10023807185 0 0 0 0
10023831887 0 0 0 0
10025909324 2 0 0 0
10023817170 1 0 0 0
10023811871 0 0 0 0
10023832928 0 0 0 0
10025910461 0 0 0 0
10023826609 0 0 0 0
10023805149 0 0 0 0
10023850721 2 1 1 0
10025906499 2 0 1 0
10023820569 2 0 0 0
10025908952 1 1 0 0
10025904854 0 0 0 0
10025911912 1 0 0 0
10023812883 0 0 0 0
10023824458 1 0 0 0
10025907333 0 0 0 0
10023831466 0 0 0 0
10023846309 0 0 0 0
10023836109 0 0 0 0
10023824204 0 0 0 0
10025911336 0 0 0 0
10023817364 0 0 0 0
10023825098 0 0 0 0
10025903229 0 0 0 0
10025911306 1 0 0 0
10023823917 1 0 1 0
10023827641 0 0 0 0
10025904881 1 0 0 0
10023807622 0 0 0 0
10025909916 0 0 0 0
10023842376 0 0 0 0
10025906500 0 0 0 0
10025910198 1 0 0 0
10023809255 0 0 0 0
10025911908 0 0 1 0
10025913366 0 0 0 0
10025908391 3 1 0 0
10025906543 0 0 0 0
10025903277 0 0 0 0
10023818950 1 0 0 0
10025911119 0 0 0 0
10023820806 0 0 0 0
10023809280 0 0 0 0
10025910169 0 0 0 0
10025909188 0 0 0 0
10023824963 0 0 0 0
10025910979 0 0 0 0
10023813351 0 0 0 0
10023816082 0 0 0 0
10025902208 0 1 0 0
10023846522 0 0 0 0
10025902222 0 0 0 0
10025907598 0 0 0 0
10025908337 0 0 0 0
10025908646 0 1 0 0
10023827315 0 0 0 0
10023821132 0 0 0 0
10023817915 0 0 0 0
10023808798 0 0 0 0
10023813219 0 0 0 0
10023828901 1 0 0 0
10023810455 0 0 0 0
10023808017 0 0 0 0
10023825737 0 0 0 0
10025903186 1 0 0 0
10025911343 0 0 0 0
10025903796 0 0 0 0
10023826820 0 0 0 0
10023851034 0 0 0 0
10025910350 0 0 0 0
10023831841 0 0 0 0
10025906790 2 0 1 0
10023840309 0 0 0 0
10023815168 0 1 0 0
10025908612 0 0 0 0
10025911355 1 1 0 0
10025905664 0 0 0 0
10023819090 0 0 0 0
10025905958 0 0 0 0
10025908323 0 0 1 0
10023813738 0 0 0 0
10023817495 0 0 0 0
10023822022 0 0 0 0
10023819096 0 0 0 0
10025904861 0 0 0 0
10023849249 0 0 0 0
10023843707 0 0 0 0
10025911536 1 0 0 0
10025904946 3 0 0 0
10023822094 0 0 0 0
10023825355 0 0 0 0
10023832734 0 0 0 0
10025910450 0 0 0 0
10023808430 0 0 0 0
10025903891 0 0 0 0
10023815446 0 0 0 0
10023812777 0 0 0 0
10023830890 0 0 0 0
10025911595 0 0 0 0
10025910719 1 0 0 0
10025907796 0 0 0 0
10023818694 0 0 0 0
10025905083 0 0 0 0
10023817042 0 0 1 0
10023842956 0 0 0 0
10023805398 0 0 0 0
10025904223 0 0 0 0
10025910818 0 0 0 0
10025909025 0 0 0 0
10025904694 0 0 0 0
10025904225 0 0 0 0
10025909809 0 0 0 0
10025903441 0 0 0 0
10023817931 0 0 0 0
10025906307 0 0 0 0
10023806319 0 0 0 0
10025906553 0 0 0 0
10023832341 3 1 1 0
10023849048 0 0 0 0
10023841439 0 0 0 0
10025907082 0 0 0 0
10025908945 0 0 0 0
10025907401 1 1 0 0
10023806939 0 0 0 0
10025911342 1 0 0 0
10023837169 0 0 0 0
10023812919 0 0 0 1
10025906612 0 0 0 0
10025904001 0 0 0 0
10023821516 0 0 0 0
10025902173 0 0 0 0
10023806115 0 0 0 0
10023843787 0 0 0 0
10023814483 0 0 0 0
10025902653 1 0 0 0
10023813669 0 0 0 0
10023819873 0 0 0 0
10025907374 1 0 0 0
10025907069 0 0 0 0
10023825506 0 0 0 0
10023846426 0 0 0 0
10023811938 0 0 0 0
10025904613 0 0 0 0
10023829979 0 0 0 0
10025906913 0 0 0 0
10023841354 0 0 0 0
10023823336 0 1 0 0
10025907458 0 0 0 0
10023817554 1 0 0 0
10023832079 0 0 0 0
10023826333 1 0 0 0
10025907097 0 0 0 0
10023814668 1 0 0 0
10025908168 0 0 0 0
10023821372 0 0 0 0
10025903337 1 0 1 0
10023811540 0 0 1 0
10025902564 0 0 0 0
10023822868 0 0 0 0
10023810045 0 0 0 0
10025902971 0 0 0 0
10023816628 0 0 0 0
10023849852 0 0 0 0
10023825161 0 0 0 0
10023811765 0 0 0 0
10023817766 0 0 0 0
10023823759 0 0 0 0
10025913178 0 0 0 0
10023816430 0 0 0 0
10023811920 0 0 0 1
10023837270 0 0 0 0
10025907206 0 2 0 0
10025910775 1 0 0 0
10025906410 0 1 0 0
10025906623 1 0 0 0
10025908040 1 1 0 0
10023838213 0 0 0 0
10023820227 0 0 0 0
10023823210 0 0 0 0
10023842587 0 0 0 0
10025909193 0 0 0 0
10025904578 0 0 0 0
10023810616 2 0 0 0
10025910687 0 1 0 0
10025906962 0 0 0 0
10023823407 0 0 0 0
10025913092 0 0 0 0
10025907746 0 0 0 0
10025909060 0 0 0 0
10023848579 0 0 0 0
10025906029 0 0 0 0
10023824061 0 0 0 0
10025903012 0 0 0 0
10025911302 2 0 0 1
10023820067 0 1 0 0
10023809067 1 0 1 0
10025906259 0 0 0 0
10025907368 0 0 0 0
10023815864 0 0 0 0
10023850469 0 0 0 0
10023806682 0 0 0 0
10025911044 0 0 0 0
10025907257 0 0 0 0
10023819669 0 0 0 0
10023817869 0 0 0 0
10023834402 0 0 0 0
10025903740 0 0 0 0
10025902665 2 0 0 0
10025910516 2 0 0 0
10025910836 0 0 0 0
10023839214 1 0 0 0
10023826302 0 0 0 0
10025906929 1 0 0 0
10025907469 0 0 0 0
10025910953 0 0 0 0
10023821814 0 0 0 0
10023822141 0 0 0 0
10023834070 0 0 0 0
10023846864 0 0 0 0
10025906529 0 0 0 0
10025908210 0 0 1 0
10025903830 0 0 0 0
10023814727 0 0 0 0
10023811635 0 0 0 0
10025911539 0 0 1 0
10025902862 0 0 0 0
10023822567 0 0 0 0
10025907067 1 0 0 0
10023846874 0 0 0 0
10025911852 0 0 0 0
10023827980 0 0 0 0
10023812138 0 0 0 0
10023841702 0 0 0 0
10023806231 0 0 0 0
10025908596 0 0 0 0
10025904500 0 0 0 0
10023816902 0 0 1 0
10025902835 1 0 0 0
10025902650 0 0 0 0
10025908164 0 0 0 0
10025909499 0 0 0 0
10025903736 0 0 0 0
10023812001 0 0 0 0
10023831833 0 0 0 0
10023825560 3 2 0 0
10025905935 0 0 0 0
10025904133 0 0 0 0
10023840582 2 0 1 0
10025909456 0 0 0 0
10025911531 0 0 0 0
10025909245 0 0 0 0
10023819624 0 0 0 0
10023817935 0 0 1 0
10023810875 0 0 1 0
10023816919 0 0 0 0
10025904901 0 0 0 0
10025903166 0 0 0 0
10023807536 0 0 0 0
10023808932 0 0 0 0
10023843101 0 0 0 0
10025902942 0 1 0 0
10025906528 0 0 0 0
10025907776 0 0 0 0
10023831050 0 0 0 0
10023821312 0 0 0 0
10023821619 0 0 0 0
10025905818 0 0 0 0
10023808803 0 0 0 0
10025905276 0 0 0 0
10023812544 2 0 0 0
10023848658 0 0 0 0
10025902299 0 0 0 0
10023811584 0 0 0 0
10023809430 1 0 0 0
10025911096 0 1 0 1
10025905362 0 0 0 0
10023847271 0 0 0 0
10025912807 0 0 0 0
10023843205 0 0 0 0
10023807919 0 0 0 0
10025905791 1 0 1 1
10025905174 0 0 0 0
10025903238 0 0 0 0
10023843563 0 0 0 0
10023824557 0 0 0 0
10023821593 0 0 0 0
10023809300 0 1 0 0
10025909777 0 0 0 0
10023805265 0 0 0 0
10025910016 1 0 0 0
10023810768 0 0 0 0
10023844731 0 0 0 0
10025904177 0 0 1 0
10025906592 1 0 0 0
10023816383 0 0 0 0
10025911394 0 0 0 0
10023823383 0 0 0 0
10023825887 0 0 0 0
10025904074 0 1 0 0
10025904082 0 0 0 0
10025911949 2 0 0 0
10023818273 0 0 0 0
10023820555 0 0 0 0
10025902544 0 0 0 0
10025902369 0 0 0 0
10023836290 0 0 0 0
10023806391 0 0 0 0
10025904629 0 0 0 0
10023807782 0 0 0 0
10025903585 0 0 0 0
10023806735 0 0 0 0
10025903309 0 0 0 0
10023847404 0 0 0 0
10025906064 1 0 0 0
10025912708 0 0 0 0
10025906874 1 0 1 0
10023815106 0 1 0 0
10023827478 0 0 0 0
10023818791 0 0 0 0
10023813435 0 0 0 0
10025909222 1 0 0 0
10023814210 0 0 0 0
10025913179 0 0 1 0
10025912583 1 0 1 0
10025904084 0 0 0 0
10025907690 0 0 1 0
10023823104 0 0 0 0
10023837421 0 0 0 0
10023809766 0 0 0 0
10023823635 0 0 0 0
10023842861 0 0 0 0
10025907371 0 0 0 0
10023822238 0 0 0 0
10025906488 0 0 0 0
10025908246 0 0 0 0
10025911082 0 0 0 0
10025903221 0 0 0 0
10025908295 0 0 0 0
10025906975 0 0 0 0
10023805665 0 0 1 0
10025905645 2 0 0 0
10025906174 0 0 0 0
10023811869 0 0 0 0
10025902753 0 0 0 0
10023824683 0 0 0 0
10023816364 0 0 0 0
10025911619 0 0 0 0
10023809968 0 0 0 0
10025903278 0 0 0 0
10025908892 1 0 0 0
10025911549 0 0 0 0
10023828171 0 0 0 0
10025910735 0 0 0 0
10025903369 0 1 0 0
10025908185 0 0 0 0
10025903815 1 0 1 0
10025908482 0 0 1 0
10025911773 1 1 1 0
10025906159 0 0 0 0
10023818016 0 0 0 0
10025902360 0 0 0 0
10023813472 0 0 0 0
10023806674 1 0 0 0
10025911036 5 1 0 0
10023818162 0 0 0 0
10025910088 0 0 0 0
10025910480 2 0 0 0
10025909325 0 0 0 0
10023808166 0 0 0 0
10025903366 0 0 0 0
10025912106 0 0 0 0
10025913258 0 1 0 0
10025911895 1 0 0 0
10023809600 0 0 0 0
10025911252 0 0 0 0
10023807839 0 0 0 1
10023842382 0 0 0 0
10025908500 0 0 0 0
10025905774 1 0 0 1
10023817830 0 0 0 0
10023846112 0 0 0 0
10025903644 2 0 1 0
10023826327 0 0 0 0
10025909690 0 0 0 0
10023806944 0 0 0 0
10025905265 0 0 0 0
10025908558 0 0 0 0
10023825812 0 0 0 0
10023849971 0 0 0 0
10023817590 0 0 0 0
10025910867 0 0 0 0
10023845140 0 0 0 0
10025910484 0 0 0 0
10023843527 0 0 0 0
10023828391 0 0 0 0
10025912797 0 0 0 0
10023822422 2 0 0 0
10023840371 0 0 0 0
10023818746 0 0 0 0
10023827193 1 1 0 0
10025911130 1 1 0 0
10025904398 0 0 0 0
10025911996 0 0 0 0
10025911248 1 0 0 0
10025909148 0 0 0 0
10023817316 0 0 0 0
10023831407 0 0 0 0
10025908536 2 0 0 0
10023831255 0 0 0 0
10023818402 1 0 1 0
10023822958 0 0 0 0
10025902465 0 0 0 0
10025910401 1 0 0 0
10025906503 1 0 0 0
10023815791 0 0 0 0
10025908335 0 0 0 0
10023805450 0 0 0 0
10025904524 0 0 0 0
10025912083 0 0 0 0
10023819523 0 0 0 0
10023840749 0 0 0 0
10023827384 1 0 0 0
10023821759 1 0 0 0
10025904836 0 1 0 0
10023825740 0 0 0 0
10023826400 0 0 0 0
10023809503 1 2 1 0
10025903382 0 0 0 0
10025912530 0 0 0 0
10023821712 0 0 0 0
10025904731 0 0 0 0
10023806479 0 0 0 0
10023833408 0 0 0 0
10023840001 0 0 0 0
10023806847 0 0 0 0
10025903149 0 0 0 0
10025909588 2 1 1 0
10025910383 0 0 0 0
10025908522 0 0 0 0
10023835611 0 0 0 0
10023820023 0 0 0 0
10025908755 0 0 0 0
10025910333 0 0 1 0
10023826798 0 0 0 0
10025905729 1 0 0 0
10023808553 0 0 0 0
10023818817 1 0 0 0
10023807602 0 0 0 0
10023804966 1 2 1 0
10025907712 0 0 0 0
10023806087 0 0 0 0
10023828191 0 0 0 0
10023818558 0 0 0 0
10025911259 0 0 0 0
10023805660 0 0 0 0
10023810809 0 0 1 0
10023825849 0 0 0 0
10025912465 0 0 0 0
10023827363 0 0 0 0
10023839276 0 0 0 0
10025906582 0 1 1 0
10023846039 0 0 0 0
10023828020 0 0 0 0
10023821497 0 0 0 0
10023819450 0 0 0 0
10025911560 0 0 0 0
10023808041 0 0 0 0
10023828160 0 0 0 0
10025907962 1 0 1 0
10025910184 0 0 0 0
10023839874 0 0 0 0
10023850109 0 0 1 0
10023827468 0 0 0 0
10025908559 1 0 0 0
10023820894 0 0 0 0
10025911513 1 0 0 0
10023812239 0 0 0 0
10025912092 1 0 0 0
10023829676 0 0 0 0
10025908886 1 0 0 0
10023823337 0 0 0 0
10023850408 0 0 1 0
10023847856 0 0 0 0
10023809838 0 0 0 0
10023830633 0 0 0 0
10023830518 0 0 0 0
10023821092 0 0 0 0
10023805755 0 0 1 0
10023824052 0 0 0 0
10023807029 0 0 0 0
10023814181 0 0 0 0
10025906379 0 0 0 0
10025912237 0 0 0 0
10025905139 0 0 0 0
10025911377 0 0 0 0
10023823871 0 0 0 0
10023819482 0 3 0 0
10025902325 0 0 0 0
10023815688 0 0 0 0
10023827821 0 0 0 0
10023812986 1 0 0 0
10023817112 0 0 0 0
10023821735 0 0 0 0
10025906227 0 0 0 0
10025902542 0 0 0 0
10023831931 0 0 0 0
10025903657 0 0 0 0
10023829384 1 0 0 0
10025902915 0 0 0 0
10023809232 0 0 0 0
10023819906 0 1 1 0
10025907881 1 1 0 0
10025909312 1 0 0 0
10023850971 0 0 0 0
10023844587 0 0 0 0
10023812981 0 0 0 0
10023814859 1 0 0 0
10025909006 0 0 0 0
10023813886 4 1 2 0
10023835741 0 0 0 0
10025911842 0 0 0 0
10023815374 0 0 0 0
10023804783 0 0 0 0
10023821923 0 0 0 0
10023819437 0 0 0 0
10025911705 0 0 0 0
10025906508 1 0 0 0
10023826182 0 0 0 0
10025903555 0 0 0 0
10023817079 0 0 0 0
10025904525 0 0 0 0
10023846042 0 0 0 0
10023816241 0 0 0 0
10023805463 0 0 0 0
10023848327 0 0 0 0
10023834353 0 0 0 0
10025906605 0 1 0 0
10023822721 0 0 0 0
10025910609 0 0 0 0
10025907309 1 0 0 0
10025911309 2 1 0 0
10023828101 0 0 0 0
10023824025 0 0 0 0
10025912906 1 0 0 0
10025902652 0 0 0 0
10025906487 0 0 0 0
10023822557 0 0 0 0
10023835538 1 0 0 0
10023828949 0 0 0 0
10023825681 0 0 0 0
10023820719 0 0 0 0
10023822815 1 0 0 0
10025912317 0 0 0 0
10025903631 0 0 0 0
10023809288 0 0 0 0
10025905964 1 0 0 0
10023822369 0 0 0 0
10023828359 0 0 0 0
10023831634 0 0 0 0
10023812543 0 0 0 0
10023838019 0 0 0 0
10023813710 0 0 0 0
10025912398 1 0 0 0
10025904822 0 0 0 0
10025904485 0 0 0 0
10023843383 0 0 0 0
10023849399 0 0 0 0
10023821740 0 0 1 0
10025904159 0 0 0 0
10025908827 0 0 0 0
10023804909 0 0 0 0
10023819517 1 0 0 1
10025911290 0 0 0 0
10023845207 0 0 0 0
10023840499 0 0 0 0
10023849394 0 0 0 0
10023821095 0 0 0 0
10023825284 0 0 0 0
10023811755 0 0 0 0
10025907265 0 0 0 0
10023815998 0 0 0 0
10025904063 0 0 0 0
10025904365 0 0 0 0
10023837354 0 0 0 0
10025910683 0 0 0 0
10025912930 1 0 0 0
10023820329 0 0 0 0
10023841496 0 0 0 0
10023824920 0 0 0 0
10025908673 0 0 0 0
10023804739 0 0 0 0
10025906314 0 0 0 0
10025904040 0 0 0 0
10025906786 0 0 0 0
10025904386 0 0 0 0
10023806227 0 0 0 0
10023826449 0 0 0 0
10023840423 0 0 0 0
10025903794 0 0 0 0
10023849472 0 0 0 0
10023813633 0 0 0 0
10025911795 0 0 0 0
10023824521 0 0 0 0
10025907732 0 0 0 0
10023808373 0 0 0 0
10023814675 2 0 0 0
10025910803 0 0 0 0
10023842756 0 0 0 0
10025905403 0 0 0 0
10025903247 1 0 0 0
10025911745 0 0 0 0
10023826473 0 0 0 0
10025906556 0 0 0 0
10023823362 0 0 0 0
10023816905 0 0 0 0
10023814689 0 0 0 0
10025905578 3 0 1 0
10025911784 0 0 0 0
10023807956 0 0 0 0
10023841013 0 0 0 0
10023824106 0 0 0 0
10023827775 0 0 0 0
10023829413 0 0 0 0
10025906829 0 0 0 0
10023813063 0 0 0 0
10023814330 1 0 0 0
10025912474 1 2 0 1
10025905071 0 0 0 0
10023809606 0 0 0 0
10025906916 0 0 0 0
10025909051 0 0 0 0
10023824858 0 1 0 0
10025911189 0 0 0 0
10023815520 0 0 0 0
10023822961 0 0 0 0
10023838246 0 0 0 0
10023820720 0 0 0 0
10023846977 0 0 0 0
10023809538 0 0 0 0
10025907330 1 0 0 0
10025912903 1 0 0 0
10023811259 0 0 0 0
10025910128 0 0 0 0
10023810711 0 0 0 0
10025903485 0 0 0 0
10023839439 0 0 1 0
10025911160 0 0 0 0
10025909788 0 0 0 1
10023822877 0 0 0 0
10025911691 0 0 0 0
10023810544 0 0 1 0
10023844502 0 0 1 0
10023810340 0 0 0 0
10025908253 1 1 0 0
10025906385 0 0 1 0
10025902419 1 0 0 0
10025905660 0 0 0 0
10025911653 0 0 0 0
10023820972 0 0 0 0
10023821765 0 0 0 0
10025906453 0 0 0 0
10025906530 0 1 0 1
10023807808 0 0 0 0
10025908057 0 0 0 0
10023844524 0 0 0 0
10023815079 0 0 0 0
10023811640 0 0 0 0
10023810278 0 0 0 0
10025904686 0 0 0 0
10023815708 0 0 0 0
10023828689 1 0 0 0
10025910935 2 1 0 0
10025909744 0 0 0 0
10025912487 0 0 0 0
10025912060 1 0 0 0
10025905490 0 0 0 0
10025904140 0 0 0 0
10023831960 0 0 0 0
10025911603 0 0 0 0
10023821412 0 0 0 0
10025910442 1 0 0 0
10023829016 0 0 0 0
10025906775 0 0 0 0
10025907994 1 2 0 0
10023815766 0 0 0 0
10025902530 1 0 0 0
10025902745 0 0 0 0
10025905748 3 0 0 0
10025906320 0 0 0 0
10025906621 0 0 0 0
10025910360 1 0 0 0
10025908281 0 0 0 0
10023835457 1 0 0 0
10025912617 0 0 0 0
10023821440 0 0 0 0
10023811352 0 0 0 0
10025909582 0 0 0 0
10023835412 0 0 0 0
10023807465 0 0 0 0
10025906682 0 0 0 0
10023839857 0 0 0 0
10023821863 0 0 0 0
10023809363 0 0 0 0
10023805946 0 0 0 0
10025912934 1 0 0 0
10023817227 0 0 0 0
10023807267 0 0 0 0
10023838006 0 0 0 0
10025908727 1 1 1 1
10023820049 1 0 0 0
10025911307 0 0 0 0
10023837463 0 0 0 0
10023817751 0 0 0 0
10025911303 2 0 0 0
10025903052 1 0 0 0
10025903879 0 0 0 0
10025906990 0 0 0 0
10023805082 0 0 0 0
10025911668 0 0 0 0
10023842463 0 0 0 0
10023820780 0 0 0 0
10025904251 0 0 0 1
10023806058 0 0 0 0
10023839053 0 0 0 0
10023814247 0 0 0 0
10023842707 0 0 0 0
10025909881 0 0 0 0
10025905021 1 0 0 0
10025902477 0 0 0 0
10025912159 0 0 0 0
10025902645 0 0 1 0
10025904736 0 1 0 0
10025911953 0 0 0 0
10025902950 0 0 0 0
10023819781 0 0 0 0
10025907745 0 0 0 0
10023849066 0 0 0 0
10025907194 1 0 0 0
10023817907 0 0 0 0
10025911530 0 0 0 0
10023823089 1 0 0 0
10025906640 2 1 0 0
10023827228 0 0 0 0
10023840381 0 0 0 0
10025902880 0 0 0 0
10023847434 0 0 0 0
10023824967 1 0 1 0
10023807136 0 0 0 0
10025904257 0 0 0 0
10025908125 0 0 0 0
10023850808 0 0 0 0
10025911901 2 1 0 0
10025906827 1 0 0 0
10023806270 0 0 0 0
10025909151 0 0 0 0
10023808096 0 0 0 0
10023838544 0 0 0 0
10025903565 0 0 0 0
10023848980 0 0 0 0
10023805641 0 0 0 0
10025911063 1 0 0 0
10023829393 0 0 0 0
10023814384 0 0 0 0
10023818037 0 0 0 0
10023808670 0 0 0 0
10023805152 0 0 0 0
10025907219 0 0 0 0
10023836649 0 0 0 0
10023848297 0 0 0 0
10023816294 0 0 0 0
10025912496 0 0 0 0
10023819315 0 0 0 0
10025905306 0 0 0 0
10025902424 0 0 0 0
10025913320 0 0 0 0
10025905221 0 0 0 0
10023810637 0 0 0 0
10025905647 0 0 0 0
10025911281 0 0 1 0
10023831446 0 0 0 0
10025905824 0 1 0 0
10023838352 0 0 0 0
10025903966 0 1 0 0
10023808149 0 0 0 0
10023813645 1 0 0 0
10025909201 0 0 0 0
10023829262 0 0 0 0
10023825789 0 0 0 0
10025913228 1 0 0 0
10023822930 0 0 0 0
10023847167 0 0 0 0
10023819286 0 0 0 0
10023825407 0 0 0 0
10025904119 0 0 0 0
10025911715 0 1 1 0
10025908984 0 0 0 0
10025912662 1 0 0 1
10025905589 0 0 0 1
10025904586 1 1 1 0
10023829694 0 0 0 0
10025911716 0 1 0 0
10023826388 0 0 0 0
10023817070 0 0 0 0
10023814455 0 0 0 0
10025905581 0 0 0 0
10025911365 0 0 0 0
10025908811 0 0 0 0
10023838925 0 0 0 0
10023823110 0 0 0 0
10023809906 0 0 0 0
10025908793 0 0 1 0
10025904856 1 0 0 0
10025911734 1 0 1 0
10023839153 0 0 0 0
10025907831 0 0 0 0
10025909763 0 0 0 0
10025911332 0 0 0 0
10023845647 0 0 0 0
10025907563 0 0 0 0
10025908775 0 0 0 0
10023812950 0 0 0 0
10023816763 0 0 0 0
10025910555 1 0 0 0
10023811962 0 0 0 0
10023807037 0 0 0 0
10025906393 0 0 0 0
10023827334 1 0 0 2
10023826835 0 0 0 0
10025912198 1 0 0 0
10025904615 0 0 0 0
10025912302 0 0 0 0
10023817910 0 0 0 0
10025905006 0 0 0 0
10025909936 0 0 0 0
10025909103 0 0 0 0
10025902847 1 0 0 0
10025908156 1 0 0 0
10023813786 2 1 0 0
10023833661 0 0 0 0
10023809922 1 1 0 0
10025905424 0 0 0 0
10025902783 0 0 0 0
10025911300 0 0 0 0
10025908854 0 0 0 0
10023811382 0 0 0 0
10025903473 3 1 1 0
10023818704 3 0 0 0
10023827455 0 0 0 0
10023841396 0 0 0 0
10025907570 0 0 0 0
10025910642 0 0 0 0
10025906711 0 0 0 0
10025907432 0 0 0 0
10023816096 0 0 0 0
10025905305 0 0 0 0
10023846181 0 0 0 0
10023826803 0 0 0 0
10025904263 0 0 0 0
10023823096 0 0 0 0
10023819065 0 0 0 0
10023815239 0 0 0 0
10025912545 0 0 0 0
10023843316 0 0 0 0
10025911389 2 0 1 0
10025913123 0 0 0 0
10025904742 0 0 0 0
10023851154 0 0 0 0
10025905806 2 0 0 0
10025902634 0 0 0 0
10023809093 0 0 0 0
10023844383 0 0 0 0
10025903128 1 0 1 0
10025908671 0 0 0 0
10023827118 0 0 0 0
10023819803 0 0 0 0
10023845712 0 0 0 0
10023813395 0 0 0 0
10023830509 0 0 0 0
10023810474 0 0 0 0
10025907761 0 0 0 0
10023805642 2 1 0 0
10025905015 0 0 0 0
10023821434 1 0 0 0
10025905675 1 0 0 1
10023816820 0 0 0 0
10023808207 0 0 0 0
10025907924 0 0 0 0
10023813929 0 0 0 0
10025902786 0 0 0 0
10025905004 0 0 0 0
10023810390 0 0 0 0
10023807140 0 0 0 0
10023817393 0 0 0 0
10025908835 0 0 0 0
10023824862 0 0 0 0
10023848256 0 0 0 0
10025911411 0 0 0 0
10023805227 0 0 0 0
10023806068 0 0 0 0
10023815726 0 0 0 0
10025907240 2 0 0 0
10025908937 0 0 0 0
10023840326 0 0 0 0
10023838911 0 0 0 0
10025906224 2 0 0 0
10023833536 0 0 0 1
10025912623 0 0 0 0
10025907158 0 0 0 0
10023816565 0 0 0 0
10023821036 0 0 0 0
10023820105 0 0 0 0
10023811037 0 0 0 0
10025905990 0 0 0 0
10025904952 0 0 0 0
10023848485 0 0 0 0
10023811934 0 0 0 0
10023821911 0 0 0 0
10025909326 0 0 0 0
10023819082 0 1 0 0
10025905671 0 0 0 0
10025902614 1 0 0 0
10023841727 0 0 0 0
10023817783 0 0 0 0
10025905138 0 0 0 0
10025910898 0 0 0 0
10025902175 0 0 1 0
10025909786 2 0 0 0
10025913174 0 0 0 0
10023815675 0 0 0 0
10023815469 0 0 0 0
10025902841 0 0 0 0
10023836871 0 0 1 0
10025906858 2 0 0 0
10023804649 0 0 0 0
10025909319 0 0 0 0
10025907459 1 1 0 0
10023810366 1 1 0 0
10023811829 0 0 0 0
10023816900 0 0 0 0
10023836650 0 0 0 0
10023807850 0 1 0 0
10023820488 0 0 0 0
10023807405 1 0 0 0
10019948931 0 0 0 0
10023820751 0 0 0 0
10025903454 1 0 0 0
10025910897 1 0 1 1
10023814169 2 0 0 0
10023821947 0 0 0 0
10025902591 0 0 0 0
10023829062 0 0 0 0
10023836323 2 1 0 0
10023812870 0 0 0 0
10025911330 0 0 0 1
10023820115 0 0 0 0
10025908514 0 1 0 0
10025910617 0 0 0 0
10025906896 0 0 0 0
10025906316 0 0 0 0
10025910317 0 0 0 0
10023849154 0 0 0 0
10023806582 0 0 0 0
10025913270 1 0 0 0
10023805107 0 0 0 0
10023837397 0 0 0 0
10025908815 0 1 0 1
10025912968 1 0 0 0
10023811023 0 0 0 0
10023810830 0 0 0 0
10023826139 0 0 0 0
10025908271 0 0 0 0
10023810050 0 0 0 0
10025908708 0 1 0 0
10025908301 0 0 0 0
10023807387 0 0 0 0
10025909206 0 0 0 0
10023838305 0 0 0 0
10023818108 0 0 0 0
10025909296 0 0 0 0
10025904542 0 0 0 0
10025908977 0 0 0 0
10023833484 0 0 0 0
10023821941 0 0 0 0
10023813368 0 0 0 0
10025907696 0 0 0 0
10023812254 0 0 0 0
10025909823 0 0 0 0
10023824899 2 0 1 0
10025906101 0 0 0 0
10025902937 0 0 0 0
10025904121 1 0 0 0
10023807306 0 0 0 0
10023810995 1 0 0 0
10023840963 0 0 0 0
10023819148 0 0 0 0
10025912063 2 2 0 0
10025909932 0 0 0 0
10023805954 0 0 0 0
10023830546 0 0 0 0
10023850575 0 0 0 0
10025911235 0 0 1 0
10023815214 0 0 0 0
10025903620 1 0 0 0
10023824932 0 0 0 0
10023843882 0 0 0 0
10023836371 0 0 0 0
10025912155 0 0 0 0
10023813420 3 0 0 0
10025902761 0 1 1 0
10025909236 0 0 0 1
10023829754 0 0 0 0
10023827914 0 0 0 0
10025905714 3 0 0 0
10023807769 0 0 0 0
10023809174 0 0 0 0
10025903768 0 0 0 0
10023815545 0 0 0 0
10025913077 0 1 0 0
10023823251 0 0 0 0
10023845202 0 0 0 0
10023807804 0 0 0 0
10023827530 0 0 0 0
10023807538 1 0 0 0
10025902800 3 0 0 0
10025904126 1 0 0 0
10025908756 1 0 0 0
10023807316 0 0 0 0
10023823331 0 0 0 0
10025906753 2 1 0 1
10025904501 0 0 0 0
10025912518 0 0 0 0
10023806993 0 0 0 0
10023821556 0 0 0 0
10025904255 0 1 0 0
10023827975 0 0 0 0
10023818611 0 0 0 0
10025902330 0 1 0 0
10023809539 0 0 0 0
10025907513 0 0 0 0
10023843071 0 0 0 0
10023810253 0 0 0 0
10023829840 0 0 0 0
10025903957 0 0 0 0
10025906246 0 0 0 0
10025907507 0 0 0 0
10023825264 0 0 0 0
10023815588 1 0 0 0
10025904200 3 0 0 0
10023849023 0 1 0 0
10025903425 1 0 0 0
10023818567 0 0 0 0
10023824236 0 0 0 0
10025906382 1 0 0 0
10025911234 1 1 0 1
10025911323 0 0 0 0
10025912174 0 1 0 0
10025902687 0 0 0 0
10023816157 0 0 0 0
10020008603 0 0 0 0
10025909065 0 0 0 0
10023822807 2 0 0 0
10025911881 0 0 0 0
10023812810 1 0 0 1
10025904927 0 0 0 0
10023848785 0 0 0 0
10025904142 0 0 0 1
10025910357 0 0 0 0
10025907548 0 0 0 0
10025907890 1 0 0 0
10025910153 0 0 0 0
10023811121 1 0 1 0
10023824208 0 0 0 0
10025908227 0 1 0 0
10023807420 2 0 0 0
10025902748 0 0 0 0
10023820379 0 0 0 0
10025905478 1 0 0 0
10025911460 0 0 0 0
10025910756 2 0 0 0
10025910323 0 0 0 0
10023810928 0 0 0 0
10025902609 0 0 0 0
10025909397 0 0 0 0
10023849105 0 0 0 0
10025902513 0 0 0 0
10025908974 0 0 0 0
10023817989 0 0 0 0
10023847513 0 0 0 0
10023823923 0 0 0 0
10025908196 0 0 0 0
10023845852 0 0 0 0
10023818276 0 0 0 0
10025906762 0 0 1 0
10025902738 0 0 0 0
10025907906 0 0 0 0
10023846516 0 0 0 0
10025904348 0 0 0 0
10025910166 0 0 0 0
10023837847 0 0 0 0
10023845269 0 0 0 0
10023816557 0 0 0 0
10025909928 0 0 0 0
10023814947 1 0 0 0
10025902866 0 0 0 0
10025907243 0 0 0 0
10023827287 0 0 0 0
10025904583 0 2 0 0
10025909802 0 0 0 0
10023836879 0 0 0 0
10023820704 0 0 0 0
10025905814 0 0 0 0
10023824974 0 0 0 0
10025911756 0 0 0 0
10023842864 0 0 0 0
10023819794 0 0 0 0
10025902728 1 0 0 1
10023825567 0 0 0 0
10025903040 1 0 0 0
10023823418 0 0 0 0
10023826060 0 0 0 0
10023822900 0 0 0 0
10025907538 0 0 0 0
10025903756 0 0 0 0
10023810453 0 0 0 0
10025912182 0 0 0 0
10025903656 0 0 0 0
10025909843 0 0 1 0
10025910053 0 0 0 0
10025910225 0 0 0 0
10023817345 0 0 0 0
10023823894 0 0 0 0
10023827383 0 0 0 0
10023826601 0 0 0 0
10025910844 0 0 0 0
10023828480 0 0 0 0
10025911266 0 0 0 0
10025911331 0 0 0 0
10025912394 1 0 0 0
10025912163 0 0 0 0
10023805421 0 0 0 0
10023817050 0 0 0 0
10025906527 0 0 0 0
10023810927 0 1 0 0
10023828807 0 0 0 0
10023846238 0 0 0 0
10023823672 0 0 0 0
10025905335 1 0 0 0
10025906425 0 0 0 0
10025911110 0 1 1 0
10025905559 0 0 0 0
10025908321 0 0 0 0
10023819801 0 0 0 0
10025912771 0 0 0 0
10025912471 0 0 0 0
10023817930 1 0 0 0
10025902607 0 0 0 1
10025912772 1 0 0 0
10025904343 2 0 0 0
10023809415 1 0 0 0
10023826948 0 0 0 0
10023813453 0 0 0 0
10023815102 0 0 0 0
10023817797 0 1 0 0
10025906742 0 1 0 0
10025910677 1 0 0 0
10025906658 0 0 0 0
10025906156 0 0 0 0
10025910007 0 0 0 0
10025911678 0 0 0 0
10025911370 0 0 0 0
10025903848 0 0 0 1
10025904026 0 0 0 0
10023821636 0 0 0 0
10023836279 0 0 0 0
10023808961 1 0 0 0
10025907795 0 0 0 0
10025907027 1 2 1 0
10023810695 0 0 0 0
10025908423 0 0 1 0
10025904520 0 0 0 0
10025908497 1 0 0 0
10023810521 0 0 0 0
10023808325 0 0 0 0
10025909159 0 0 0 0
10025902811 1 0 0 0
10023825045 1 0 0 0
10025906197 0 0 0 0
10025908183 1 0 0 0
10023813749 0 0 0 0
10023817853 0 0 0 0
10025913019 0 0 0 0
10025904739 1 0 0 0
10023817973 0 0 0 0
10025912834 0 0 0 0
10023806106 0 0 0 0
10023839274 0 0 0 0
10023805516 0 0 0 0
10023840886 0 0 0 0
10025906351 0 0 0 0
10023816859 0 0 0 0
10023840744 0 0 0 0
10025909741 0 0 0 0
10023841122 0 0 0 0
10023810270 3 0 0 0
10023810606 1 0 0 0
10023848189 0 0 0 0
10023843964 0 0 1 0
10025909028 0 0 0 0
10025905524 1 0 0 0
10023826730 0 0 0 0
10023845927 0 0 0 0
10023823346 1 0 0 0
10025903022 0 1 0 0
10025908003 0 0 0 0
10023834486 0 0 0 0
10025908207 1 0 0 0
10025906354 0 0 0 0
10025905704 1 0 0 0
10023821730 0 0 0 0
10023837535 2 0 0 1
10025906568 0 0 1 0
10023805047 0 0 0 0
10025910840 0 0 0 0
10025906384 2 0 0 0
10025908838 0 0 0 0
10025910657 0 0 0 0
10023816811 0 0 0 0
10025907683 0 0 0 0
10023821971 0 0 0 0
10025903379 0 0 0 0
10023831313 0 0 0 0
10025913020 1 0 0 0
10025912673 1 0 0 0
10023809329 0 0 0 0
10025910680 0 0 0 0
10023836093 0 0 0 0
10023836968 1 0 0 0
10025907007 0 0 0 0
10023811637 0 0 0 1
10023823033 0 0 0 0
10025904178 0 0 0 0
10023805846 0 0 0 0
10023850176 0 0 0 0
10025909295 1 0 0 0
10025903319 0 2 0 0
10025906759 0 0 0 0
10023848513 0 0 0 0
10023808253 0 0 0 0
10023809062 0 0 0 0
10025908059 0 0 0 0
10023821633 1 0 0 0
10025908722 0 0 1 0
10023806862 0 0 0 0
10025908100 0 0 0 0
10025912274 0 1 0 0
10023814770 0 0 0 0
10025907283 0 0 0 0
10025912529 0 0 0 0
10023810498 0 0 0 0
10025902671 0 0 0 0
10025907061 1 0 0 0
10023811184 0 0 0 0
10025911088 0 0 0 0
10023837781 0 0 0 0
10023805704 0 0 0 0
10023818841 0 0 0 0
10025906511 0 0 0 0
10023846175 1 0 0 0
10023842328 0 0 0 0
10023814394 0 0 0 0
10023806940 0 0 0 0
10023817378 0 0 0 0
10023827797 0 0 0 0
10023836385 0 0 0 0
10025909043 0 0 0 0
10025904961 1 0 1 0
10023821601 0 0 0 0
10023820019 0 0 0 0
10025905978 1 0 0 0
10025912020 0 0 0 0
10023816851 0 0 0 0
10023824154 0 0 0 0
10025907346 0 0 0 0
10025903465 0 0 0 0
10025904521 0 0 0 0
10023838018 0 0 0 0
10025910217 2 0 0 0
10025909137 0 0 0 0
10025912066 0 0 0 0
10023845459 0 0 0 0
10025908166 0 0 0 0
10023822632 0 0 0 0
10023808572 0 0 0 0
10025909207 0 0 0 0
10023824082 0 0 0 0
10025912720 0 0 0 0
10023808163 0 0 0 0
10023842015 0 0 0 0
10025909013 0 0 0 0
10025912574 0 0 0 1
10023821131 0 0 0 0
10025902238 2 0 0 0
10025908822 0 0 0 0
10023835620 0 0 0 0
10023841667 0 0 0 0
10025910947 0 0 0 0
10025908832 0 0 0 0
10023822586 0 0 0 0
10023830488 0 0 0 0
10023816324 0 0 0 0
10025904245 0 0 0 0
10023828273 0 0 0 0
10025909261 0 0 0 0
10025912483 0 0 0 0
10023811456 0 0 0 0
10025909929 0 0 0 0
10025906611 0 0 0 0
10023810774 0 0 0 0
10025910761 1 0 0 0
10023816999 0 0 0 0
10023840440 0 0 0 0
10025907429 0 0 0 1
10025903694 0 0 0 0
10025906520 0 0 0 1
10023822020 0 0 0 0
10023815985 0 0 0 0
10025912114 0 0 0 0
10025906721 0 0 0 0
10025910541 0 0 0 0
10025911976 0 0 0 0
10023807028 0 0 0 0
10025904677 0 0 0 0
10025910857 1 0 0 0
10023831332 0 0 0 0
10025913269 0 0 0 0
10023807760 0 0 0 0
10025905983 0 0 0 0
10023821487 0 0 0 0
10025909106 0 0 0 0
10023838117 0 0 0 0
10025906687 0 0 0 0
10025913033 0 0 0 0
10025906973 0 0 0 0
10025909887 0 0 0 0
10023841201 0 0 0 0
10023845291 0 0 0 0
10025913129 1 0 0 0
10025907148 0 0 0 0
10025907296 1 0 0 0
10023820119 0 0 0 0
10023816391 0 0 0 0
10023828515 0 0 0 0
10023809656 0 0 0 0
10023826245 1 0 0 0
10025907085 0 0 0 0
10023823831 0 0 0 0
10023814113 0 0 0 0
10025903594 1 0 0 0
10025909179 0 0 0 0
10025909553 0 0 0 0
10023823246 0 0 0 0
10025910463 1 0 0 0
10025907938 0 0 0 0
10025904443 0 0 0 0
10025912794 0 0 0 0
10023810935 0 0 0 0
10025908134 0 0 0 0
10025906067 1 0 0 0
10023818017 0 0 0 0
10025909576 0 0 0 0
10025902550 0 0 0 0
10025910611 2 0 0 0
10023807436 0 0 0 0
10023819379 0 0 0 0
10025902737 0 0 0 0
10023805619 0 0 0 0
10025902746 1 0 0 0
10023811254 0 0 0 0
10023837732 0 0 0 0
10025908875 0 1 0 0
10023812643 0 0 0 0
10025911101 0 0 0 0
10023824987 0 0 0 0
10025907504 0 0 0 0
10025910669 0 0 0 0
10025903900 0 0 1 0
10025911225 0 0 0 0
10025905938 0 0 0 0
10025912459 0 0 0 0
10025904096 0 0 0 0
10025905732 0 0 0 0
10023809484 0 0 0 0
10025905040 0 0 0 0
10025912069 0 0 0 0
10023808408 0 0 0 0
10023837943 0 0 0 0
10025906635 0 0 0 0
10025907172 1 0 0 0
10023821023 0 0 0 0
10025908495 0 0 0 0
10023840110 0 0 0 0
10023807449 0 0 0 0
10023823044 0 0 0 0
10023850704 0 0 0 0
10023807628 0 0 0 0
10023826264 0 0 0 0
10023839029 0 0 0 0
10023826376 0 0 0 0
10025905251 0 0 0 0
10023819732 0 0 1 0
10025904446 2 0 1 0
10023834754 0 0 0 0
10023817265 0 0 0 0
10023846693 0 0 0 0
10025908020 0 0 0 0
10023849316 0 0 0 0
10023819636 0 0 0 0
10023843615 0 0 0 0
10023808044 0 0 0 0
10025909751 0 0 0 0
10025912018 0 0 0 1
10025902623 0 0 0 0
10025907789 1 0 0 0
10025906120 0 0 0 0
10023824345 0 0 0 0
10025903961 0 0 0 0
10023817881 0 0 0 0
10023823183 0 0 0 0
10025911894 0 0 0 0
10023824833 0 0 0 0
10025904472 1 0 0 0
10025907811 0 0 0 0
10025909337 0 0 0 0
10023823597 1 0 0 0
10025907059 1 0 0 0
10025906852 1 0 0 0
10023849839 0 0 0 0
10025905605 4 0 0 1
10023820220 0 0 0 0
10025903251 1 0 0 0
10025904776 0 0 0 0
10025906685 0 0 0 0
10023818771 1 1 1 0
10025904440 0 0 0 0
10025905973 0 0 0 0
10023812759 0 0 0 0
10023809293 0 0 0 0
10025902954 0 0 0 0
10025910845 0 0 0 0
10025908261 2 0 0 0
10023833527 0 0 0 0
10025904357 0 1 1 0
10025905435 0 0 0 0
10025909956 2 1 0 0
10023841104 0 0 0 0
10023831214 0 0 0 0
10025903653 0 1 0 0
10023838127 0 0 0 0
10025910682 0 0 1 0
10025910464 0 0 0 0
10023819941 0 0 0 0
10023836641 0 0 0 0
10025913187 0 0 0 0
10023815341 0 0 0 0
10023824564 0 0 0 0
10025906190 1 0 0 0
10023836582 0 0 0 0
10025908506 0 1 1 0
10023846132 1 1 0 0
10023839705 0 0 0 0
10025902578 0 0 0 0
10025902816 0 0 0 0
10023805338 0 0 0 0
10025905176 0 0 0 0
10025911304 2 0 0 0
10025903720 0 0 0 0
10025911864 0 0 0 0
10023808136 0 0 0 1
10025903956 0 0 0 0
10023817264 0 0 0 0
10025913273 1 0 0 0
10023822187 1 0 1 1
10023807964 0 0 0 0
10023813221 3 0 2 1
10023804971 0 0 0 0
10025903564 0 0 0 0
10023838076 0 0 0 0
10023822444 0 0 0 0
10020228202 0 0 0 0
10023825339 0 0 0 0
10023810111 0 0 0 0
10025912466 1 0 0 0
10023842733 0 0 0 0
10023840020 0 0 0 0
10023821340 0 0 0 0
10023826755 0 0 0 0
10025902147 0 0 0 0
10025905974 0 0 0 0
10025904815 0 0 0 0
10025906908 0 0 0 0
10025904724 0 0 0 0
10025912710 0 0 0 0
10023805668 0 0 0 0
10023807643 0 0 0 0
10025904007 0 0 0 0
10023828123 0 0 0 0
10023826704 0 0 0 0
10023815379 0 0 0 0
10025912917 0 0 0 0
10025904644 0 0 0 0
10025905467 0 0 0 0
10023841350 0 0 0 0
10023810100 0 0 0 0
10023847911 0 0 0 0
10025911967 0 0 0 0
10025910782 1 0 0 0
10025907480 0 0 0 0
10023809323 0 0 0 0
10025911897 1 0 0 0
10023821538 0 0 0 0
10025908949 0 0 0 0
10025911579 0 0 0 0
10025912841 0 0 0 0
10023839484 0 0 0 0
10023841729 0 0 0 0
10025908647 1 0 0 0
10023810744 0 0 0 0
10025907479 0 0 0 0
10023827149 0 0 0 0
10023815767 0 0 0 0
10023829424 0 0 0 0
10023824360 0 0 1 0
10023805666 2 0 0 0
10025913310 0 0 0 0
10025907380 0 1 0 0
10025904403 0 0 0 0
10023814472 0 0 0 0
10023813330 0 0 0 0
10023806692 0 0 0 0
10023818154 1 0 0 0
10025902782 0 0 0 0
10025902891 2 0 0 0
10023826131 0 0 0 0
10025913002 0 0 0 0
10023807051 0 0 0 0
10023804938 1 0 0 0
10023828059 0 0 0 0
10025908699 0 0 0 0
10023809979 0 0 0 0
10023807152 0 0 0 0
10025908437 0 0 0 0
10025911070 0 0 0 0
10023846241 2 0 0 0
10023807045 0 0 0 0
10023824785 0 0 0 0
10023819688 0 1 0 0
10025910130 0 0 0 0
10023823002 2 0 0 0
10025909761 0 1 0 0
10025910285 0 0 0 0
10023805558 0 0 0 0
10025907175 1 0 0 0
10023807100 0 0 0 0
10025911372 2 1 1 0
10023822509 1 0 0 0
10023819128 0 0 0 0
10023826118 0 0 0 0
10025903633 0 0 0 0
10023840477 0 0 0 0
10023826460 0 0 0 0
10023821540 0 0 0 0
10025912285 0 0 0 0
10025911748 2 0 0 0
10023836248 0 0 0 0
10023844059 0 0 0 0
10023808213 0 0 1 0
10023849921 0 0 0 0
10023806213 0 0 0 0
10025904161 0 0 1 0
10025903116 0 0 0 0
10025913029 1 0 0 0
10025906756 0 1 0 0
10023817581 0 0 0 0
10023821529 0 0 0 0
10025910299 0 0 0 0
10025907549 0 0 0 0
10025906365 3 3 0 0
10023822629 0 0 0 0
10023826423 0 0 0 0
10023810883 0 0 0 0
10023818192 0 0 0 0
10023823099 0 0 0 0
10023849550 0 0 0 0
10023820141 0 0 0 0
10025909478 1 1 0 0
10025906554 0 0 0 0
10023827088 0 1 0 0
10025909108 0 0 0 0
10025911707 0 0 0 0
10023828770 0 0 0 0
10025911754 2 0 0 0
10023805182 0 0 0 0
10023824220 0 0 0 0
10025910420 0 1 0 0
10023814601 0 0 0 0
10025907610 0 0 0 0
10025905719 0 0 0 0
10025912838 1 0 0 0
10025905907 0 0 0 0
10025906602 0 0 0 0
10025912021 0 0 0 0
10025910878 0 0 0 0
10025902700 0 0 0 0
10025906766 0 0 0 0
10023839024 0 0 0 0
10023806487 1 0 0 0
10023815403 0 0 0 0
10025910176 0 0 0 0
10023831424 0 0 1 0
10023834332 0 0 0 0
10025910265 0 0 0 0
10023823414 1 1 0 0
10023818032 0 0 0 0
10023827659 0 0 0 0
10025906817 3 1 0 0
10023808467 0 0 0 0
10023830425 0 0 0 0
10025910434 0 0 0 0
10025906796 0 0 0 0
10023816151 0 0 0 0
10023812159 0 0 0 0
10023820647 0 0 0 0
10025912109 0 0 0 0
10025911891 0 0 0 0
10025913385 0 0 1 0
10025912844 0 0 0 0
10025902723 0 0 0 0
10023837034 0 0 0 0
10023813964 0 0 0 0
10025905822 0 1 0 0
10023827570 0 0 0 0
10025912702 0 0 1 0
10023808279 0 0 0 0
10025911578 1 0 0 0
10025912290 0 0 0 0
10025912980 2 0 0 0
10025902757 0 0 0 0
10025911314 0 0 0 0
10023820337 0 0 0 0
10025908372 0 0 0 0
10023828402 0 0 0 0
10025909523 1 0 0 1
10025910228 0 0 0 0
10023806305 0 0 0 0
10023807347 0 0 0 0
10025911753 0 0 0 0
10023822354 0 0 0 0
10023822319 0 0 0 0
10025909083 0 0 0 0
10023848451 0 0 0 0
10023806599 0 0 0 1
10023828377 0 0 0 0
10023834965 0 0 0 0
10025906805 1 3 0 0
10023824567 0 0 0 0
10025905710 0 0 0 0
10025913005 0 0 0 0
10023841656 0 1 0 0
10025903127 0 0 0 0
10025912486 1 1 0 0
10023817924 0 0 0 0
10025907068 0 0 0 0
10023820998 0 0 0 0
10023839636 0 0 0 0
10025903709 1 0 0 0
10023832437 0 0 0 0
10025912323 0 0 0 0
10023811911 0 0 0 0
10025912254 0 0 0 0
10023844719 1 0 0 0
10025906526 0 0 0 0
10023825142 0 0 0 0
10025905122 1 0 0 0
10023807148 0 0 0 0
10023812451 0 0 0 0
10023811965 0 0 0 0
10023831159 0 0 0 0
10025906725 0 0 0 0
10023821539 0 0 0 0
10023807640 0 0 0 0
10023812945 0 0 0 0
10025902626 1 0 1 0
10025905113 0 0 0 0
10025907241 0 0 0 0
10025903762 1 0 0 0
10023811433 0 0 0 0
10025912819 0 0 0 0
10025910575 1 0 2 0
10025909784 0 0 0 0
10023837025 0 0 0 0
10023827779 0 0 0 0
10025912577 0 0 0 0
10023827104 0 0 0 0
10023835090 0 0 0 0
10025910271 0 1 0 0
10025911599 0 0 0 0
10023810103 0 0 0 0
10023820212 0 0 0 0
10023821653 1 0 0 0
10025909700 0 0 0 0
10023829486 1 0 0 0
10025911007 0 0 0 0
10025911293 0 0 0 0
10025907691 0 0 0 0
10025905137 0 0 0 0
10023836630 0 0 0 0
10025909507 0 0 0 0
10023809354 1 0 0 0
10025912957 0 0 0 0
10023843539 0 0 0 0
10025903339 0 0 1 0
10025906411 0 0 0 0
10025902452 0 0 0 0
10025909640 1 1 0 0
10023824172 0 0 0 0
10023826341 1 1 1 0
10025910079 0 0 1 0
10025909141 0 0 0 0
10023808054 0 1 0 0
10023840262 0 0 0 0
10023811840 1 0 0 0
10023819594 1 0 2 0
10025905390 1 1 0 0
10025913244 0 0 0 0
10025904944 1 0 0 0
10025906534 0 0 0 0
10025912258 0 0 0 0
10025911877 1 0 0 0
10025907463 0 0 0 0
10023822713 0 0 0 0
10023816208 0 0 0 0
10023812941 0 0 0 0
10023807952 0 0 0 0
10023813277 0 0 0 0
10025904796 4 0 0 0
10023810386 3 0 0 0
10023816858 0 0 0 0
10023824647 0 0 0 0
10023818188 0 0 0 0
10023833153 0 0 0 0
10025907216 0 0 0 0
10025905140 0 0 0 0
10023812812 0 0 0 0
10025907174 0 0 0 0
10023845826 0 0 0 0
10023813082 0 0 0 0
10023846391 0 0 0 0
10023843562 0 0 0 0
10025902398 0 0 0 0
10025911188 0 0 1 0
10023818591 0 0 0 0
10025906392 0 1 0 0
10023848595 0 0 0 0
10025909372 0 0 0 0
10025912391 0 0 0 0
10023822237 0 0 0 0
10025910990 0 0 0 0
10023828084 0 0 0 0
10023835416 0 0 0 0
10025908834 0 0 0 0
10025903431 0 0 1 0
10025908808 0 0 0 0
10023824317 1 0 0 0
10023838351 0 0 0 0
10025910912 0 0 0 0
10025906137 0 0 0 0
10025904982 0 0 0 0
10023810205 0 0 0 0
10023847934 0 0 0 0
10025911339 0 0 0 0
10023843016 0 0 0 0
10025905449 0 0 0 0
10023814742 0 0 0 0
10023828367 0 0 0 0
10025909069 0 0 0 0
10025909469 2 0 0 0
10025910185 0 0 0 0
10025909144 2 0 0 0
10025905266 0 0 0 0
10023836503 0 0 0 0
10025910621 0 0 0 0
10025904953 0 0 0 0
10025913153 0 0 0 0
10025906577 0 0 2 0
10023816706 0 0 0 0
10023808722 0 0 0 0
10023844230 0 0 0 0
10023841948 0 0 0 0
10025909279 1 1 0 0
10025911022 0 1 0 0
10023820215 0 0 0 0
10023841471 0 0 0 0
10025910222 0 0 0 0
10025905731 0 0 0 0
10025904014 0 0 0 0
10023808549 0 0 0 0
10023821492 0 0 0 0
10025903130 1 0 0 0
10023813679 0 0 0 0
10025911035 0 0 0 0
10025902148 2 0 0 0
10023805231 0 0 0 0
10025904886 0 0 0 0
10025906674 0 0 0 0
10025907121 0 0 0 0
10025912653 0 0 0 0
10023812404 1 1 0 0
10025910620 0 0 0 0
10023819806 0 0 0 0
10023831184 0 0 0 0
10023810706 0 0 1 0
10023818578 0 0 0 0
10023807771 0 0 0 0
10023815601 0 0 0 0
10025903014 0 0 0 0
10025902527 0 0 0 0
10025905599 0 0 0 0
10023804789 0 0 0 0
10025912544 0 0 0 0
10023847717 0 0 0 0
10023841134 0 0 0 0
10023817950 0 0 0 0
10025907023 0 0 0 0
10025903811 0 0 0 0
10023814254 0 0 0 0
10023842264 0 0 0 0
10023805703 0 0 0 0
10025912887 0 0 0 0
10023827546 0 0 0 0
10023810802 0 0 0 0
10025908747 0 0 0 0
10023813613 0 0 0 0
10025902740 0 0 0 0
10023824867 0 0 0 0
10023816482 0 0 0 0
10023842550 0 0 0 0
10023828417 1 0 0 0
10023825848 0 0 0 0
10025905273 0 0 0 0
10025910846 0 0 0 0
10023817082 1 0 1 0
10023806943 0 0 0 1
10023806730 0 0 0 0
10025912941 1 0 0 0
10025909973 0 0 0 0
10023838923 0 0 0 0
10025903279 0 0 0 0
10025908435 1 0 0 0
10025906063 1 1 0 0
10023813807 0 0 0 0
10023810044 0 0 0 0
10023835425 0 0 0 0
10023841358 0 0 0 0
10025904235 1 0 0 0
10023845940 0 0 0 0
10023812559 0 0 0 0
10023833567 0 0 0 0
10023835422 0 0 0 0
10025904816 0 0 0 0
10023851197 0 0 0 0
10023832686 0 0 0 0
10025903712 0 0 0 0
10023847722 0 0 0 0
10023817242 0 0 0 0
10025902916 0 0 0 0
10023825342 0 0 0 0
10023810056 0 0 0 0
10023840504 0 0 0 0
10023807336 0 0 0 0
10025910892 0 0 0 0
10023833706 0 0 0 0
10023819488 2 1 2 0
10023806267 0 0 0 0
10025912991 0 0 0 0
10023820875 0 0 0 0
10025904530 2 0 0 0
10025907442 0 0 0 0
10025912793 1 0 0 0
10025902944 0 0 0 0
10023807161 0 0 0 0
10023817412 0 0 1 0
10025904956 0 0 0 0
10023809533 0 0 0 0
10025907229 0 0 0 0
10023826577 1 0 0 0
10025906776 0 0 0 0
10025910708 0 0 0 0
10023820006 1 0 0 0
10025912628 0 1 0 0
10023813818 0 0 0 0
10025906589 0 0 0 0
10023816317 0 0 0 0
10025908790 0 0 0 0
10023823969 0 0 0 0
10023834487 0 0 0 0
10025905767 1 0 0 1
10025906025 0 0 0 0
10023824146 0 0 0 0
10025909530 0 0 0 0
10023816842 1 0 0 0
10023814650 0 0 0 0
10023826123 0 0 0 0
10023820283 0 0 0 0
10025902921 0 0 0 0
10025911475 1 1 0 0
10025906586 2 0 0 0
10023816802 0 0 0 0
10025906625 0 0 0 0
10025912312 1 0 0 0
10023818148 0 0 0 0
10023818561 0 0 0 0
10023849463 0 0 0 0
10025905594 0 0 0 0
10025912601 0 0 0 0
10023807355 0 0 0 0
10025912520 0 0 0 0
10023835526 0 0 0 0
10023847021 0 0 0 0
10023820541 0 0 0 0
10023836657 0 1 0 0
10025903362 2 0 0 0
10023823008 0 0 0 0
10025905812 1 0 0 0
10023808730 0 0 0 0
10023846720 0 0 0 0
10023844477 0 0 0 0
10025907791 0 0 0 0
10023813899 0 0 0 0
10023806013 0 0 0 0
10023808819 0 0 0 0
10023841680 0 0 0 0
10025903139 0 0 0 0
10023817741 0 0 0 0
10019909307 0 0 0 0
10025909653 0 0 0 0
10025904452 1 0 0 0
10023819840 0 0 0 0
10025904552 0 0 0 0
10025904092 0 0 0 0
10025913336 0 0 0 0
10023834297 0 0 0 0
10025908675 0 0 0 0
10025905735 0 0 0 0
10023821630 0 0 0 0
10025902869 1 0 0 0
10025910327 2 1 0 0
10025913377 1 0 0 0
10023833915 0 0 0 0
10025905936 0 0 0 0
10023811828 0 0 0 0
10025910671 0 1 0 0
10025910895 0 0 0 0
10025909462 0 0 0 0
10025911826 1 1 0 0
10025902953 0 0 1 0
10025911970 0 0 0 0
10025912579 0 0 1 0
10023818419 0 0 0 0
10023806938 0 0 0 0
10023806146 0 1 0 0
10023815391 1 0 0 0
10025902182 2 1 0 0
10025911278 1 0 1 0
10023849238 0 0 0 0
10025905172 0 0 0 0
10025902955 0 0 0 0
10023813271 0 0 0 0
10025909555 0 1 0 1
10023814277 0 0 0 0
10023814180 0 0 0 0
10025909055 0 0 0 0
10025910201 0 0 0 0
10025907631 0 0 0 0
10023821919 0 0 0 0
10023810011 0 0 0 0
10023812798 0 0 0 0
10025904605 0 1 0 1
10025911180 0 0 0 0
10025909154 0 1 0 0
10023817694 0 0 0 0
10023815895 0 0 0 0
10023824593 0 0 0 0
10025906270 0 0 0 0
10023833518 0 0 0 0
10023806541 0 0 0 0
10025911963 0 0 0 0
10023848139 0 0 0 0
10023819011 0 0 0 0
10025905941 0 0 0 0
10023823043 0 0 0 0
10025903210 0 0 1 0
10023807884 0 0 0 0
10023816361 0 0 1 0
10023843067 0 0 0 0
10023807381 0 0 0 0
10025902643 0 0 0 0
10025909123 0 0 0 0
10023808648 0 0 0 0
10023824643 0 0 0 0
10025912333 0 0 0 0
10025912891 0 0 0 0
10025903551 0 0 0 1
10025911472 0 0 0 0
10023820462 0 0 0 0
10023833191 0 0 0 0
10023839349 0 0 0 0
10023808409 0 0 0 0
10023827259 0 0 0 0
10023826418 0 0 0 0
10025907609 0 0 0 0
10023814769 0 0 0 0
10023827490 0 0 0 0
10023815546 0 0 0 0
10023849389 0 0 0 0
10025910148 1 0 0 0
10023814062 0 0 0 0
10025911544 0 0 0 0
10023835947 0 0 0 0
10025902991 2 1 2 0
10025910922 0 0 0 0
10025907304 0 0 0 0
10023848873 0 0 0 0
10025905711 0 0 0 0
10023821541 0 0 0 0
10025909183 1 0 0 0
10023806203 0 1 0 0
10023841315 0 0 0 0
10023827050 0 0 0 0
10025911502 0 0 1 1
10025907550 0 0 0 0
10025903119 0 0 0 0
10025912712 0 0 0 0
10023834041 0 0 0 0
10023817701 1 0 0 0
10023821654 0 0 0 0
10023827660 0 0 0 0
10023849461 0 0 0 0
10025906841 0 0 0 0
10023813169 0 0 0 0
10023816719 0 1 0 0
10025906928 0 0 0 0
10025910418 0 0 0 0
10023816750 0 0 0 0
10023835976 0 0 0 0
10023845682 0 0 0 0
10025909256 0 0 0 0
10023844669 0 0 0 0
10023814913 0 0 0 0
10023848054 0 0 0 0
10023809530 0 0 0 0
10025910122 0 0 0 0
10023836301 0 0 0 0
10023814132 0 0 0 0
10023837385 1 0 0 0
10023821912 0 0 0 0
10023848331 0 0 0 0
10023837045 1 0 1 0
10025904089 1 0 0 0
10023826389 0 0 0 0
10025905131 0 0 0 0
10023815844 0 0 0 0
10025903406 0 0 0 0
10023843138 0 0 0 0
10025906982 0 0 0 0
10023811579 0 0 0 0
10025912015 0 0 0 0
10023807498 0 0 0 0
10023826259 0 0 0 0
10025912562 1 0 0 0
10025902475 0 0 0 0
10023827796 1 0 1 0
10023823115 0 1 0 0
10023850536 0 0 0 0
10025910730 0 0 0 0
10025908317 2 1 0 0
10023804828 0 0 0 0
10025909917 0 0 0 0
10025905304 0 0 0 0
10025912061 0 0 0 0
10025909684 1 0 0 0
10023835992 0 0 0 0
10023828551 0 0 0 0
10023818944 0 0 0 0
10025903391 1 0 0 0
10025912749 1 0 0 0
10025911126 0 0 0 0
10023811729 0 0 0 0
10025911824 1 0 0 0
10023804656 0 0 0 0
10025903100 1 0 0 0
10023819130 0 1 1 0
10023846206 0 1 1 0
10023815450 0 0 0 0
10023818072 0 0 0 0
10023812036 0 0 0 0
10025910240 0 0 1 0
10023849827 0 0 0 0
10025907951 0 0 0 0
10025909872 0 0 0 0
10025912389 0 0 0 0
10023807485 0 0 0 0
10023821974 0 0 0 0
10025904962 0 0 0 0
10023808440 1 0 0 0
10025907950 0 0 0 0
10023814763 0 0 0 0
10025907422 1 0 0 0
10025905343 0 0 0 0
10025907629 0 0 1 0
10025903662 0 0 0 0
10025907001 1 0 0 0
10023812817 0 0 0 0
10023813305 0 0 0 0
10025907877 2 0 1 0
10023849512 0 0 0 0
10023819474 0 0 0 0
10025912415 4 0 0 0
10023832357 0 0 0 0
10023845972 0 0 0 0
10025910601 0 0 0 0
10025910509 0 0 0 0
10025911263 0 0 0 0
10023818968 0 0 0 0
10025909508 0 0 0 0
10025903621 0 0 0 0
10023824258 0 0 0 0
10023824060 0 0 0 0
10025906255 3 0 0 0
10023817801 0 0 0 0
10023847596 0 0 0 0
10025902809 0 0 0 0
10025902381 1 0 0 0
10023846741 0 0 0 0
10023825360 0 0 0 0
10025902752 0 0 0 0
10025907966 0 0 0 0
10023813903 0 0 0 0
10023823069 0 1 0 0
10023814789 0 0 1 0
10023822417 0 0 0 0
10023848131 0 0 0 0
10025907571 2 0 3 0
10023845747 0 0 0 0
10023814184 0 0 0 0
10025903665 0 0 1 1
10023835769 0 0 0 0
10025907366 0 0 0 0
10023848766 0 0 0 0
10025913329 0 0 0 1
10025912979 0 0 0 0
10023847792 0 0 0 0
10023812748 3 0 0 0
10023809224 0 0 0 0
10025911945 0 0 0 0
10025909975 0 0 0 0
10023816938 0 0 0 0
10025903024 0 0 0 0
10025906588 0 0 0 0
10025910885 0 0 0 0
10023807756 0 0 0 0
10023806086 0 0 0 0
10023825676 0 0 0 0
10025910679 0 0 0 0
10025910430 0 0 0 0
10025905507 0 0 0 0
10023811013 0 0 0 0
10025902150 0 0 0 0
10025903943 0 0 0 0
10023823078 0 0 0 0
10025908599 0 0 0 0
10023823149 0 0 0 0
10025903838 0 0 0 0
10023805853 0 0 0 0
10025906758 0 0 0 0
10025905244 0 0 0 0
10023814594 0 0 0 0
10025913257 0 0 0 0
10025904232 0 0 0 0
10025906206 0 2 0 0
10023842583 0 0 0 0
10023812527 0 0 0 0
10025908568 0 0 0 0
10025902581 0 1 0 0
10025908320 1 1 1 1
10025912553 0 0 0 0
10023819779 0 0 1 0
10025911740 0 0 0 0
10025902165 0 0 0 0
10023850624 0 0 0 0
10023824572 0 0 0 0
10025903135 0 0 0 0
10023844908 0 0 0 0
10025903045 1 0 0 0
10023821496 0 0 0 0
10023815493 0 0 0 0
10023812378 0 0 0 0
10025906735 1 1 0 0
10025905979 0 0 0 0
10023812493 1 0 0 0
10023814174 1 1 0 0
10025904630 0 0 0 0
10025912516 0 0 0 0
10023809955 2 0 0 0
10023828178 0 0 0 0
10025913166 0 0 0 0
10023812014 0 0 0 0
10023806491 0 0 0 0
10025903386 0 1 0 0
10025911168 0 1 0 0
10025903106 0 0 0 0
10023826195 0 0 0 0
10023814607 0 0 0 0
10025909878 3 0 0 0
10023807567 0 0 0 0
10025908191 1 0 0 0
10025912733 0 0 0 0
10023848906 0 0 0 0
10023812516 0 0 0 0
10023822744 0 0 0 0
10023808231 0 0 0 0
10025902756 0 0 0 0
10023812552 0 0 0 0
10023822124 0 0 0 0
10023842489 0 0 0 0
10023804906 0 0 0 0
10023808709 0 0 0 0
10023839790 0 0 0 0
10025903174 0 0 0 0
10025913266 0 0 0 0
10023819254 0 0 0 0
10023823045 0 0 0 0
10023827429 0 0 0 0
10025902758 0 2 0 0
10023850988 0 0 0 0
10023820609 0 0 0 0
10025913222 0 0 0 0
10023848761 0 0 0 0
10025904009 0 0 0 0
10025908618 3 3 0 0
10025910721 0 0 0 0
10025910421 0 0 0 0
10025913027 1 0 0 0
10023810157 0 0 0 0
10025907211 0 0 0 0
10025912017 0 0 0 0
10025906071 0 0 0 0
10023807133 0 0 0 0
10025911186 4 0 0 0
10025911950 0 1 0 0
10023840209 0 1 0 0
10023814990 0 0 0 0
10025905261 0 0 0 0
10023806910 0 0 0 0
10025908047 0 0 0 0
10025911432 0 0 0 0
10025912549 0 0 0 0
10023823327 0 0 0 0
10023822004 0 0 0 0
10025907658 3 0 0 0
10023822769 0 0 0 0
10023833130 0 0 0 0
10025906019 0 0 0 0
10025906713 0 0 0 0
10023821547 0 0 0 0
10025905632 0 0 0 0
10023806627 0 0 0 0
10025904626 0 0 0 0
10023849431 1 0 0 1
10023811643 0 0 0 0
10023816852 0 0 0 0
10023813622 0 0 0 0
10023827829 0 0 0 0
10025907871 0 0 0 0
10023849602 0 0 1 0
10023812686 0 0 0 0
10025911584 0 0 0 0
10025910230 0 1 0 1
10023825304 2 1 0 0
10023827049 0 0 0 0
10025904977 1 0 0 0
10023823061 0 0 0 0
10025907357 1 0 0 0
10025906103 0 0 0 0
10025910839 0 0 0 0
10025905028 0 0 0 0
10025910561 0 0 0 0
10025905316 0 0 1 0
10025912502 0 0 0 0
10025908583 2 1 0 0
10023811516 1 0 0 0
10025909488 0 1 0 0
10023828093 0 0 0 0
10025912010 0 0 0 0
10023837574 0 0 0 0
10023804908 0 0 0 0
10023849457 2 0 0 0
10025903449 0 0 0 0
10025909341 0 1 0 0
10023812800 0 0 0 0
10023816534 0 0 0 0
10023812913 0 0 0 0
10023826759 0 0 0 0
10025907053 1 0 1 0
10023808158 0 0 0 0
10025907340 0 0 0 0
10025911083 0 0 0 0
10025904727 0 0 0 0
10025903300 0 0 0 0
10023844233 1 0 0 0
10025907306 0 1 0 0
10025911991 0 0 0 0
10023820903 1 1 0 0
10025903233 0 0 0 0
10025911287 0 0 0 0
10023826072 0 0 0 0
10025904980 0 0 0 0
10025905988 0 0 0 0
10025906716 0 0 0 0
10025909262 0 0 1 0
10023805410 0 0 0 0
10023830525 0 0 0 0
10023834998 1 0 0 0
10025902958 0 0 0 0
10025902287 0 0 0 0
10025909398 0 0 0 0
10023815646 0 0 0 0
10023815032 0 1 0 0
10023849797 0 0 0 0
10023844568 0 0 0 0
10025907653 0 0 0 0
10023826162 0 0 0 0
10025902688 3 0 0 0
10023813635 0 0 0 0
10023815211 0 0 0 0
10025904794 0 0 0 0
10025907499 0 0 0 0
10025909541 0 0 0 0
10025905637 1 0 0 0
10025902799 1 0 0 0
10023839988 0 0 0 0
10023810765 0 0 0 0
10025908163 0 0 0 0
10023836885 1 0 0 0
10023822550 0 0 0 0
10023830476 0 0 0 0
10025902924 0 0 0 0
10023816174 0 0 0 0
10025903005 0 0 0 0
10023818311 0 0 0 0
10023805858 0 0 0 0
10023807786 0 0 0 0
10025909604 2 0 0 0
10025908938 0 0 0 0
10025907583 2 1 0 0
10025902341 0 0 0 0
10023843577 0 0 0 0
10025912504 0 0 1 0
10025907223 0 0 0 0
10023830005 0 0 0 0
10025905354 0 0 0 0
10023825492 0 0 0 0
10023825617 0 0 0 0
10023819308 0 0 0 0
10023827221 1 0 0 0
10025904969 0 0 0 0
10025902778 1 0 0 0
10023811036 0 0 0 0
10025910336 0 0 0 0
10023814220 2 0 0 0
10023813163 0 0 1 0
10023814844 0 0 0 0
10023841404 0 0 0 0
10023821125 1 0 1 0
10025907092 0 0 0 0
10023832164 0 0 0 0
10025911487 0 0 0 0
10023825957 0 0 0 0
10025911068 0 0 0 0
10025908394 0 0 0 0
10023823107 0 0 0 1
10025906160 0 0 0 0
10023850187 2 0 0 0
10023822366 0 0 0 0
10023825444 0 0 0 0
10023838876 0 0 0 0
10023812682 0 1 0 0
10025904330 0 0 0 0
10023819824 0 0 0 0
10023806857 0 0 0 0
10023834421 0 0 0 0
10023825923 0 0 0 0
10025905020 0 0 0 0
10025910883 0 0 0 0
10023844358 0 0 0 0
10025907495 0 0 0 0
10023814527 0 0 0 0
10025902919 1 0 0 0
10025912542 2 2 2 0
10023805252 0 0 0 0
10023826639 0 0 0 0
10025904879 0 0 0 0
10025908619 0 0 0 0
10025905498 0 0 0 0
10023849800 0 0 0 0
10025907575 0 0 0 0
10025912832 1 0 0 0
10023832219 0 0 0 0
10023839107 0 0 0 0
10025912044 0 0 1 0
10023837955 0 0 0 0
10025903122 0 0 1 0
10025906076 1 0 0 0
10023805579 0 0 0 0
10025911593 0 0 0 0
10023823679 0 0 0 0
10023818251 0 0 0 0
10025911918 1 1 0 0
10025905226 0 0 0 0
10025907295 0 0 0 0
10025912695 1 1 0 0
10023827692 0 0 0 0
10025907579 0 0 0 0
10023851014 0 0 0 0
10023822879 0 0 0 0
10025902695 0 0 0 0
10023819575 0 0 0 0
10023814690 0 0 0 0
10025907320 0 1 1 0
10025910090 0 1 0 0
10025906066 1 0 0 0
10023806681 0 0 0 0
10023825231 0 0 0 0
10023824284 0 0 0 0
10025903066 0 0 1 0
10023825756 0 0 0 0
10023827392 0 0 0 0
10023834858 0 0 0 0
10025904363 1 0 1 0
10023804927 0 0 0 0
10023809870 1 0 0 0
10023820333 0 0 0 0
10025903270 1 0 0 0
10023821172 0 0 0 0
10023811564 0 0 0 0
10025909217 0 0 0 0
10025910472 0 0 0 0
10025904930 0 0 0 0
10023813987 0 0 0 0
10025902628 2 0 0 0
10023824499 1 0 1 0
10025908268 0 0 0 0
10025908730 0 0 0 0
10023826993 0 0 0 0
10023809665 0 0 0 0
10023829569 0 0 0 0
10025904311 0 0 0 0
10023826531 0 0 0 0
10023835360 0 0 0 0
10025907913 0 0 1 0
10025905638 2 1 1 0
10023808053 0 0 0 0
10025911866 1 0 2 0
10025910560 0 0 0 0
10023850740 0 0 0 0
10023848587 0 0 0 0
10025902560 2 0 1 0
10025910208 0 0 0 0
10023842104 0 0 0 0
10023806042 0 0 0 0
10023832517 0 0 0 0
10023817703 0 0 0 0
10023825363 0 0 0 0
10025907904 0 0 0 0
10025907482 0 0 0 0
10023850222 0 0 0 0
10025912100 0 0 0 0
10025907290 0 0 0 0
10025903746 0 0 0 0
10023820286 0 0 0 0
10023812221 0 0 0 0
10025903437 0 0 0 0
10023846696 0 0 0 2
10025904779 0 0 0 0
10023827416 0 0 0 0
10023842747 0 0 0 0
10023820566 0 0 1 0
10025910292 0 0 0 0
10023835560 0 0 0 0
10023828185 0 0 0 0
10025909910 0 0 0 0
10025907462 0 0 0 0
10025907220 0 0 0 1
10023832265 0 0 0 0
10025912967 0 0 1 0
10023806597 0 0 0 0
10025912571 0 0 0 0
10023829931 0 0 0 0
10025908306 0 0 0 0
10023835207 0 0 0 0
10025911859 0 0 0 0
10025910753 0 0 0 0
10023846844 0 0 0 0
10023822737 0 0 0 0
10025910872 0 0 0 0
10025905684 0 0 0 0
10025912384 0 0 0 0
10025911199 3 0 0 0
10023823899 0 0 0 0
10023827663 0 0 0 0
10025909919 0 0 0 0
10025905718 1 0 0 0
10025911765 0 0 0 0
10025912094 0 0 1 0
10023842803 0 0 0 0
10023812864 0 0 0 0
10023846753 1 0 0 0
10023826342 0 0 0 0
10025911652 0 0 0 0
10025904621 0 1 0 0
10025903552 0 0 0 0
10025904701 1 1 0 0
10023847056 0 0 0 0
10025902702 0 0 0 0
10023815666 0 0 0 0
10023822177 0 0 0 0
10025907768 0 0 0 0
10023824604 1 2 0 0
10025904107 3 1 1 0
10025910789 0 0 0 0
10025908325 0 0 0 0
10023821032 0 0 0 0
10025904494 0 0 0 0
10023825693 1 1 0 0
10023840272 0 1 0 0
10025904798 0 0 0 0
10023823268 0 0 0 0
10023824459 0 0 0 0
10023836310 1 0 0 0
10025904444 0 0 0 0
10023807200 0 0 0 0
10023825054 0 0 0 0
10023834097 0 0 0 0
10025911828 1 0 0 0
10025910468 0 0 0 0
10023811611 2 0 0 0
10025907618 0 0 0 0
10025908785 1 0 0 0
10025910332 0 0 0 0
10023808789 0 0 0 0
10025904168 0 0 0 0
10023827636 1 1 0 0
10025906795 3 0 1 0
10025907624 1 0 0 0
10023825732 0 0 0 0
10023843766 0 0 0 0
10023847224 0 0 0 0
10023807667 0 0 0 0
10025902713 0 0 0 0
10023814418 0 0 0 0
10025911438 0 0 0 0
10025910500 0 0 0 0
10025909420 0 0 0 0
10025904019 0 0 0 0
10025910794 1 0 0 0
10025907251 0 0 0 0
10025905788 0 0 0 0
10023815730 0 0 0 0
10025903637 2 0 1 0
10025902727 1 2 2 0
10023807752 0 0 0 0
10023836075 0 1 0 0
10023812347 1 0 0 0
10023828656 0 0 0 0
10023821002 3 1 0 0
10025906947 0 1 0 0
10025913173 0 0 0 0
10023809943 0 0 0 0
10025910955 0 0 0 0
10023841510 0 0 0 0
10023809336 0 0 0 0
10025905217 1 1 0 0
10025911185 0 1 1 0
10023850154 0 0 0 0
10019977227 0 0 0 0
10023841311 0 0 0 0
10023837795 0 0 0 0
10023810497 0 0 0 0
10025912867 0 0 1 0
10023816336 0 0 0 0
10023829725 0 0 0 0
10023809768 0 0 0 0
10025908751 0 0 0 0
10025907003 1 0 1 0
10023805476 0 0 0 0
10023820084 0 0 0 0
10025904887 0 0 0 1
10023826525 0 0 0 0
10023806016 1 0 2 0
10025910835 0 0 0 0
10025908380 0 0 0 0
10025904907 1 0 1 0
10025909987 2 0 0 0
10023807949 1 0 0 0
10025912686 1 1 0 0
10025902205 1 0 0 0
10025903821 2 1 1 0
10023808686 0 0 0 0
10023822079 2 0 0 0
10023821367 0 0 0 0
10025903352 0 0 0 0
10023825964 0 0 0 0
10023845025 0 0 0 0
10023813373 0 0 0 0
10023829904 0 0 0 0
10023805113 0 0 0 0
10025903512 0 0 0 0
10023829366 0 0 0 0
10023808444 0 0 0 0
10023837138 0 0 0 0
10025910798 0 0 0 0
10023805408 0 0 0 0
10023822754 0 0 0 0
10023844121 0 0 0 0
10025902817 1 0 0 0
10023817791 0 0 0 0
10023813303 0 0 0 0
10023813065 0 0 0 0
10023832590 0 0 0 0
10023828134 0 0 0 1
10025912534 1 1 0 0
10025908311 0 0 0 0
10025909012 1 0 0 0
10023830909 1 0 0 0
10023850192 0 0 0 0
10025909445 0 0 0 0
10023805419 0 0 0 0
10023814636 0 0 0 0
10023807213 0 0 0 0
10023812756 3 1 1 0
10023812118 0 0 0 0
10025911902 0 0 0 0
10025908573 0 2 0 0
10023842021 0 0 0 0
10023808693 0 0 0 0
10023810636 0 0 0 0
10023821030 0 0 0 0
10023835351 0 0 1 0
10025910646 0 0 0 0
10023819819 0 0 0 0
10023836492 0 0 0 0
10025906347 0 0 0 0
10025906937 0 0 0 0
10023821477 0 0 0 0
10023836267 0 0 0 0
10023818864 0 0 0 0
10025910862 0 0 0 0
10023839617 0 0 0 0
10025906557 0 0 0 0
10023824344 0 0 0 0
10023820727 0 0 0 0
10023821683 0 0 0 0
10025911383 1 0 1 0
10025902576 1 0 0 0
10023842180 0 0 0 0
10025902194 0 0 0 0
10023841644 0 0 0 0
10025909101 0 0 0 0
10023827590 0 0 0 0
10023822133 0 0 0 0
10023821199 0 0 0 0
10023826385 0 0 0 0
10025906012 2 0 1 0
10023825331 0 0 0 0
10025907907 0 0 1 0
10025908054 1 1 0 0
10023845819 0 0 0 0
10023825055 0 0 0 0
10023807737 1 0 2 0
10025904027 0 0 0 0
10023842604 0 0 0 0
10025905986 1 1 0 0
10025906469 1 0 0 0
10025909257 4 0 1 0
10025904770 0 0 0 0
10025911506 0 0 0 0
10023839710 0 0 0 0
10025912430 0 0 0 0
10025908142 2 1 0 0
10025906484 0 0 0 0
10023806504 0 0 0 0
10023836094 0 0 0 0
10023850308 0 0 0 0
10025902729 0 0 0 0
10023824274 0 0 0 0
10025911184 0 0 0 0
10025910767 3 0 1 0
10025903699 0 0 0 0
10025912920 0 0 0 0
10023815916 0 0 0 0
10023819964 0 0 0 0
10025903320 0 0 0 0
10023809898 0 1 0 0
10023815245 0 0 0 0
10025910110 0 0 0 0
10025911575 0 0 0 0
10025911830 0 0 0 0
10023809175 0 0 0 0
10025911348 1 0 0 0
10025911106 0 0 0 0
10025910996 0 0 0 0
10023842316 0 0 0 0
10023813175 0 1 2 0
10023849492 0 0 0 0
10023831413 0 0 0 0
10023819100 0 0 0 0
10023827395 0 0 1 0
10023825213 0 0 0 0
10025911831 1 1 0 0
10023808050 1 0 0 0
10025911094 0 0 0 0
10025908661 0 0 0 0
10025904114 0 0 0 0
10025910725 0 0 0 0
10023816839 0 0 0 0
10025910886 0 0 1 0
10023824367 1 0 0 0
10025912701 0 0 0 0
10025903748 0 0 0 0
10023808293 1 0 0 0
10025907748 0 0 0 0
10025913277 0 0 0 0
10023816461 0 0 0 0
10025910502 1 0 1 1
10023845155 0 0 0 0
10023805783 0 0 0 0
10025912933 0 0 0 0
10023814730 0 0 0 0
10025906406 0 0 0 0
10025911232 0 0 0 0
10023817481 0 0 0 0
10025908238 0 0 0 0
10025908929 0 0 0 0
10025906627 2 1 0 0
10023815163 1 0 0 0
10025904267 2 0 1 0
10023808919 0 0 0 0
10023837567 0 0 0 0
10023808974 0 0 0 0
10025905536 2 0 0 0
10023827528 0 0 0 0
10023818952 0 0 0 0
10025911863 1 0 0 0
10023827558 0 0 0 0
10023850183 0 0 0 0
10025909905 0 0 0 0
10025913165 0 0 0 0
10023808645 2 0 0 0
10025909974 0 0 0 0
10023813217 0 0 0 0
10023828215 1 0 0 0
10023835149 0 0 0 0
10025904062 3 2 1 0
10025906376 0 0 0 0
10023812562 0 0 1 0
10025913233 0 0 0 0
10025905914 0 0 0 0
10025902247 0 0 0 0
10025912278 1 0 0 0
10025905110 0 0 0 0
10025902420 0 0 0 0
10025902618 1 0 0 0
10025910101 0 0 0 0
10023827557 0 0 0 0
10023806856 0 0 0 0
10025908721 0 0 0 0
10025906864 0 0 0 0
10023806007 0 0 0 0
10023819262 0 0 0 0
10025913105 0 0 0 0
10025911469 0 0 0 0
10023811636 0 0 0 0
10025907581 1 1 0 0
10023806543 0 0 0 0
10025903542 1 0 0 0
10023820863 0 0 1 0
10025907154 0 0 0 0
10023827559 0 0 0 0
10025905934 0 0 0 0
10023822448 0 0 0 0
10023827908 0 0 0 0
10023805828 0 0 0 0
10023827964 0 0 0 0
10023807599 0 0 0 0
10023823994 0 0 0 0
10023816160 0 0 0 0
10025913357 0 0 0 0
10025907803 1 0 0 0
10025908160 1 0 0 0
10025912123 0 0 0 0
10025913200 0 0 0 0
10025903595 0 0 0 1
10025912556 0 0 0 0
10025909122 0 0 1 0
10023850883 0 0 0 0
10023836366 0 1 0 0
10023848581 0 0 0 0
10025903493 0 0 0 0
10023809822 0 0 0 0
10025909681 0 2 0 0
10023816734 0 0 0 0
10023807020 0 0 0 0
10025912215 0 0 0 0
10025902920 1 0 1 0
10025905178 0 0 0 0
10025911808 0 0 0 0
10023813160 0 0 0 0
10025906467 3 0 0 0
10025902494 0 0 0 0
10025908359 0 0 0 0
10025911730 0 0 0 0
10023824821 0 0 0 0
10025907684 0 0 0 0
10023813403 1 0 0 0
10025903677 1 0 0 0
10023828204 0 0 0 0
10025909376 0 0 0 0
10023812726 0 0 0 0
10025905869 0 0 0 0
10023846336 0 0 0 0
10025902870 0 0 0 0
10025905026 0 0 0 0
10025905535 0 0 0 1
10025904869 0 0 0 0
10025903253 1 0 0 0
10023810424 0 0 0 0
10025903997 1 0 0 0
10025906276 0 0 0 0
10025910092 0 0 0 0
10023807661 0 0 0 0
10023805611 0 0 0 0
10025911534 0 0 0 0
10025902890 0 0 0 0
10025910582 0 0 0 0
10023807869 0 0 0 0
10025906798 0 0 0 0
10025906754 0 0 0 0
10023821157 0 0 0 0
10023807953 0 0 0 0
10023829501 0 1 0 0
10023832251 0 0 0 0
10025903436 0 0 0 0
10023821738 0 0 0 0
10023827275 1 0 0 0
10025904258 0 0 0 0
10023838476 0 0 0 0
10023812196 2 0 1 0
10025904880 0 0 1 0
10023823970 0 0 0 0
10025906649 0 0 0 0
10023814795 2 0 0 0
10025911239 0 0 0 0
10025904427 0 0 0 0
10023815322 0 1 0 0
10023817874 0 0 0 0
10025904585 0 0 0 0
10025912586 0 0 0 0
10023833066 0 0 0 0
10025911886 0 0 0 0
10023827907 0 0 0 0
10023810225 0 0 0 0
10025912836 0 0 0 0
10025908933 0 0 0 0
10025908778 0 0 0 0
10025906809 2 0 0 0
10023824791 3 0 0 0
10025912614 0 0 0 0
10023821835 0 0 0 0
10023844049 0 0 0 0
10025906091 0 0 0 0
10023809477 0 0 0 0
10023809460 0 0 0 0
10025906050 0 0 0 0
10023811302 0 0 0 0
10025906609 0 0 0 0
10023846104 2 0 0 0
10025908540 0 0 0 0
10025907535 2 0 2 0
10023846094 2 1 1 1
10025906243 0 0 0 0
10025905556 0 0 0 0
10025913230 0 0 0 0
10023824243 0 1 1 0
10025909371 0 0 0 1
10023842044 0 0 0 0
10025904775 0 0 0 0
10023812226 0 0 0 0
10025912386 0 0 0 0
10023816543 0 0 0 0
10023848294 0 0 0 0
10023818449 0 1 0 0
10025909736 0 0 0 0
10025903207 1 0 0 0
10023817244 0 1 0 0
10023850600 0 0 0 0
10025909904 0 0 0 0
10023804980 0 0 0 0
10025906793 0 2 1 0
10025906356 0 0 0 0
10025912366 0 0 0 0
10023817587 0 0 0 0
10025907510 0 0 0 0
10023806306 0 0 0 0
10025909870 0 0 0 0
10023834170 0 0 0 0
10025904847 0 0 0 0
10023828793 0 0 0 0
10023829147 0 0 0 0
10023818639 0 0 0 0
10023833868 0 0 0 0
10023843049 0 0 0 0
10023828150 0 1 0 0
10023831523 0 0 0 0
10025912699 0 0 0 0
10025907887 0 0 0 0
10023813691 0 0 0 0
10025909834 1 0 0 0
10023825030 0 0 0 0
10023817709 1 1 0 0
10025908578 0 0 0 0
10023817306 0 0 0 0
10023806610 0 0 0 0
10023843010 0 0 0 0
10025903781 0 0 0 1
10025908042 0 0 0 0
10023844894 0 0 0 0
10023849999 0 0 0 0
10023824151 0 0 0 0
10023814823 0 0 0 0
10023811991 0 0 0 0
10025911829 0 0 0 0
10023807611 0 0 0 0
10023822199 0 0 0 0
10025902478 0 0 0 0
10023849143 0 0 0 0
10025907522 1 1 0 0
10023809196 0 0 0 0
10023804767 0 0 0 0
10025912711 0 0 0 0
10025911298 0 0 0 0
10025902390 1 0 1 0
10023808678 0 0 0 0
10023815219 0 0 0 0
10025906429 0 0 0 0
10023846827 0 0 0 0
10025908958 0 1 0 0
10025909655 0 0 0 0
10023808032 0 0 1 0
10025912987 0 0 0 0
10023811947 0 0 0 0
10023813709 0 0 0 0
10023837957 0 0 0 0
10025911262 0 0 0 0
10025907303 0 0 0 0
10025905321 0 0 0 0
10025905302 1 0 0 0
10025912082 0 0 1 0
10023814475 1 0 0 0
10023812169 0 0 0 0
10025910762 0 0 0 0
10023838928 0 0 0 0
10025906957 0 0 0 0
10023804793 0 0 0 0
10023808339 0 0 0 1
10023832370 0 0 0 0
10025911434 0 0 0 0
10025909428 0 0 1 0
10023820919 0 0 0 0
10023842921 0 0 0 0
10023825044 1 0 0 0
10025905185 0 0 0 0
10023829556 0 0 0 0
10023809230 0 0 0 0
10023822218 0 0 0 0
10023809963 0 0 0 0
10023811955 0 0 0 0
10025911935 0 0 0 0
10025906250 1 0 0 0
10025903030 0 0 0 0
10025909149 0 0 0 0
10023819967 0 0 0 0
10025908015 0 1 0 0
10025908498 0 0 0 0
10025909203 7 0 0 0
10025910766 0 0 0 0
10023839569 0 0 0 0
10023805628 0 0 0 0
10023809631 0 0 0 0
10023815110 0 0 0 0
10023836218 0 0 0 0
10025905112 0 0 0 0
10025903727 0 0 0 0
10023815800 1 1 1 1
10023819750 0 0 0 0
10025908577 2 0 0 0
10025913304 0 0 0 0
10025906080 0 0 0 0
10023827625 0 0 0 0
10025906584 1 0 0 0
10023844554 0 0 0 0
10023820614 0 0 0 0
10023823622 0 0 0 0
10025913209 0 0 0 0
10025909841 0 0 0 0
10023815781 0 0 0 0
10025902876 0 0 0 0
10025910813 2 0 0 0
10025908509 0 0 0 0
10023820767 0 0 0 0
10023816060 1 0 1 0
10025908771 0 0 0 0
10025908381 0 0 0 0
10025911727 0 0 0 0
10025904663 0 0 0 0
10025908388 0 1 0 0
10023816074 0 0 0 0
10025905019 0 0 0 0
10023827354 0 0 0 0
10023829036 0 0 0 0
10025904894 0 0 0 0
10025906409 0 0 0 0
10025907447 0 0 0 0
10025908304 1 0 0 0
10025904511 0 1 0 0
10025909764 0 0 0 0
10023810700 0 0 0 0
10025902584 0 0 1 0
10023806166 0 0 0 0
10025912042 0 0 2 0
10025908904 1 0 0 0
10023828679 0 0 0 0
10023819337 0 0 0 0
10025910948 0 0 0 0
10025904967 0 0 0 0
10023808055 0 0 0 0
10025910296 1 0 0 0
10023839496 1 0 0 0
10023820463 0 0 0 0
10025904465 0 0 0 0
10025905897 0 1 0 0
10025906268 1 0 0 0
10023805888 0 0 0 0
10023821454 0 1 0 0
10025912238 2 1 1 0
10025907066 0 0 0 0
10025902229 0 0 0 0
10025904476 0 0 0 0
10023832468 0 0 0 0
10023843876 0 0 0 0
10023806542 0 0 0 0
10023830609 0 0 0 0
10025902214 0 0 0 0
10023844297 0 0 0 0
10025904002 0 0 0 0
10023812075 0 0 0 0
10025908096 0 0 0 0
10025905116 1 0 0 0
10025913171 2 0 0 0
10025911670 0 0 0 0
10025912225 0 0 0 0
10023829459 0 0 0 0
10023836843 0 0 0 0
10023827262 0 0 0 0
10025912775 0 0 0 0
10023819912 0 0 1 0
10023818595 0 0 0 0
10023846842 0 0 0 0
10025902185 0 0 0 0
10025909988 1 0 0 0
10025911198 4 0 1 0
10025909029 0 0 0 0
10025906690 2 0 0 0
10025911223 0 1 0 0
10023820045 0 0 0 0
10023811649 0 0 0 0
10023836036 0 0 0 0
10023827096 0 0 0 0
10023816021 0 0 0 0
10023813409 0 0 0 0
10023819136 0 0 0 0
10025909643 0 0 0 1
10023808081 5 0 0 0
10025912342 1 0 0 0
10023809995 0 0 0 0
10023815964 0 0 0 0
10025910319 0 0 0 0
10023809495 0 0 0 0
10025904464 0 0 0 0
10023833978 0 0 0 0
10025911827 0 0 0 0
10025910091 1 0 0 0
10025903550 1 0 0 0
10023820124 0 0 0 0
10025905981 1 0 0 0
10025904824 2 1 0 0
10023820537 0 0 0 0
10025908161 1 0 0 0
10025909363 2 0 0 0
10023845828 0 0 0 0
10023808881 0 0 0 0
10025913097 2 0 0 0
10025907940 0 0 0 0
10023841682 0 0 0 0
10025913372 1 0 0 0
10025903799 0 1 0 0
10025902211 0 0 0 0
10025912262 0 0 0 0
10023833251 3 1 0 0
10023850719 0 0 0 0
10025906359 0 0 0 0
10025912613 1 0 0 0
10023841979 2 0 0 0
10025905215 1 0 0 0
10025910494 0 0 0 1
10023813764 0 0 0 0
10025905391 1 0 1 0
10025904269 0 0 0 0
10023835401 0 0 0 0
10023816508 0 0 0 0
10023806823 0 0 0 0
10023818858 0 0 0 0
10023838261 5 0 0 0
10025904216 1 0 1 0
10025910771 0 0 0 0
10025907020 2 1 0 0
10023835665 0 0 0 0
10023827477 0 0 0 0
10023809592 0 0 0 2
10023816456 0 0 0 0
10023807693 0 0 0 0
10023837989 0 0 0 0
10025912755 0 0 0 0
10023830074 0 0 0 0
10023815060 0 0 0 0
10023831903 0 0 0 0
10023811860 0 0 0 0
10023810496 0 0 0 0
10025909382 0 0 0 0
10025908043 0 0 2 0
10025911427 0 0 0 0
10023846172 0 0 0 0
10025903807 1 0 0 0
10023828008 0 0 0 0
10025911087 0 0 0 0
10025905666 2 0 0 0
10023822914 0 0 0 0
10025912321 2 0 0 0
10025905832 1 0 1 0
10023810500 0 0 0 0
10025910901 0 0 0 0
10023823885 0 0 0 0
10023810657 0 1 0 0
10023824081 0 0 0 0
10025907650 0 0 0 0
10023809052 0 0 0 0
10025908382 0 0 0 0
10023831319 0 0 0 0
10025907393 0 0 0 0
10025904394 1 0 0 0
10025904553 0 0 1 0
10025902525 0 0 0 0
10023818838 0 0 0 0
10023837777 0 0 0 0
10025913323 1 0 0 0
10025904171 0 0 0 1
10023847756 0 0 1 0
10025906749 1 0 0 0
10023811849 0 0 0 0
10025911155 0 0 1 0
10025909095 0 0 1 0
10025907168 1 0 0 0
10025907525 0 0 0 0
10023837324 0 0 0 0
10023844439 0 0 0 0
10023832816 0 0 0 0
10025911635 1 1 0 0
10025907051 0 0 0 0
10023815615 0 0 0 0
10025904753 0 0 0 0
10025909076 0 0 0 0
10023843595 0 0 0 0
10023847613 0 0 0 0
10025912683 0 0 0 0
10023822358 0 1 0 0
10025912725 0 0 0 0
10023829606 0 0 0 0
10023849798 0 0 0 0
10025907490 0 0 0 0
10023809218 0 0 0 0
10025912982 0 0 0 0
10023827628 0 0 0 0
10023846745 0 0 0 0
10023831306 0 0 0 0
10025908948 0 0 0 0
10025904083 1 0 0 0
10025910936 1 1 0 0
10023849264 0 0 0 0
10023833283 0 0 0 0
10023805417 0 0 0 0
10023809494 0 0 0 0
10025913381 0 0 0 0
10023813281 0 0 0 0
10025907675 0 0 0 0
10025904581 0 0 0 0
10023822602 0 0 0 0
10025911860 0 0 0 0
10025903923 0 0 0 0
10025912993 0 0 0 0
10025911500 1 0 1 0
10025905488 0 0 0 0
10025904600 0 0 0 0
10025905319 2 1 0 0
10025905346 0 0 0 0
10025907566 0 0 0 0
10023830859 0 0 0 0
10023828053 0 0 0 0
10023830325 0 0 0 0
10025904516 0 0 0 0
10023832846 0 0 0 0
10025912434 0 0 0 0
10025911535 0 0 0 0
10023815861 2 0 0 0
10023818344 0 0 0 0
10025904707 0 0 0 0
10023812331 0 0 0 0
10023823162 0 0 0 0
10025910415 0 0 0 0
10025903183 0 0 0 0
10025911861 0 0 0 0
10025912358 0 1 0 0
10023815467 0 0 0 0
10023824878 0 0 0 0
10023818438 0 0 0 0
10025903526 0 0 0 0
10025911476 0 0 1 0
10025911158 0 0 0 0
10025911125 0 0 0 0
10023817033 0 0 0 0
10025909693 0 0 0 0
10025902265 1 0 1 0
10025902195 0 0 0 0
10025903284 0 0 0 0
10023827920 0 0 0 0
10023840305 0 0 0 0
10023820318 0 0 1 0
10025912255 0 0 0 0
10023827446 1 0 2 0
10025912428 1 0 0 0
10025906007 1 0 0 0
10023827203 0 0 0 0
10023807466 0 0 0 0
10023808866 0 0 0 0
10023829425 0 0 0 0
10025906505 0 0 0 0
10025906608 0 0 0 2
10023807066 0 0 0 0
10023821763 0 0 0 0
10023820904 0 0 0 0
10023806082 1 0 0 0
10025910852 0 0 0 0
10025912688 0 0 0 0
10025907515 1 0 0 0
10025912955 0 0 0 0
10023813770 2 0 0 0
10025904103 1 0 1 0
10025910641 0 0 0 0
10023807900 0 0 0 0
10025909096 1 0 0 1
10025912019 0 0 0 0
10023823850 0 1 0 0
10025905956 1 0 0 0
10023846837 1 0 0 0
10025904326 0 0 0 0
10023844751 0 0 0 0
10023816078 0 0 0 0
10023823552 1 0 0 0
10025912804 0 0 0 0
10023810838 1 0 0 0
10025911514 0 0 0 0
10023813180 0 0 0 0
10025909981 0 1 0 0
10025912538 0 0 1 0
10023849775 0 0 0 0
10023821521 0 0 0 0
10025911729 0 0 0 0
10025912401 0 0 0 0
10025905952 2 0 0 0
10023825788 0 0 0 0
10023843349 0 0 0 0
10023823177 0 0 0 0
10025907640 0 0 0 0
10025902735 0 0 0 0
10025907970 0 1 2 0
10025907111 0 0 0 0
10023828696 0 0 0 0
10025909569 0 0 0 0
10023826722 0 0 0 0
10023826269 1 0 0 0
10023809641 0 0 0 0
10023825945 0 0 0 0
10023843047 0 0 0 0
10025907935 0 0 0 0
10023838320 0 0 0 0
10023836772 0 0 0 0
10025909368 0 0 0 0
10025905804 2 0 1 0
10023821432 0 0 0 0
10023850368 0 0 0 0
10023810217 0 0 0 0
10023811443 0 0 0 0
10025903037 1 0 0 0
10025905495 0 0 0 0
10023824883 0 0 0 0
10023833489 0 0 0 0
10023815582 0 0 0 0
10025908982 0 0 0 0
10023840150 0 0 0 0
10025907855 0 0 0 0
10023813142 0 0 0 0
10023818889 1 0 0 0
10023820906 0 0 0 0
10023824223 0 0 0 0
10025911367 0 0 0 0
10025909310 0 1 0 0
10025911430 0 0 0 0
10023819911 0 0 0 0
10023826690 0 0 0 0
10023820542 0 0 0 0
10023828702 0 0 0 0
10025912717 0 0 0 0
10025909173 4 0 0 1
10025906210 0 0 0 0
10023826362 0 0 0 0
10025909723 1 0 0 0
10023805674 0 1 0 0
10023824925 0 1 0 0
10025903589 0 0 0 0
10025905042 0 0 0 0
10025910141 2 0 0 0
10025907311 0 0 0 0
10025907729 2 0 0 0
10023847646 0 0 0 0
10023813963 0 0 0 0
10025905045 0 1 0 0
10023813637 0 0 0 0
10023821098 0 0 0 0
10023844338 1 0 0 0
10023823404 2 2 0 0
10023841633 0 0 0 0
10023828841 0 0 0 0
10023808092 0 0 0 0
10023808428 0 0 0 0
10023840506 0 0 0 0
10023811958 3 0 0 0
10023804773 0 0 0 0
10025909302 1 2 1 0
10023820109 0 0 0 0
10025908915 0 0 0 0
10023827926 0 0 0 0
10023843227 0 0 0 0
10025909513 0 0 0 0
10023820881 0 0 0 0
10025902907 0 0 0 0
10023825396 0 0 0 0
10025909594 0 1 1 0
10023817507 0 0 0 0
10023825738 0 0 0 0
10023819202 0 0 0 0
10025906551 3 0 1 0
10025908019 0 0 0 0
10025903531 1 0 0 0
10023830526 0 0 0 0
10025903722 1 0 0 0
10025907054 1 0 0 0
10023819275 0 0 0 0
10023842303 0 0 0 0
10023812194 0 0 0 0
10023842155 1 0 0 0
10025907516 0 1 0 0
10023822323 0 0 0 0
10023809122 0 0 0 0
10023806023 0 0 0 0
10025904431 0 0 0 0
10025906960 3 2 0 0
10023818737 0 0 0 0
10023827419 0 0 0 0
10023818460 0 0 0 0
10025910547 0 0 0 0
10023834177 0 0 0 0
10025904536 0 0 0 0
10023816540 0 0 0 0
10023834696 0 0 0 0
10023818890 0 0 0 0
10023836731 0 0 0 0
10025904914 0 0 0 0
10023840091 0 0 0 0
10023820833 0 0 0 0
10025911010 0 0 0 0
10025905782 0 0 0 0
10025904237 1 0 1 0
10023808371 0 0 0 0
10023819749 0 0 0 0
10025909320 0 0 0 0
10025904076 1 0 0 0
10023827467 0 0 0 0
10023820243 0 0 0 0
10023817908 0 0 0 0
10023845225 0 1 1 0
10023813252 0 0 0 0
10023820223 0 0 0 0
10025911563 0 0 0 0
10025903696 5 0 0 0
10023840797 0 0 1 0
10023823903 0 0 0 0
10025905167 0 0 0 0
10025907337 0 0 0 0
10025913301 0 0 0 0
10025908905 0 0 0 0
10023811818 0 0 0 0
10023818229 0 0 0 0
10025910865 2 0 0 0
10023809882 0 0 0 0
10023819553 2 0 0 0
10025906757 1 0 0 0
10023822564 0 0 0 0
10025905494 0 1 0 0
10025902941 1 0 0 0
10025904259 2 0 1 0
10023827274 0 0 0 0
10025912735 0 0 0 0
10025903939 0 0 0 0
10023806935 0 0 1 0
10025902639 0 0 0 0
10023823694 0 0 0 0
10023812782 0 0 0 0
10023821139 0 0 0 0
10025906950 0 0 1 0
10023824387 0 0 0 0
10023807533 0 0 0 0
10025909551 0 0 0 0
10023815570 0 0 0 0
10023825543 0 0 0 0
10025905699 0 0 0 0
10023827073 0 0 0 0
10025902235 1 0 0 0
10025903648 0 0 0 0
10023826626 2 0 0 0
10025905065 0 0 0 0
10023819258 0 0 0 0
10025905258 0 0 0 0
10025906323 0 0 0 0
10023808324 0 0 0 0
10023823914 0 0 0 0
10023820899 1 0 1 0
10023822609 0 0 0 0
10025909435 0 0 0 0
10025906254 0 0 0 0
10023815975 0 0 0 0
10025909586 0 0 0 0
10023839376 0 0 0 0
10025906377 0 0 0 0
10023815050 1 0 0 0
10023840343 0 0 0 0
10025911400 0 0 0 0
10023816816 0 1 0 0
10025908223 0 0 0 1
10023849056 0 0 1 0
10023828333 0 0 0 0
10023806178 0 0 0 0
10023819682 0 0 0 0
10025905051 1 0 0 0
10025906890 2 0 0 0
10023841599 0 0 0 0
10023840799 0 0 0 0
10023822723 0 0 0 0
10023836153 0 0 0 0
10025907282 2 0 0 0
10025906142 0 0 0 0
10025910667 1 0 0 0
10025902374 2 0 0 0
10023851175 0 0 0 0
10023829401 1 0 0 0
10023833425 1 0 0 0
10025902663 2 1 0 0
10023838016 0 0 0 0
10025910190 0 0 0 0
10025903561 0 0 0 0
10023819028 0 0 0 0
10025904612 1 0 0 0
10025910945 2 0 1 0
10023805391 0 0 0 0
10025909758 2 0 0 0
10025909412 0 0 0 0
10023832325 0 0 0 0
10023822006 0 0 0 0
10023834273 0 0 0 0
10023821187 0 0 0 0
10025911408 1 1 0 0
10023845898 1 1 0 0
10023825430 0 0 0 0
10023806831 0 0 1 0
10025902828 1 0 0 0
10025912744 0 0 1 0
10025909212 0 1 0 0
10023805529 0 0 0 0
10023827476 0 0 0 0
10019481149 0 0 0 0
10023830990 0 0 0 0
10025906117 0 0 0 0
10025904985 0 0 0 0
10025907778 0 0 0 0
10025907485 0 0 0 0
10025909577 0 0 0 0
10023832006 0 0 0 0
10025910358 1 0 0 0
10023824255 0 0 1 0
10025912293 0 0 0 0
10025902427 0 1 0 0
10025903816 2 2 0 1
10025905548 0 0 1 0
10023832667 0 0 0 0
10023821977 0 0 0 0
10023810499 0 0 0 0
10025913236 0 0 0 0
10023806014 0 0 0 0
10025911092 0 0 0 0
10023812877 0 0 0 0
10025907492 0 0 0 0
10023816130 0 0 0 0
10023825979 0 0 0 0
10025908365 0 0 0 0
10023815132 0 0 0 1
10023822303 0 0 0 0
10025911844 0 0 0 0
10023848493 0 0 0 0
10025902467 0 0 0 0
10023850449 0 0 0 0
10023820910 0 0 0 0
10023836644 0 0 0 0
10023828463 0 0 0 0
10025908051 0 0 0 0
10023839301 0 0 0 0
10023809861 0 0 0 0
10023829819 0 0 0 0
10023817273 0 0 0 0
10025907382 0 0 0 0
10023824835 0 0 0 0
10023818725 0 0 0 0
10025909557 0 1 0 0
10023827273 2 0 0 0
10025911755 0 0 0 0
10023806607 2 0 0 0
10023823020 0 0 0 0
10023824587 0 0 0 0
10025903230 0 0 0 0
10025909442 0 0 0 0
10023808827 0 0 0 0
10023808935 5 1 0 0
10023823968 0 0 0 0
10025905034 0 0 0 0
10023816285 0 0 0 0
10023809662 0 0 0 0
10025912489 0 0 0 0
10025908496 0 0 0 0
10025910779 1 0 0 0
10025910614 0 0 0 0
10025912087 0 0 0 0
10023828049 0 0 0 0
10023848694 1 0 0 0
10025902430 0 0 0 0
10025905322 0 0 0 0
10023807784 0 0 0 0
10023840584 0 0 0 0
10025904841 2 1 0 0
10025909348 0 0 0 0
10023805537 1 0 0 0
10023814203 2 0 1 0
10023820866 3 1 1 0
10023821024 0 0 0 0
10025908783 0 0 0 0
10023823944 0 0 0 0
10025908649 0 0 0 1
10025907135 0 0 0 0
10023829345 0 0 0 0
10025904371 1 0 0 0
10023811366 0 0 0 0
10023808246 0 0 0 0
10025906668 0 0 0 0
10023806703 0 0 0 0
10025911060 0 0 0 0
10025910256 0 0 0 0
10023815752 0 0 0 0
10023839102 0 2 0 0
10025913014 3 1 1 0
10025906794 0 0 0 0
10023815160 0 0 0 0
10023819408 0 0 0 0
10023816137 0 0 0 0
10025908115 3 0 0 0
10023814365 0 0 0 0
10023846968 0 0 0 0
10023822458 0 0 0 0
10023813757 0 0 0 0
10025907312 0 0 0 0
10023820411 0 0 0 0
10025912256 0 0 1 0
10023814183 2 1 0 0
10023813001 0 0 0 0
10025906357 1 0 0 0
10025909702 1 1 1 0
10023849738 0 0 0 0
10023827211 0 0 0 0
10023824893 0 0 0 0
10025904803 0 0 0 0
10023820075 0 0 0 0
10025908744 0 0 0 0
10023841406 0 0 0 0
10025910956 0 0 0 0
10025908891 0 0 0 0
10025907038 1 0 1 2
10025907707 1 0 0 0
10025909597 0 0 0 0
10023811999 0 0 0 0
10023845223 0 0 0 0
10025905780 1 0 1 0
10023812240 0 0 0 0
10025913103 0 0 0 0
10023845496 0 0 0 0
10023827062 0 0 0 0
10023811027 0 0 0 0
10023810955 0 0 0 0
10025911192 0 0 0 0
10025903053 0 0 0 0
10025911463 1 0 1 0
10025913147 0 0 0 0
10025903466 1 0 0 0
10025911541 0 1 0 0
10025902399 0 0 0 0
10025902370 1 0 0 0
10025903459 2 0 1 0
10025912068 0 0 0 0
10023807386 0 0 0 0
10023820525 0 0 1 0
10023806057 0 0 0 0
10023841628 0 0 0 0
10023821297 0 0 0 0
10023813849 0 0 0 0
10023810610 0 0 0 0
10023816983 0 0 0 0
10023815031 0 0 0 0
10025908571 1 0 1 0
10025905963 0 0 0 0
10025908022 0 0 0 0
10023836688 0 0 0 0
10023817561 0 0 1 0
10023816480 0 0 0 0
10023826969 0 0 0 0
10025909058 2 0 0 0
10025902975 0 0 0 0
10025909063 0 0 0 0
10023815014 2 0 1 0
10025911790 1 0 0 0
10025908265 1 0 1 0
10025913335 0 0 0 0
10025904606 0 0 0 0
10025911379 0 0 0 0
10023839851 0 0 0 0
10023821659 0 0 0 0
10023830049 0 0 0 0
10025912635 0 0 0 0
10023805033 0 0 0 0
10023831768 0 0 0 0
10023849029 2 0 0 0
10025908921 0 0 0 0
10025905850 0 0 0 0
10023822994 0 0 0 0
10023817721 0 0 0 0
10023812842 0 0 0 0
10023815462 0 1 0 0
10025909429 1 0 0 0
10023823260 0 0 0 0
10025913168 0 0 0 0
10023842994 0 0 0 0
10023808968 1 0 0 0
10025912016 1 0 0 0
10025910544 0 0 0 0
10025911801 0 0 0 0
10023850126 0 0 0 0
10025906620 0 0 0 0
10025903033 0 1 0 0
10025912264 0 0 0 0
10025902485 0 0 0 0
10025905878 0 0 0 0
10025904496 0 0 0 0
10025910543 2 1 0 0
10023818420 0 0 0 0
10025904163 1 0 0 0
10023833208 0 0 0 0
10025905503 1 0 0 1
10023806024 0 0 0 0
10023837774 0 0 0 0
10025904004 2 0 0 0
10023833551 0 0 0 0
10023847335 1 0 0 0
10023825252 0 0 0 0
10025911368 0 0 0 0
10023815184 0 0 0 0
10025911720 0 0 0 0
10025906282 1 0 0 0
10023816049 0 0 0 0
10023826087 0 0 0 0
10023849707 0 0 0 0
10023825889 0 0 0 0
10025910549 1 0 0 0
10023827199 0 0 0 0
10025909260 0 0 0 0
10025912644 0 0 0 0
10025911688 0 2 0 0
10023819010 0 0 0 0
10025905309 0 0 0 0
10025907408 0 0 0 0
10023819149 0 0 0 0
10023807834 0 0 0 0
10025905961 0 0 1 0
10023824931 0 0 0 0
10025912842 1 0 0 0
10023811314 0 0 0 0
10025910329 0 0 2 1
10025909645 0 0 0 0
10025909539 4 2 1 0
10025904416 0 0 0 0
10025907894 0 1 0 0
10023834658 0 0 0 0
10025911452 2 0 0 0
10025910235 0 0 0 0
10025911622 1 0 0 0
10023806221 1 1 0 0
10023813404 2 0 0 0
10025911404 0 0 0 0
10023809123 0 0 0 0
10023808307 0 0 0 0
10025912647 1 0 0 0
10023826908 0 0 0 0
10025909316 0 0 0 0
10025904666 1 0 1 0
10023811834 0 0 0 0
10023825701 1 0 0 0
10025902667 0 0 0 0
10025909392 0 0 0 0
10023815352 2 0 1 0
10023827883 2 0 0 0
10023851057 0 0 0 0
10023808300 0 0 0 0
10025911315 0 0 0 0
10025904728 0 0 0 0
10023805189 0 0 0 0
10023821638 0 0 0 0
10025912154 0 0 0 0
10025912279 0 0 0 0
10023829000 0 0 0 0
10023810598 0 0 0 0
10023840862 0 0 0 0
10023819173 0 0 0 0
10025909953 0 0 0 0
10023806351 0 0 1 0
10023843546 0 0 0 0
10023822192 0 0 0 0
10023828649 0 0 0 0
10023815934 0 0 0 0
10023838054 0 0 0 0
10023848586 0 0 0 0
10023827931 1 0 0 0
10025913050 0 0 0 0
10025911211 0 0 0 0
10025907052 0 0 1 0
10023847566 0 0 0 0
10025907577 0 0 0 0
10025902813 0 0 0 0
10025909080 0 0 0 0
10023822652 0 0 0 0
10025906648 0 0 0 0
10025912284 0 0 0 0
10023836800 0 0 0 0
10023806430 0 0 0 0
10025910496 0 0 0 0
10023822337 0 0 0 0
10025904046 0 0 0 0
10025908181 0 0 0 0
10023849070 0 0 0 0
10025902967 0 0 0 0
10023809311 2 0 0 0
10025904108 0 0 0 0
10025905105 0 0 0 0
10025912560 0 0 0 0
10023816311 0 0 0 0
10023822968 1 1 0 0
10023824755 0 0 0 0
10025902221 0 0 1 0
10023832426 0 0 0 0
10025905511 0 0 0 0
10025907424 0 1 0 0
10023821965 0 0 0 0
10023821148 1 0 0 0
10023816536 2 0 0 0
10025908863 1 0 0 0
10023821081 0 0 0 0
10025902216 0 0 1 0
10023818907 0 0 0 0
10023810806 0 0 0 0
10023821522 1 0 1 0
10025913363 2 1 0 0
10023806807 0 0 0 0
10023836455 0 0 0 0
10023817346 0 0 0 0
10023812491 0 0 0 0
10023816962 0 0 0 0
10025909605 1 0 0 0
10025906233 1 0 0 0
10023830345 0 0 0 0
10025904291 3 0 0 0
10025902683 2 0 0 0
10023807927 0 0 0 0
10025902495 0 0 0 0
10023817934 1 0 0 0
10025909403 0 0 0 0
10025907619 0 0 0 0
10025910142 0 0 0 0
10025910400 0 0 0 0
10025902233 0 0 0 0
10023816611 0 0 0 0
10023826913 0 0 0 0
10023838271 0 0 0 0
10023817215 0 0 0 0
10025910396 0 2 0 0
10023805420 0 0 0 0
10023850489 0 0 0 0
10025912244 0 0 0 0
10023830361 0 0 0 0
10025908705 1 1 0 0
10023818785 0 0 0 0
10025908985 0 1 1 0
10023809036 0 0 0 0
10025902394 0 0 0 0
10025908631 0 1 0 0
10025904379 0 0 0 0
10023820820 0 0 0 0
10023818359 2 1 0 1
10023848938 0 0 0 0
10023825955 0 0 0 0
10023844330 0 0 0 0
10023825359 0 0 0 0
10023821466 0 0 0 0
10025904324 0 0 0 0
10023848136 0 0 0 0
10025911041 0 0 0 0
10025906871 0 0 0 0
10025909077 0 0 0 0
10023817114 0 0 0 0
10025908157 0 0 0 0
10025910453 0 1 0 0
10025909520 1 1 1 0
10023808097 0 0 0 0
10025904462 0 0 0 0
10023833054 0 0 1 0
10023831188 0 0 0 0
10023822613 0 0 0 0
10025911483 0 0 0 0
10025910763 0 0 0 0
10025906334 0 0 0 0
10025903381 0 0 0 0
10023832228 0 0 0 0
10025908077 0 0 0 0
10023830737 0 0 0 0
10025908417 0 0 0 0
10025903249 0 0 0 0
10023811904 0 0 0 0
10023818900 0 0 0 0
10023814046 0 0 0 0
10023825344 0 0 0 0
10025908664 0 0 0 0
10023831247 1 0 0 0
10025905972 0 0 0 0
10025906234 0 0 0 0
10025903464 1 0 0 0
10023814591 0 0 0 0
10025909914 0 0 0 0
10023808677 0 0 0 0
10025904334 0 0 0 0
10025909635 0 0 0 0
10025911791 0 0 0 0
10025912547 0 0 1 1
10025909487 0 0 0 0
10023847641 0 0 0 0
10023809654 0 0 0 0
10025903333 0 0 0 0
10025911911 0 0 0 0
10023806173 0 0 0 0
10023807510 1 1 0 1
10025906237 0 0 0 0
10025905531 0 0 0 0
10023808380 0 0 0 0
10025907291 1 1 0 1
10023809856 1 0 2 0
10025904933 0 1 0 0
10025906386 0 0 0 0
10025913379 0 0 0 0
10025907546 0 0 0 0
10023826728 0 0 0 0
10025903976 0 0 0 0
10025910734 0 0 0 0
10025908350 1 0 0 0
10023810033 0 0 0 0
10023825178 0 0 0 0
10023842059 0 0 0 0
10023809824 0 0 0 0
10023818265 0 1 0 0
10025912224 1 0 0 0
10023818579 0 0 0 0
10023812541 0 0 0 0
10023824726 0 1 0 0
10023840991 0 0 0 0
10023834438 0 0 0 0
10023819333 0 1 1 0
10025905572 1 0 0 0
10023817705 0 0 0 0
10023818802 0 0 0 0
10025908544 1 1 0 1
10025907161 0 0 1 0
10025909654 1 1 0 0
10025903515 0 0 0 0
10023814886 0 0 0 0
10023842986 0 0 0 0
10025905492 0 0 0 0
10025904806 1 0 0 0
10023815167 0 0 0 0
10025910579 0 0 0 0
10025902573 1 0 0 0
10023820660 0 0 0 0
10025909238 0 0 0 0
10025909675 0 0 0 0
10023805915 0 0 0 0
10025909465 0 1 0 0
10025911708 1 0 0 0
10025910918 2 0 1 0
10023815994 0 0 0 0
10025908526 0 0 0 0
10025907189 0 0 0 0
10025905041 0 0 0 0
10025910119 0 1 0 0
10023836448 0 0 0 0
10025908582 0 0 1 0
10023836106 0 0 0 0
10025905409 2 1 0 0
10025903846 0 0 0 0
10025902282 0 0 0 0
10025903268 0 0 0 0
10023808223 0 0 0 0
10025909120 3 0 0 0
10023806926 0 0 0 0
10025905852 0 0 0 0
10025907856 0 0 0 0
10023831647 0 0 0 0
10025911697 0 0 0 0
10023805631 0 0 0 0
10025907607 0 0 0 0
10025903008 1 0 0 0
10023826802 0 0 0 0
10023820089 0 0 0 0
10023814496 0 0 0 0
10025902897 0 0 0 0
10023820292 0 0 0 0
10025907203 0 0 0 0
10025912047 1 0 0 0
10023818122 0 0 0 0
10025910479 5 0 0 1
10023808761 0 0 0 0
10025904596 0 0 0 0
10025908283 0 0 1 0
10025907246 0 0 0 0
10023837829 0 0 0 0
10023824311 0 0 0 0
10025910748 0 0 0 0
10025906369 0 0 0 0
10025909401 0 0 1 0
10023814035 2 0 0 0
10025910451 0 0 0 0
10025908303 0 0 0 0
10023808060 0 0 0 0
10025903614 0 0 0 0
10025911240 0 0 0 0
10025903478 1 0 0 0
10023809172 0 0 0 0
10025902558 0 0 0 0
10025907773 0 0 0 0
10023839397 0 0 0 0
10025910181 0 0 0 0
10025913162 0 0 0 0
10023847894 0 0 0 0
10023805836 0 0 0 0
10023817851 1 0 0 0
10023823585 0 0 0 0
10025907738 0 0 0 0
10025913137 0 0 0 0
10025912929 1 0 0 0
10023822442 0 0 0 0
10023818590 0 0 0 0
10023835698 0 1 0 0
10023812385 0 0 0 0
10023804690 0 0 0 0
10025905182 1 1 0 0
10025909253 1 0 0 0
10023820799 0 0 0 0
10025911681 1 1 0 0
10025911393 0 0 0 0
10025907909 1 0 0 0
10025909664 3 1 0 0
10025911703 0 0 0 0
10025903911 0 0 0 0
10025904571 0 0 0 0
10023816762 0 0 0 0
10023837424 0 0 0 0
10025905271 0 0 0 0
10025910394 0 0 0 0
10023817395 0 0 0 0
10023816267 1 1 0 0
10025908908 0 0 0 0
10025905438 0 0 0 0
10025906755 1 0 0 0
10025907381 0 0 1 0
10025910783 0 1 0 0
10023813884 0 0 0 0
10025912880 0 0 0 0
10023822593 0 0 0 0
10025913354 0 0 0 0
10023847881 0 0 0 0
10023820086 0 0 0 0
10023839652 0 0 0 0
10023837620 0 0 1 0
10023810327 0 0 0 0
10023812517 0 0 0 0
10023810430 0 0 0 0
10023836299 0 0 0 0
10025910250 0 0 0 0
10023819031 0 0 0 0
10025909832 0 0 2 0
10023813019 0 0 0 0
10023823380 0 0 0 0
10025905380 3 0 0 0
10023823706 0 0 0 0
10025906249 0 0 0 0
10025910981 0 0 0 0
10025904573 0 0 0 0
10023831002 0 0 0 0
10025902658 0 0 2 0
10023849052 0 0 0 0
10023819117 1 1 0 0
10023835270 0 0 0 0
10025911954 0 0 0 0
10025911228 0 0 0 0
10025907879 0 0 0 0
10023825941 0 0 0 0
10025902882 0 0 0 0
10023827639 0 0 0 0
10025911752 1 0 0 0
10025909091 0 0 0 0
10023807077 0 0 0 0
10023808454 0 0 0 0
10023835180 0 0 0 0
10025903806 1 0 0 0
10025902725 0 0 0 0
10023835712 0 0 0 0
10023844301 0 0 0 0
10023813756 1 0 0 0
10025911466 1 0 0 0
10025912124 0 0 0 0
10025905874 1 0 0 0
10023810825 0 0 0 0
10025909115 0 0 0 0
10025908273 0 0 0 0
10025904690 0 0 0 0
10023810066 0 0 0 0
10025906293 3 2 0 0
10023845112 0 0 0 0
10025902379 1 0 0 0
10023814906 0 0 0 0
10025912634 1 0 1 0
10023811791 0 0 0 0
10025903304 0 0 0 0
10023845021 0 0 0 0
10023819394 0 0 0 0
10023805997 0 0 0 0
10023822647 0 0 0 0
10025908298 0 0 0 0
10023819387 0 0 1 0
10023807435 0 0 0 0
10025903783 0 0 0 0
10023819822 0 0 0 0
10025911128 0 0 0 0
10025904864 0 0 1 0
10025909623 0 0 0 0
10025908413 0 0 0 0
10023826737 0 0 0 0
10023822486 0 0 0 0
10025912348 0 0 0 0
10023811100 0 0 0 0
10023819532 0 0 0 0
10023826931 0 0 0 0
10025904990 3 0 1 0
10025912743 0 0 0 0
10025910612 0 0 0 0
10025902314 0 0 1 0
10023821229 3 0 1 1
10025903346 0 0 0 0
10025906398 0 0 1 0
10023849927 0 0 0 0
10025907983 1 0 1 1
10023817899 0 0 0 0
10025912914 0 0 2 0
10023824395 0 0 0 0
10025902473 0 0 0 0
10023822067 0 0 0 0
10023833013 0 0 0 0
10023829605 0 0 0 0
10025905400 0 0 0 1
10023822258 0 0 0 0
10025906626 0 0 0 0
10025903990 0 0 0 0
10023814162 0 0 0 0
10023829073 0 0 0 0
10025905502 0 0 0 0
10023845611 0 0 0 0
10023825773 0 0 0 0
10025906213 2 0 0 0
10023848477 0 0 0 0
10023821978 0 0 0 0
10023805791 0 0 0 0
10025902328 1 0 0 0
10025909500 0 0 0 0
10025906291 0 0 1 0
10025906401 1 0 0 0
10025905681 0 0 0 0
10025907417 0 0 0 0
10025902380 1 0 0 0
10023822534 0 0 0 0
10025912948 0 0 0 0
10023828399 0 0 0 0
10025904774 0 0 0 0
10025911555 0 0 0 0
10023810890 0 0 0 0
10023846311 0 0 0 0
10023806996 0 0 0 0
10023847642 0 0 0 0
10025909451 0 0 0 0
10025910944 0 0 0 0
10025908796 0 0 0 0
10023846445 0 0 0 0
10023808875 0 0 0 0
10023845044 0 0 0 0
10025911596 1 1 0 0
10025911399 1 0 0 0
10023826441 0 0 0 0
10023829996 0 1 0 0
10025905228 0 0 0 0
10025911395 0 0 0 0
10023829076 0 0 0 0
10025909224 0 1 0 0
10025903778 0 0 0 0
10025904212 0 0 0 0
10025913158 0 0 0 0
10025906458 2 0 1 0
10025906468 1 0 0 1
10025909614 3 0 0 0
10023817389 0 0 0 0
10025904960 2 1 0 0
10025905976 0 0 0 1
10023833342 0 0 0 0
10023814988 0 0 0 0
10023850110 0 0 0 0
10023825574 0 0 0 0
10023813165 0 0 0 0
10023850259 0 0 0 0
10023823490 0 0 0 0
10025905027 0 0 0 0
10023841856 0 0 0 0
10025905192 0 0 0 0
10023828156 0 0 0 0
10025907058 0 0 0 0
10023822491 0 0 0 0
10023828142 0 0 0 0
10025910330 0 1 0 0
10025908718 0 0 0 0
10025911482 0 0 0 0
10025903439 0 0 0 0
10023826042 1 0 0 0
10023813073 0 0 0 0
10023808971 0 0 0 0
10023831309 0 0 0 0
10025904823 0 0 0 0
10023827610 0 0 0 0
10023836059 3 2 0 0
10025904655 0 0 0 0
10023804942 0 0 0 0
10025906405 0 0 0 0
10023810231 0 0 0 0
10023835619 0 0 0 0
10025903819 1 0 0 0
10025911288 1 0 0 0
10023835778 2 0 0 0
10023807519 0 0 0 0
10023817343 0 0 0 0
10023817937 0 0 0 0
10025912367 1 0 0 0
10023820512 0 0 0 0
10025904885 0 0 0 0
10025912040 0 1 0 0
10023819216 1 0 0 0
10025909375 0 0 0 0
10025903803 0 0 0 0
10025911104 0 0 0 0
10023824680 1 0 0 0
10025904141 0 0 0 0
10025913142 1 0 1 0
10025909527 0 0 0 0
10023823754 0 0 0 0
10025912390 0 0 0 0
10023807630 0 0 0 0
10025907843 0 0 0 0
10025912566 0 0 0 0
10023813018 0 0 0 0
10025906743 0 0 0 0
10025912380 0 0 0 0
10025903060 0 0 0 0
10023818330 0 0 0 0
10023811483 1 0 0 0
10025907798 0 0 1 0
10025911341 0 0 0 0
10025909259 0 0 0 0
10023819904 0 0 0 0
10025908968 0 0 0 0
10025906414 1 1 0 0
10023816912 0 0 0 0
10025909113 0 0 0 0
10025911977 1 0 1 0
10023827978 0 0 0 0
10025903484 1 0 0 0
10023814877 0 0 0 0
10023806322 0 0 0 0
10023829442 0 0 0 0
10025909606 1 0 0 0
10023812262 0 0 0 0
10025913119 1 0 0 0
10025903837 0 1 0 0
10023846314 0 0 0 0
10023810036 0 0 0 0
10023811997 0 0 0 0
10025908266 0 0 0 1
10025905694 0 1 0 0
10023833354 0 0 0 0
10023827027 2 0 0 0
10023849931 0 0 0 0
10025906799 0 0 0 0
10023838472 0 0 0 0
10023805249 0 0 0 0
10023815415 0 0 0 0
10023807243 0 0 0 0
10025907543 0 0 0 0
10025907271 1 0 0 0
10025904188 0 0 0 0
10023815674 2 0 0 0
10025913279 0 0 0 0
10025903625 0 0 0 0
10023811986 0 0 0 0
10023837945 0 0 0 0
10023846719 0 0 0 0
10025907657 0 0 0 0
10025906040 1 0 0 0
10025909242 0 0 0 0
10025904778 0 0 0 0
10025911564 0 1 0 0
10025913110 1 0 0 0
10023829523 0 0 0 0
10025911679 0 0 0 0
10023845723 0 0 0 0
10023814026 0 0 0 0
10025911689 0 0 0 0
10025909771 0 0 0 0
10025913346 1 0 1 0
10023842695 1 0 0 0
10025905817 0 0 0 0
10023804821 0 0 0 0
10025905727 0 0 0 0
10025907933 0 0 0 0
10023823594 0 0 0 0
10025905802 0 0 0 0
10023824665 0 0 0 0
10023847051 0 0 0 0
10025904783 0 0 0 0
10025910940 0 0 0 0
10025910603 0 0 0 0
10023821850 0 0 0 0
10025911547 0 0 0 0
10023814404 0 0 0 0
10023824354 0 0 1 0
10023805211 1 0 0 0
10025913188 0 0 0 0
10023807004 1 0 0 0
10025908120 0 0 0 0
10025903196 0 0 0 0
10025910774 1 0 0 0
10025908466 0 0 0 0
10025905955 2 0 0 0
10023805210 0 0 0 0
10023811119 0 0 0 0
10025911510 1 0 0 0
10025909860 2 0 0 0
10025904622 0 0 0 0
10023810057 0 0 0 1
10023820506 0 0 0 0
10023807910 0 0 0 0
10023816939 0 0 0 0
10025904681 0 0 0 0
10025910076 0 0 0 0
10023827396 1 0 0 0
10023848771 0 1 0 0
10023823330 0 0 0 0
10023816124 0 0 0 0
10025912110 0 0 0 0
10023832063 0 0 0 0
10023826113 0 0 0 0
10023822884 1 0 0 0
10023815156 0 0 0 0
10023823569 0 0 0 0
10023824580 0 0 0 0
10023831126 0 0 0 0
10023818577 0 0 0 0
10025902617 0 0 0 0
10025904902 0 0 0 0
10023850921 0 0 0 0
10025903198 0 0 0 0
10025911311 0 0 0 0
10023812430 0 0 0 0
10025902432 0 0 0 0
10023849267 0 0 0 0
10023842953 0 0 0 0
10023828168 0 0 0 0
10023842544 3 1 0 0
10025912456 0 0 0 0
10025912226 0 0 0 0
10023819123 0 0 0 0
10025905303 0 0 0 0
10023826415 0 0 0 0
10023833340 0 0 0 0
10025904254 0 0 0 0
10023829736 0 0 0 0
10025906619 0 0 0 0
10025908430 0 0 0 0
10025902404 0 0 0 0
10023817861 0 0 0 0
10025912830 0 0 1 0
10023814942 0 0 0 0
10025908418 1 0 1 0
10023818656 0 0 0 0
10025906764 1 0 0 0
10025908860 0 0 0 0
10025904273 0 0 0 0
10025906135 0 0 0 0
10023830678 0 0 0 0
10025908943 0 0 0 0
10023814006 0 0 0 0
10025906572 1 1 0 0
10025912034 3 0 0 0
10023819193 0 0 0 0
10023850327 0 0 0 0
10023817598 0 0 0 0
10023810397 0 0 0 0
10023813817 0 0 0 0
10025907757 0 0 0 0
10023816376 0 0 0 0
10023811724 0 0 0 0
10025903513 1 0 0 0
10023828494 0 0 0 0
10023842899 0 0 0 0
10025909565 0 0 0 0
10023821537 0 0 0 0
10025912904 0 0 0 0
10023840342 0 0 0 0
10025903629 1 0 0 0
10023808706 0 0 0 0
10025903287 0 0 0 0
10025911103 0 0 0 0
10023809623 0 0 0 0
10025902537 0 0 0 0
10025908449 0 0 0 0
10023845071 0 0 0 0
10023851194 0 0 0 0
10023818461 0 0 0 0
10023820554 0 0 0 0
10025912086 0 0 0 0
10025910570 0 0 0 0
10023829193 1 0 0 0
10025905816 0 0 0 0
10025906767 0 0 0 1
10023812846 1 0 0 0
10025906700 0 0 0 0
10025903415 0 0 0 0
10023824282 0 1 0 0
10023821622 1 0 0 0
10025912602 0 0 0 0
10025905703 3 1 1 0
10023844432 0 0 0 0
10023836204 1 0 0 0
10025905872 1 0 0 0
10023821468 1 1 1 0
10023844974 0 0 0 0
10023824570 0 0 0 0
10025908555 3 0 0 0
10025911161 0 0 0 0
10025911187 0 0 0 0
10025907160 0 0 0 0
10025905546 0 0 0 0
10025912306 0 0 0 0
10023808880 3 1 1 0
10025903314 3 0 0 0
10025902699 1 0 0 0
10023829414 0 0 0 0
10025903105 0 0 0 0
10023806708 0 0 0 0
10023823249 0 0 0 0
10025913081 0 0 0 0
10023808257 0 0 0 0
10025909985 0 1 0 0
10025905745 0 0 0 0
10023821292 1 0 0 0
10023824498 0 0 0 0
10025909591 0 0 0 0
10023808566 0 0 0 0
10025913207 0 0 0 0
10023819796 0 0 0 0
10023808402 0 0 0 0
10025912973 0 0 0 0
10025908687 0 0 0 0
10023815152 0 0 0 0
10023811417 0 0 0 0
10025908541 0 0 0 0
10025910241 1 0 0 0
10025905077 1 0 0 1
10023851065 0 0 0 0
10023825765 0 0 1 0
10023821751 0 0 0 0
10025911045 0 0 0 0
10025905693 0 0 0 0
10025909837 1 0 0 0
10025912200 1 1 0 1
10023821084 0 1 0 0
10025911499 0 0 0 0
10025912795 0 0 0 0
10023846897 0 1 0 0
10023848172 0 0 0 0
10023816556 0 0 0 0
10025903519 1 0 0 0
10023830957 0 0 0 0
10025903546 1 0 0 0
10025908485 0 0 0 0
10025908344 0 0 0 0
10025909369 0 0 0 0
10023820868 0 0 0 0
10023822264 0 0 0 0
10023814903 0 0 0 0
10025912076 0 0 0 0
10023837150 0 0 0 0
10025913282 3 0 1 1
10023815490 0 1 0 0
10023814138 0 0 0 0
10025905652 0 0 0 0
10023809876 0 0 0 0
10025904484 0 0 0 0
10023809148 0 0 0 0
10025908420 1 0 0 0
10025908830 1 0 0 0
10023816897 0 0 0 0
10023831839 0 0 0 0
10023842016 0 0 0 0
10023815495 0 0 0 0
10023813997 0 0 0 0
10023849591 0 0 0 0
10025907457 0 0 0 0
10025909912 0 0 0 0
10023832729 0 0 0 0
10025906921 0 0 0 0
10025909301 1 0 0 0
10023820699 0 0 0 0
10023825619 0 0 0 0
10025905830 0 0 0 0
10023841617 0 0 0 0
10023805609 0 0 0 0
10023818302 0 0 0 0
10025912587 0 0 0 0
10023813569 1 0 0 0
10023848291 0 0 0 0
10023810939 0 0 0 0
10023822722 0 0 0 0
10025903195 0 0 0 0
10025904625 0 0 0 0
10023809014 0 1 1 0
10023821140 0 0 0 0
10025905892 1 0 0 0
10025905477 0 0 0 0
10025910384 0 0 0 0
10025906088 1 0 0 0
10025907118 0 0 0 0
10023824880 0 0 0 0
10019799479 0 0 0 0
10023820663 0 1 0 0
10025912230 0 0 0 0
10023837061 0 0 0 0
10025912408 0 0 0 0
10023815444 0 0 0 0
10025907410 0 0 0 0
10025913303 0 0 0 0
10023807853 0 0 0 0
10023835033 0 0 0 0
10023829015 0 0 0 0
10023805352 0 0 0 0
10023847600 0 0 0 0
10025910790 0 0 0 0
10025903661 0 0 0 0
10023810432 0 0 0 0
10023810163 0 0 0 0
10023809786 0 0 0 0
10023844983 2 2 0 0
10025902776 0 0 0 0
10023845318 0 0 0 0
10023815857 0 0 1 0
10023811627 0 0 0 0
10023847776 1 0 0 0
10023814674 0 0 0 0
10023840637 0 0 0 0
10025905943 1 0 0 0
10023810291 1 0 0 0
10025911574 1 0 0 0
10025910656 0 1 0 0
10023833277 0 0 0 0
10023818396 1 0 0 0
10025907635 0 0 0 0
10023826764 0 0 0 0
10025906792 0 0 0 0
10025905834 0 0 0 0
10023823219 0 0 0 0
10025903467 0 0 0 0
10023805245 0 0 0 0
10025904712 2 1 0 0
10023815574 0 0 0 0
10023824425 0 0 0 0
10025911273 0 0 0 0
10025904940 0 0 1 0
10023814315 0 0 0 0
10025903518 0 0 0 0
10023850397 0 0 0 0
10023833697 0 0 0 0
10025910529 0 0 0 0
10023848159 0 0 0 0
10025909757 0 0 0 0
10025911152 0 0 0 0
10023840833 0 0 0 0
10023846765 1 0 0 0
10023820535 0 0 0 0
10025912475 0 0 0 0
10023823218 1 0 0 0
10023827164 0 0 0 0
10025906069 2 1 0 0
10023844006 0 0 0 0
10025909121 0 0 0 0
10023822259 0 0 0 0
10023839502 0 0 0 0
10023825164 0 0 0 0
10025904550 0 0 0 0
10023821699 0 0 0 0
10025902498 0 2 1 0
10025904279 0 0 0 0
10023817744 0 0 0 0
10023825502 1 0 0 0
10023845605 0 0 0 0
10025904399 0 0 0 0
10023812329 0 0 0 0
10025912493 1 0 0 0
10025903649 2 0 0 0
10023804852 0 0 0 0
10023826240 0 0 0 0
10023821799 0 0 0 0
10025910096 0 0 0 0
10023851275 0 0 0 0
10023820026 0 0 0 0
10023822137 0 0 0 0
10025908314 5 0 0 0
10025911264 0 0 0 0
10023812926 1 0 0 0
10023819854 2 0 0 0
10023820891 0 0 0 0
10025905601 0 0 0 0
10025902959 1 0 0 0
10023826556 0 0 0 0
10025903782 0 0 0 0
10023807008 0 0 0 0
10025902594 0 0 0 0
10023832907 0 0 0 0
10023841750 0 0 0 0
10023813079 0 0 0 0
10025913108 1 0 0 0
10023815063 4 0 0 0
10025911458 0 0 0 0
10025911993 0 0 0 0
10023824253 0 0 0 0
10023812663 0 0 0 0
10023832242 0 0 0 0
10023822891 0 0 0 0
10023822463 0 0 0 0
10023819425 0 0 0 0
10023809570 0 0 0 0
10023806515 0 0 0 0
10023815389 0 0 0 0
10023847777 0 0 0 0
10025910860 3 0 1 0
10023826858 0 0 0 0
10025906079 0 0 0 1
10023819956 0 0 0 0
10025912272 0 0 0 0
10025912004 0 0 0 0
10023817919 1 0 0 0
10025902272 2 0 0 0
10023812672 0 0 0 0
10023838520 2 2 1 0
10025907274 0 0 0 0
10023811601 0 0 0 0
10023809795 0 0 0 0
10023839069 0 0 0 0
10025906955 0 0 0 0
10025912149 0 0 0 0
10025907960 2 0 0 0
10025902674 0 0 0 0
10025904195 0 0 0 0
10025908581 0 0 0 0
10023835942 0 0 0 0
10023811804 0 0 0 0
10023837042 0 0 0 0
10023818215 0 0 0 0
10023818193 3 0 1 0
10025909335 1 0 1 0
10025903892 0 0 0 0
10025908322 0 1 0 0
10025902378 1 0 1 0
10023848461 0 0 0 0
10025911057 0 0 0 0
10025910212 0 0 0 0
10023824486 0 0 0 0
10025903145 0 0 0 0
10025912966 0 0 0 0
10025907010 1 1 0 0
10023810763 0 0 0 0
10023806327 0 0 0 0
10023819620 0 0 0 0
10023829916 0 0 0 0
10025911026 0 0 0 0
10023808951 0 0 0 0
10023811288 1 0 0 0
10023813464 0 0 0 0
10023837131 0 0 0 0
10025912091 0 0 0 0
10025912648 1 0 0 0
10025904045 1 0 0 0
10023844880 1 0 0 0
10023832148 0 0 0 0
10023841405 0 0 0 0
10023812029 0 0 0 0
10023847705 0 0 0 0
10023813638 0 0 0 0
10023823406 0 0 0 0
10023821438 0 0 0 0
10023816953 0 0 0 0
10023816469 0 0 0 0
10023847660 0 0 0 0
10023834706 0 0 0 0
10025910545 0 0 0 0
10023837562 0 0 0 0
10023838865 0 0 0 0
10023811139 0 0 0 0
10025909359 0 0 1 0
10023831372 0 0 0 0
10023845390 0 0 0 0
10025911994 1 0 0 0
10023819757 0 0 0 0
10023811226 0 0 0 0
10025908347 0 0 0 0
10023816661 0 0 0 0
10023816745 0 0 0 0
10023845181 0 0 0 0
10023808062 0 0 0 0
10025904791 0 1 0 0
10025912588 1 1 0 0
10023811731 0 0 0 0
10023820181 0 0 0 0
10025907708 0 0 0 0
10025912788 0 0 0 0
10025904673 1 0 0 0
10025903281 0 0 0 0
10025910106 2 0 1 0
10023812242 0 0 0 0
10023808559 0 0 0 0
10023845597 0 0 0 0
10023821051 0 0 0 0
10025903429 0 0 0 0
10025902824 0 0 0 0
10025903867 0 0 1 0
10023827979 0 0 0 0
10023827744 0 0 0 0
10025909877 0 0 0 0
10023836969 0 0 0 0
10025903443 0 0 0 0
10025910742 1 0 0 0
10025904921 0 0 0 0
10025912768 0 1 0 0
10025907179 0 0 0 0
10023822228 0 0 0 0
10025912992 0 0 0 0
10023810507 0 0 0 0
10025906438 0 0 0 0
10025902551 2 0 0 0
10023840748 1 0 1 0
10023810320 0 0 0 0
10023807388 0 0 0 0
10025911917 2 0 0 0
10023826528 0 0 0 0
10025911728 0 0 0 0
10023823031 0 0 0 0
10023805248 0 0 0 0
10025903310 1 1 0 0
10023817325 1 0 0 0
10023827727 0 0 0 0
10023841767 0 0 0 0
10025905325 2 0 0 0
10025903306 0 0 0 0
10023808009 0 0 0 0
10025903949 0 0 0 0
10025912801 0 0 0 0
10023810575 0 0 0 0
10023821356 1 0 0 0
10023822901 0 0 0 0
10025902160 1 0 0 0
10023827148 0 0 0 0
10023831855 0 0 0 0
10023811238 0 0 0 0
10025902602 0 0 0 0
10023813414 0 0 0 0
10023825165 0 0 0 0
10025905058 0 0 0 0
10025904187 0 0 0 0
10025903015 0 0 0 0
10025902312 0 0 0 0
10023821629 0 0 0 0
10025906143 0 0 0 0
10023828787 0 0 0 0
10025906335 4 4 0 0
10025907449 0 0 0 0
10023805794 0 0 0 0
10025905069 0 0 0 0
10025912827 0 0 0 0
10025912423 1 0 0 0
10023832762 0 0 0 0
10025905056 0 0 0 0
10025910645 3 0 0 0
10023850825 0 0 0 0
10023804678 0 0 0 0
10025903586 1 0 0 0
10025903006 0 0 0 0
10025911898 0 0 0 0
10025906218 1 0 1 0
10023808066 0 0 0 0
10023847239 0 0 0 0
10023809334 0 0 0 0
10023847107 0 0 0 0
10023846951 0 0 0 0
10023811063 0 0 0 0
10023840689 0 0 0 0
10025911638 1 0 0 0
10025903927 0 0 0 0
10023844356 0 0 0 0
10023824988 0 0 0 0
10025906909 0 0 0 0
10023844961 0 0 0 0
10025903872 2 0 0 0
10025907520 1 0 0 0
10023846016 0 0 0 0
10023814450 0 0 0 0
10025911571 0 0 0 0
10023807502 0 0 0 0
10025908576 0 0 0 0
10025902621 0 0 0 0
10023811204 0 0 0 0
10025904261 0 0 0 0
10023830077 0 0 0 0
10023826344 0 0 0 0
10023808047 1 1 0 0
10025902881 0 0 0 0
10023832474 0 0 0 0
10023804925 0 0 0 0
10023827870 0 0 0 0
10023815074 0 0 0 0
10023846133 0 1 0 0
10023848316 0 0 0 0
10025908873 0 0 0 0
10023820479 0 0 0 0
10023806475 0 0 0 0
10023809584 0 0 0 0
10025909965 0 0 0 0
10025908524 0 1 0 0
10023814997 2 0 2 0
10023805841 2 0 0 0
10023816363 0 0 0 0
10023816530 0 0 0 0
10025913311 0 0 0 0
10023832649 0 0 0 0
10023824719 0 0 2 0
10023836230 0 1 0 0
10023805143 0 0 0 1
10025909109 0 0 0 0
10023824589 0 0 0 0
10025910647 0 0 0 0
10023813487 0 0 0 0
10025910233 0 0 0 0
10025910305 0 0 0 0
10025908847 0 0 0 0
10023821336 2 0 0 0
10025904405 0 0 0 0
10023819680 0 0 0 0
10023816854 0 0 0 0
10023841544 0 0 0 0
10023805282 0 0 0 0
10025905388 0 0 0 0
10023811136 0 0 0 0
10023813720 0 0 0 0
10025902913 0 0 0 0
10025910814 0 0 0 0
10023824912 0 0 0 0
10025911133 0 0 0 0
10025906212 1 0 0 0
10023822953 0 0 0 0
10023827452 0 0 0 0
10023821031 0 0 0 0
10025912978 0 0 0 0
10023813794 1 1 0 0
10025904682 0 0 0 0
10025910077 0 0 0 0
10025911554 0 0 0 0
10023824839 0 0 0 0
10025907348 1 0 0 1
10025912649 0 0 0 0
10023811763 1 0 0 0
10023833495 0 0 0 0
10025903155 1 0 0 0
10023850215 1 0 0 0
10025907637 0 0 0 0
10025904351 1 0 0 0
10023849128 0 0 0 0
10025912780 0 0 1 0
10023827296 0 0 0 0
10025912349 1 0 0 0
10025907180 0 1 0 0
10023845290 0 0 0 0
10023810135 0 0 0 0
10023805010 0 0 0 0
10025908965 0 0 0 0
10023829555 0 0 0 0
10025910137 0 0 0 0
10023823645 0 0 0 0
10025913049 0 0 1 1
10023826142 0 0 0 0
10025903150 0 0 0 0
10023825578 0 0 0 0
10025912878 1 0 1 0
10023837684 0 0 0 0
10023812358 0 0 0 0
10023820072 1 0 0 0
10023822207 0 0 0 0
10025906591 0 0 0 0
10023827512 0 0 0 0
10023813358 0 0 0 0
10023821329 0 0 0 0
10025902637 0 0 0 0
10025906600 3 0 0 0
10023821818 0 0 0 0
10025911904 0 0 0 0
10025903520 0 0 0 0
10025905345 0 0 0 0
10025902933 0 1 0 0
10025903893 0 0 0 0
10025905231 0 0 0 0
10023845099 0 0 0 0
10023823354 0 0 0 0
10023821459 0 0 0 0
10023811984 0 1 0 0
10025912737 0 0 2 0
10025911437 0 0 0 0
10025910900 0 0 0 0
10025911654 0 0 0 0
10025909708 0 0 0 0
10023811148 0 0 0 0
10025906751 0 0 0 0
10025911642 0 0 0 0
10023844270 0 0 0 0
10025911190 3 0 0 0
10023835164 0 0 0 0
10023824296 0 0 0 0
10023814150 0 0 0 0
10023813858 0 1 0 0
10025912894 0 0 0 0
10025910013 0 0 0 1
10025908062 2 0 0 0
10023809844 0 0 0 0
10025909775 0 0 0 0
10023810633 0 0 0 0
10025904972 1 0 0 1
10023827473 0 0 0 0
10023825405 0 0 0 0
10023825019 0 0 0 1
10023829866 0 0 0 0
10023808749 0 0 0 0
10023821523 0 0 0 0
10023822167 0 0 0 0
10025909633 0 0 1 0
10023810709 1 0 0 0
10023844663 0 0 0 0
10023843720 0 0 0 0
10023824481 0 0 0 0
10023838620 0 0 0 0
10023824400 0 0 0 0
10025907475 0 0 0 0
10025907101 0 0 0 0
10023832226 0 0 0 0
10025903503 0 0 0 0
10023841836 0 0 0 0
10025913087 1 2 0 0
10023822043 0 0 0 0
10023845986 0 0 0 0
10025902747 0 0 0 0
10023811114 0 0 0 0
10023848679 0 0 0 0
10025911641 0 0 0 0
10025908657 0 0 0 0
10025904710 0 0 0 0
10025912738 2 0 0 0
10023838132 0 0 0 0
10023820677 0 0 0 0
10025904252 0 0 0 0
10023837581 0 0 0 0
10025911620 0 0 0 0
10025910111 0 0 0 0
10025907244 0 0 0 0
10025903787 0 0 0 0
10025908254 0 0 0 0
10025903769 0 0 0 0
10025911519 0 0 0 0
10025908212 0 0 0 0
10025906547 0 0 0 0
10023822407 0 0 0 0
10025902278 1 0 0 0
10023841065 0 0 0 0
10025903200 0 0 0 1
10025912918 0 0 0 0
10023823280 0 0 0 0
10023820706 0 0 0 0
10025908243 0 0 0 0
10023836743 0 0 0 0
10023817722 0 0 0 0
10023811257 2 0 0 0
10023819325 1 0 0 0
10025905133 0 0 0 0
10025912745 0 0 0 0
10023818099 0 0 0 0
10023827318 0 0 0 0
10023828395 0 0 0 0
10023833909 0 0 0 0
10023833467 0 0 0 0
10023836308 0 0 0 0
10025912441 0 0 0 0
10023841339 0 0 0 0
10023828762 0 0 0 0
10025909234 0 0 0 0
10025903442 0 0 0 0
10023825248 0 0 0 0
10023832636 0 0 0 0
10025903324 0 1 0 0
10023810222 0 0 0 0
10023813433 0 0 0 0
10023805066 1 0 0 0
10023830083 0 0 0 0
10023812387 0 0 0 0
10023809568 0 0 0 0
10025906732 0 1 0 0
10025904566 0 0 0 0
10023834202 0 0 0 0
10025912732 1 0 0 0
10025903474 1 0 0 0
10025908005 0 0 0 0
10023843837 0 0 0 0
10025913205 1 0 0 0
10023820631 0 0 0 0
10025907406 0 0 0 0
10023813355 0 1 0 0
10025912776 0 0 0 0
10023814481 0 0 0 0
10025903104 1 0 0 0
10023822327 0 0 0 0
10025904891 1 1 0 0
10023849613 0 0 0 0
10025908178 0 0 0 0
10023827261 0 0 0 0
10023844377 0 0 0 0
10023835885 0 0 0 0
10025909983 0 0 0 0
10023847427 0 0 0 0
10023818723 0 0 0 0
10025911360 0 0 0 0
10023812266 0 0 0 0
10025904957 0 0 0 0
10023828083 0 0 0 0
10023813048 1 0 0 0
10023835671 1 1 1 0
10023815643 2 1 0 0
10025902608 0 0 0 0
10023849358 0 0 0 0
10025913018 0 0 0 0
10023838559 0 0 0 0
10025911017 0 0 0 0
10023808874 0 0 0 0
10025906849 0 0 0 0
10023818353 0 0 0 0
10023833711 0 0 0 0
10025907227 0 0 0 0
10023819605 0 0 0 0
10023838155 0 0 0 0
10025904569 0 0 0 0
10025911380 0 0 0 0
10023813919 0 0 0 0
10025909272 0 0 0 0
10025911762 0 0 0 0
10025905313 1 0 0 0
10023815460 0 0 0 0
10023809332 0 0 0 0
10023806455 0 0 0 0
10023829106 0 0 0 0
10025907869 0 0 0 0
10023816857 0 0 0 0
10025908844 1 0 0 0
10025909216 1 2 0 0
10025904650 0 0 1 0
10023822385 0 0 0 0
10025913088 2 0 0 0
10025912192 0 0 0 0
10025906245 0 0 0 0
10023823479 0 0 0 0
10023817813 0 0 0 0
10023808688 1 0 1 0
10025908614 0 0 0 0
10023808152 0 0 0 0
10023826209 0 0 0 0
10025912039 0 0 0 0
10023834682 0 0 0 0
10023849924 0 0 0 0
10025902521 0 0 0 0
10025908331 0 0 0 0
10023821781 0 0 0 0
10025909303 0 0 0 0
10023824080 0 0 0 0
10023850331 0 0 0 0
10023825075 0 0 0 0
10023808531 0 0 0 0
10023817586 0 0 0 0
10025909937 0 0 0 0
10023807735 0 0 0 0
10023819040 0 0 0 0
10023823574 0 0 0 0
10025907919 0 0 0 1
10025903113 0 0 0 0
10025904066 0 0 1 0
10023818028 1 0 0 0
10025902423 0 0 0 0
10025904138 0 0 0 0
10023845445 0 0 0 1
10023810931 0 0 0 0
10023820245 0 0 0 0
10023820618 0 0 0 0
10023805438 0 0 0 0
10023813191 2 1 0 0
10023835634 0 0 0 0
10025912218 0 0 0 0
10023811050 0 0 0 0
10023834341 0 0 0 0
10023838823 0 0 0 0
10025904015 0 0 0 0
10025905770 0 0 0 0
10025911462 0 0 0 0
10023818705 0 0 0 0
10023817268 0 0 0 0
10023842700 0 0 0 0
10025906536 2 0 0 0
10023810467 0 0 0 0
10025902772 2 0 0 0
10023837116 0 0 0 0
10025908129 0 0 0 0
10023825727 0 0 0 0
10025912126 0 0 0 0
10023831909 0 0 0 0
10025912228 0 0 0 0
10025906676 0 0 0 0
10025903924 0 0 0 0
10023826834 1 0 1 0
10025903161 0 0 0 0
10025907400 0 0 0 0
10025906002 0 0 0 0
10025911686 0 0 0 0
10025910424 0 0 0 0
10023819933 0 0 0 0
10025906643 0 1 0 0
10025911607 0 0 0 0
10023808711 0 0 0 0
10025902198 1 1 0 0
10023844842 0 0 0 0
10025909990 0 0 0 0
10025911491 0 0 0 0
10025902840 0 0 1 0
10023843051 0 0 0 0
10025907704 1 0 0 0
10023808890 0 0 0 0
10025905678 1 0 0 0
10023820068 0 0 0 0
10023813345 0 0 0 0
10025908608 0 0 1 0
10025904981 1 0 0 0
10023818022 0 0 0 0
10025907588 7 2 0 0
10023808023 0 0 0 0
10023814688 0 0 0 0
10023815040 0 0 0 0
10025906631 0 1 0 0
10023827208 0 0 0 0
10023826135 0 0 0 0
10023839218 0 0 0 0
10025912097 0 0 0 0
10023810292 0 0 0 0
10025907308 0 0 0 0
10025911494 0 0 0 0
10025912494 0 0 0 0
10023816641 0 0 0 0
10025906036 4 0 0 0
10025908342 0 0 0 0
10025903204 1 0 0 0
10023815069 0 0 0 0
10025904904 0 0 0 0
10023810150 0 0 0 0
10023851305 0 0 0 0
10023809404 0 0 0 0
10025910215 0 0 0 0
10025912006 0 0 0 0
10025909792 0 0 0 0
10023839086 0 0 0 0
10025910370 0 0 0 0
10025907460 0 0 0 0
10023847547 0 0 0 0
10023810818 2 0 0 0
10023844350 0 0 0 0
10025904152 1 0 0 0
10023830224 0 0 0 0
10023805177 0 0 0 0
10025907912 0 0 1 0
10023833149 0 0 0 0
10023820584 0 0 0 0
10023828627 0 0 0 0
10023805525 1 0 0 0
10023818210 0 0 0 0
10023845239 0 0 0 0
10025910414 0 0 0 0
10023809319 0 0 0 0
10025909168 0 0 0 0
10025910302 0 0 0 0
10025903679 1 0 0 0
10023826953 0 1 0 0
10025902947 1 0 0 0
10025906345 0 0 0 0
10025911086 0 0 1 0
10025908754 1 2 0 0
10025903634 0 0 0 0
10023842107 0 0 0 0
10025907674 0 0 0 0
10025910843 0 0 0 0
10023832259 0 0 0 0
10023819681 1 1 0 0
10023814134 0 0 0 0
10023841933 0 0 0 0
10025910861 3 0 0 0
10025903919 0 0 0 0
10023813918 0 0 0 0
10023838638 0 0 0 0
10023845561 0 0 0 0
10025907568 1 1 0 0
10025908368 0 0 0 0
10023832930 0 0 0 0
10025902552 0 0 0 0
10025903948 0 0 0 0
10023823185 0 0 0 0
10025911787 0 0 0 0
10025909336 0 0 0 0
10025903255 1 0 0 0
10023836690 0 0 0 0
10023809163 0 0 0 0
10023817100 0 0 0 0
10025910473 0 0 0 0
10023808100 0 0 0 0
10025906344 0 0 0 0
10025906214 0 0 0 0
10023818059 0 0 0 0
10025908547 0 0 0 0
10023821750 0 0 0 0
10025903252 0 0 0 0
10025909400 0 0 0 0
10023840966 0 0 0 0
10023823087 0 0 0 0
10023844789 0 0 0 0
10023807915 0 0 0 0
10023849903 0 0 0 0
10025903810 0 0 0 0
10023811284 0 0 0 0
10023832966 0 0 0 0
10025910564 1 1 0 1
10025910757 0 0 0 0
10023813885 0 0 0 0
10023848107 0 0 0 0
10023810133 0 0 0 0
10025903095 0 0 0 0
10025907973 1 0 0 0
10025911503 1 0 0 0
10025904300 0 0 0 0
10025905648 0 0 0 0
10023841826 0 0 0 0
10025907735 0 0 0 0
10023817982 2 0 0 0
10025911943 1 2 1 0
10023820599 0 0 0 0
10025902849 2 0 0 0
10025903180 2 0 2 0
10025911461 0 1 0 1
10025904755 0 0 0 0
10023819227 0 0 0 0
10023810805 0 0 0 0
10025907665 1 0 0 0
10023834406 0 0 0 0
10025902409 0 0 0 0
10023851173 0 0 0 0
10025911074 0 0 0 0
10025907531 0 0 0 0
10023826183 0 1 0 0
10025913292 0 0 0 0
10025904595 0 0 0 0
10025905339 0 0 0 0
10025904762 1 0 0 0
10025906123 0 0 0 0
10023812071 0 0 0 0
10025904584 0 0 1 0
10023807545 1 2 2 0
10025908389 0 0 0 0
10025908263 0 0 0 0
10025912052 0 0 0 0
10025910043 0 0 0 0
10025904268 0 0 0 0
10023827647 0 0 0 0
10023841178 0 0 0 0
10023815581 0 0 0 0
10023834720 0 0 0 0
10025904328 0 0 0 0
10025911049 0 0 0 0
10023847508 0 0 0 0
10023809233 0 0 0 0
10023838424 0 0 0 0
10025908056 0 0 0 0
10025908535 0 0 0 0
10023808657 0 0 0 0
10023808892 0 0 0 0
10023828342 0 0 0 0
10023822981 0 0 0 0
10023805926 0 0 0 0
10023812450 0 0 0 0
10023822440 0 0 0 0
10023830436 0 0 0 0
10023843348 0 0 0 0
10025905924 2 0 0 0
10023843548 0 0 0 0
10025905245 0 0 0 0
10023819634 0 0 0 0
10025902586 0 0 0 0
10023822706 0 0 0 0
10023817338 0 0 0 0
10023809627 0 0 0 0
10023815382 0 0 0 0
10025907728 1 1 0 0
10025907730 0 0 0 0
10023822929 1 0 0 0
10023828636 0 1 0 0
10023830003 0 0 0 0
10023806711 0 0 0 0
10023821643 0 0 0 0
10025902291 0 0 0 0
10025909315 0 0 0 0
10023848411 0 0 0 0
10025910973 0 0 0 0
10023817262 0 0 0 0
10023822987 0 0 0 0
10025908795 0 0 0 0
10023815820 0 0 0 0
10023844708 0 0 0 0
10023810863 0 0 0 0
10025904466 0 0 1 0
10025907268 1 0 0 0
10025913356 2 0 0 0
10023823918 0 0 0 0
10025910954 0 0 0 0
10023809891 2 0 1 1
10023821555 0 0 0 0
10025902995 1 0 0 0
10023825212 0 0 0 0
10025906560 0 0 0 0
10025910073 0 0 0 0
10023842900 0 0 0 0
10023840403 0 0 0 0
10025910255 0 0 0 0
10023819735 0 0 0 0
10023811979 2 0 1 0
10023831770 0 0 0 0
10023825558 0 0 0 0
10023804905 0 0 0 0
10023817086 0 0 0 0
10025908849 0 0 0 0
10023813455 0 0 0 0
10023847900 0 0 0 0
10023836792 0 0 1 0
10025902501 0 0 0 0
10025903102 0 1 0 1
10023813588 0 0 1 1
10023812246 0 0 0 0
10023834530 0 0 0 0
10025903921 0 0 0 0
10023828364 0 0 0 0
10023815603 0 0 0 0
10025902237 0 0 0 0
10025910904 0 0 0 0
10025903004 0 0 0 0
10023814101 0 0 0 0
10025910697 2 1 0 1
10023806533 0 0 0 0
10025910552 3 1 0 0
10023808743 0 0 0 0
10023816928 0 0 0 0
10025908231 0 0 0 0
10023850875 0 0 0 0
10025906970 0 0 0 0
10023833560 0 0 0 0
10023814353 0 1 1 0
10025909032 0 0 0 0
10023817299 0 0 0 0
10020067638 0 0 0 0
10025905281 0 0 0 0
10023812644 0 0 0 0
10025908736 0 0 0 0
10023834789 0 0 0 0
10023807078 7 1 2 2
10023831149 0 0 0 0
10023845997 0 0 0 0
10023816473 0 0 0 0
10023844564 0 0 0 0
10023819328 0 0 0 0
10025907870 0 0 0 0
10023813273 0 0 0 0
10023837047 0 0 0 0
10023819550 0 0 0 0
10025903742 0 0 0 0
10025905823 0 0 0 0
10025909695 0 0 0 0
10023814759 0 0 0 0
10023824919 1 1 1 0
10023848024 0 0 0 0
10025911313 0 0 0 0
10025911764 0 0 1 0
10023814573 0 0 0 0
10025904413 1 0 0 0
10025911151 0 0 0 0
10025906188 0 0 0 0
10025909685 0 1 0 0
10025903446 0 0 0 0
10025907192 0 0 0 0
10023828096 0 0 0 0
10023823340 0 0 0 0
10023806375 0 0 0 0
10025913370 0 0 0 0
10023830310 0 0 0 0
10023821660 0 0 0 0
10023851238 0 0 0 0
10025904344 1 1 0 0
10025911485 0 0 0 0
10025907032 0 1 0 0
10025905848 1 0 1 0
10023833957 0 0 0 0
10025912606 0 0 0 0
10023814328 0 0 0 0
10023820464 0 0 0 0
10023815542 0 0 0 0
10025902153 2 2 0 0
10025907955 1 0 0 0
10025906569 0 0 0 0
10023847702 3 0 0 0
10023840569 0 0 0 0
10023827402 0 0 0 0
10025912292 0 0 0 0
10025907788 0 0 0 0
10023812382 0 0 0 0
10025906248 0 0 0 0
10023808260 0 0 0 0
10025909494 0 0 0 0
10025903562 2 1 0 0
10025906154 0 0 0 0
10023844127 0 0 0 0
10023847883 0 0 0 0
10025903068 0 0 0 0
10025910072 0 0 0 0
10025902352 1 0 0 0
10025913008 0 0 0 0
10023806370 0 0 0 0
10025913164 0 0 0 0
10023829416 0 0 0 0
10023811981 2 0 0 0
10023848714 1 0 0 0
10025909734 0 0 0 0
10023827808 0 0 0 0
10023841195 0 0 0 0
10025908572 0 0 1 0
10023811850 0 0 0 0
10023814137 0 0 0 0
10025903107 0 0 0 0
10023822816 0 0 0 0
10023815261 0 0 0 0
10023821639 0 0 0 0
10023807127 0 0 0 0
10025911865 4 0 0 0
10023811963 0 0 0 0
10023815569 0 0 0 0
10023813978 0 0 0 0
10023819176 0 0 0 0
10023813302 0 0 0 0
10025902201 0 0 0 0
10023821753 0 0 0 0
10025908923 0 1 1 0
10025910917 1 0 0 1
10023815534 1 0 0 0
10025906818 0 0 0 0
10023809855 0 0 0 0
10023806167 0 0 0 0
10025912974 1 1 0 0
10023827951 0 0 0 0
10023808040 0 0 0 0
10023826412 7 0 2 0
10025910227 0 0 0 0
10023844408 0 0 0 0
10023821897 0 0 0 0
10025907659 0 0 0 0
10025908942 0 0 0 0
10025906846 1 0 0 0
10025902305 0 0 0 0
10023805130 1 0 0 0
10025907742 1 0 2 0
10023809851 0 0 0 0
10025902642 0 0 0 0
10025902669 0 0 0 0
10023846845 0 0 0 0
10023825378 0 0 0 0
10023837977 0 0 0 0
10025903419 0 0 0 0
10025904610 0 0 0 0
10025905146 0 0 0 0
10023805413 0 0 0 0
10023837772 0 0 0 0
10023808800 0 0 0 0
10023846115 0 0 0 0
10025904417 0 0 0 0
10023840879 0 0 0 0
10023831814 0 0 0 0
10025911813 0 0 0 0
10023811449 0 0 0 0
10025907865 0 1 0 0
10023841998 0 0 0 0
10023823947 0 0 0 0
10023848328 0 0 0 0
10023810614 0 0 0 0
10025913371 2 0 0 0
10025903065 0 0 0 0
10023808198 0 0 0 0
10023842239 0 0 0 0
10023837879 0 0 0 0
10023832401 0 0 0 0
10023816073 0 0 0 0
10023809660 0 0 0 0
10025907144 0 0 0 0
10023809951 0 0 0 0
10025902547 0 0 0 0
10023824744 3 0 0 0
10025913242 0 0 0 0
10023830543 0 0 0 0
10023840298 0 0 0 0
10025903487 0 0 0 0
10025908621 0 0 0 0
10023816509 0 0 0 0
10023805377 0 0 0 0
10025907070 1 0 0 1
10025906703 0 0 0 0
10025903859 0 0 0 0
10025908565 0 0 0 0
10025907763 0 0 0 0
10025904321 0 0 0 0
10025905993 1 0 0 0
10023816622 2 0 0 0
10025911573 1 0 0 0
10023807768 1 0 0 0
10025908600 1 0 1 0
10025908150 0 0 0 0
10023850339 0 0 0 0
10023826145 1 0 0 0
10023824787 0 0 0 0
10025911450 0 0 0 0
10023835078 0 0 0 0
10023817885 1 1 0 0
10025903704 0 0 0 0
10023844335 0 0 0 0
10023815427 0 0 0 0
10025906853 0 0 0 0
10023812558 0 0 0 0
10023816187 0 0 0 0
10023806364 0 0 0 0
10023810013 0 0 0 0
10023815849 0 0 0 0
10025905982 1 0 0 0
10023810920 0 0 0 0
10023848092 0 0 0 0
10023820334 0 0 0 0
10025912536 0 0 0 0
10025903202 0 0 0 0
10023842126 0 0 0 0
10025913126 0 0 0 0
10023829537 0 0 0 0
10023825551 0 0 0 0
10025909945 0 0 0 0
10023840544 0 0 0 0
10023819016 0 1 0 0
10023814366 0 0 0 0
10023848859 0 0 0 0
10023835225 0 0 0 0
10023841890 1 0 0 0
10025906614 0 0 0 0
10023805993 0 0 0 1
10025908405 0 0 0 0
10023822030 0 0 0 0
10023816020 0 0 0 0
10025902654 0 0 0 0
10025911998 0 0 0 0
10025912665 0 0 0 0
10023808501 0 0 0 0
10025902673 0 0 0 0
10025908749 0 0 0 0
10023848939 0 0 0 0
10025904469 1 0 0 0
10025902619 0 1 0 0
10025910591 1 0 1 0
10025902281 0 0 0 0
10025903058 0 0 0 0
10025904620 0 0 0 0
10023821463 0 0 1 0
10025911492 1 0 0 0
10023805324 0 0 0 0
10025903885 0 0 0 0
10025903131 0 0 0 0
10025913210 0 0 1 0
10023835767 0 0 0 0
10025910438 0 0 0 0
10025912856 0 0 0 0
10025907999 2 0 0 0
10023821886 0 0 0 0
10023805729 0 0 0 0
10023819969 0 0 0 0
10023818045 0 0 0 0
10025909408 1 0 0 0
10023809051 0 0 0 0
10023839408 0 0 0 0
10023832088 0 0 0 0
10025908172 0 0 0 0
10023836937 0 0 0 0
10025910486 0 0 0 0
10025902331 0 0 0 0
10025904976 0 0 0 0
10025906768 0 0 0 0
10025907218 0 0 0 0
10023846721 0 0 0 0
10025903203 0 0 0 0
10023812822 0 0 0 0
10023822206 1 0 0 0
10025906158 0 0 0 0
10023819000 0 0 0 0
10023822521 0 0 0 0
10023839749 0 0 0 0
10023806289 0 0 0 0
10023850024 0 0 0 0
10025904554 0 0 0 0
10023809993 0 0 0 0
10025911254 0 0 0 0
10023817096 0 0 0 0
10025912742 1 0 0 0
10023842597 0 0 0 0
10025905657 0 0 1 0
10025909755 0 0 0 0
10023810786 0 0 0 1
10023825999 1 0 0 0
10023849485 0 0 0 0
10025910449 2 0 2 0
10025904899 0 0 0 0
10023809524 0 0 0 0
10023825412 1 0 0 0
10023824075 0 0 1 0
10023818618 0 0 0 0
10025905055 0 0 0 0
10023825454 0 0 0 0
10023828849 2 0 1 0
10025907397 0 0 0 0
10025906806 0 0 0 0
10025906709 0 0 0 0
10025910628 0 0 0 0
10023819361 0 0 0 0
10023851109 0 1 0 0
10023838192 0 0 0 0
10025912810 0 0 0 0
10023813027 0 0 0 0
10025907673 0 0 0 0
10025903817 0 0 0 0
10025908998 1 1 0 0
10025911345 1 0 0 0
10023828953 0 0 0 0
10025911757 0 0 0 0
10025906301 0 0 0 0
10025910313 1 0 1 0
10023845156 0 0 0 0
10025912928 0 0 0 0
10023839727 0 0 0 0
10025909277 2 0 0 0
10023822870 0 0 0 1
10023817826 0 0 0 0
10023816798 0 0 0 0
10023807295 0 0 0 0
10023814500 0 0 0 0
10023805593 0 0 0 0
10025908147 0 0 0 0
10025908610 0 0 0 0
10023831555 0 0 0 0
10023813641 0 0 0 0
10023825366 0 0 0 0
10025903788 0 0 0 0
10025906057 1 0 1 0
10025903214 2 0 0 0
10025902714 0 0 0 0
10025902191 0 0 0 0
10023828317 0 0 0 0
10025909213 2 1 0 1
10023814283 0 0 0 0
10025912814 0 0 0 0
10023837988 0 0 0 0
10023816664 0 0 0 0
10025904935 0 0 0 0
10023808406 0 0 0 0
10025912759 0 0 0 0
10023823477 0 0 0 0
10023840758 0 0 0 0
10023824042 0 0 0 0
10023823262 0 0 0 0
10023823798 0 0 0 0
10023822070 0 0 0 0
10023815244 0 0 0 0
10023839004 0 0 0 0
10025911838 0 0 0 0
10025907384 0 0 0 0
10023808526 0 0 0 0
10025912783 0 0 0 0
10023805339 0 0 0 0
10023825321 0 0 0 0
10025909174 0 0 0 0
10023814664 0 0 0 0
10025909960 0 0 0 0
10025906038 1 0 0 0
10025908135 2 1 1 1
10025911965 0 0 0 0
10023845298 0 0 0 0
10025909280 0 0 0 0
10025912410 0 0 0 0
10025909942 0 0 0 0
10023849060 0 0 0 0
10025907784 0 0 0 0
10025910497 0 0 0 0
10023809071 0 0 0 0
10023815449 1 0 0 0
10025905427 1 1 2 0
10025905487 0 0 0 0
10025911366 0 0 1 0
10023805368 0 0 1 0
10023850398 0 0 0 0
10023813410 0 0 0 0
10023826328 1 0 0 1
10023841782 0 0 0 0
10025906371 0 1 0 0
10023821642 0 0 0 0
10023819414 0 0 0 0
10025904407 0 0 0 0
10025913322 0 0 0 0
10025903417 1 0 0 0
10025910975 0 0 0 0
10023828148 0 0 0 0
10023821346 0 0 0 0
10025912883 0 0 1 0
10023810665 0 0 0 0
10023834830 0 0 0 0
10023822403 0 0 0 0
10023821995 0 0 0 0
10023820117 0 0 0 0
10025904105 0 0 0 0
10023810793 0 0 0 0
10023805570 0 0 0 0
10023812042 0 0 0 0
10023824390 0 0 0 0
10025909202 0 0 0 0
10023810743 0 0 0 0
10023823504 0 0 0 0
10023824023 0 0 0 0
10025902970 0 0 0 0
10025905468 0 0 0 0
10025904155 0 0 0 0
10023819649 0 0 0 0
10023818585 0 0 0 0
10023850606 0 0 0 0
10025906383 0 0 0 0
10025912299 0 0 0 0
10025911723 0 0 0 0
10025912515 0 0 0 0
10025902149 0 1 0 0
10023821265 0 0 0 0
10025907064 1 0 0 0
10023846751 0 0 0 0
10025910785 0 1 0 0
10025903451 0 0 1 0
10025910489 0 0 0 0
10025908855 0 0 0 0
10023826819 0 0 0 0
10025912811 4 1 0 0
10025906878 2 2 1 0
10025909466 2 1 0 0
10025907765 0 0 1 0
10023850855 0 0 0 0
10023817997 0 0 0 0
10023818747 0 0 0 0
10025909300 0 0 0 0
10023817727 0 0 0 0
10025906187 0 0 0 0
10025905355 0 0 0 0
10023816964 0 0 0 0
10023816710 0 0 0 0
10023830418 0 0 0 0
10023815507 0 0 0 1
10023813555 0 0 1 0
10025903626 0 0 0 0
10025911759 1 0 0 0
10023836287 0 0 0 0
10023825993 0 0 0 0
10025912229 0 0 0 0
10023819927 0 0 0 0
10023836364 0 0 0 0
10025903907 0 0 0 0
10023815004 0 0 0 0
10025912158 0 0 0 0
10025911760 0 0 0 0
10025902402 1 0 1 0
10023819909 0 0 0 0
10025904337 0 0 0 0
10025912691 3 1 0 0
10025911590 0 0 0 0
10025905211 0 0 0 0
10023821328 0 0 0 0
10025907687 0 0 0 0
10025904711 0 0 0 0
10025905141 0 0 0 0
10023827769 0 0 0 0
10025905455 0 1 0 0
10025912252 0 0 0 0
10025905118 1 0 0 0
10025902855 1 0 0 0
10023808250 0 0 0 0
10025911361 0 0 0 0
10025911105 1 1 1 1
10025908111 0 0 0 0
10023814572 0 0 0 0
10023814448 0 0 0 0
10023806003 0 0 0 0
10023805341 0 0 0 0
10023818893 0 0 0 0
10025907323 0 0 0 0
10025907339 0 0 0 0
10025907584 0 0 0 0
10025911224 0 0 0 0
10023827896 0 0 1 0
10023809852 0 0 0 0
10025910911 1 0 1 0
10025906221 0 0 1 0
10023809078 0 0 0 0
10025906538 0 0 0 0
10023835427 0 0 0 0
10025909496 0 0 0 0
10025903348 0 0 0 0
10025909958 0 0 1 0
10023840623 0 0 0 0
10023836336 0 0 0 0
10023806965 0 0 0 0
10023817748 0 0 0 0
10023815387 0 0 0 0
10023836019 0 0 0 0
10025907197 0 0 0 0
10025904366 0 0 0 0
10025905713 1 0 0 0
10025904738 1 0 0 0
10025905815 0 0 1 0
10023828063 1 0 0 0
10025909309 0 0 0 0
10025907613 1 0 0 0
10023811738 0 0 0 0
10023818833 0 0 0 0
10025907524 1 0 0 0
10025908023 0 0 0 0
10025905485 0 0 0 0
10023828144 0 0 0 0
10025909726 0 0 0 0
10023808188 0 0 0 0
10025904414 2 0 1 0
10025909558 0 0 0 0
10023817241 0 0 0 0
10025909570 2 1 0 0
10023812253 0 0 0 0
10023808544 0 0 0 0
10025908367 0 0 0 0
10023846232 0 1 0 0
10025912169 1 0 0 0
10025909489 0 0 0 0
10023841715 0 0 0 0
10025902709 2 0 2 0
10025909794 0 0 0 0
10023809812 0 0 0 0
10025903163 0 0 0 0
10023841333 0 0 0 0
10025903191 0 0 0 0
10023826053 0 0 0 0
10023820558 2 0 0 0
10025907455 0 0 0 0
10025907286 0 0 0 0
10023825886 0 0 0 0
10025902225 1 0 0 0
10025908228 5 0 0 2
10025912122 0 0 0 0
10023820098 0 0 0 0
10023804827 0 0 0 0
10025904654 0 0 0 0
10025911835 0 0 0 1
10023827617 0 0 0 0
10023826535 0 0 0 0
10025902442 0 0 0 0
10025911024 0 0 0 0
10023826844 1 0 0 0
10023808617 0 0 0 0
10023829252 0 0 0 0
10025903428 0 0 0 0
10025905602 0 0 0 0
10023810896 0 0 0 0
10025903770 0 0 0 0
10025902690 0 1 0 0
10025912946 0 0 0 0
10023833870 0 0 0 0
10025912446 0 0 0 0
10023826840 0 0 0 0
10025908511 0 0 0 0
10023805159 0 0 0 0
10025911008 0 1 0 0
10025909688 1 0 0 1
10023813334 3 0 0 0
10023828965 0 0 0 0
10023823851 2 0 1 0
10025906618 0 1 0 0
10023824523 0 0 0 0
10025913214 1 0 0 0
10023836535 0 0 0 0
10025904671 2 2 3 0
10025910132 1 0 0 0
10025903697 2 0 0 0
10023812612 0 0 0 0
10023817056 0 0 0 0
10023817562 0 0 0 0
10025907978 0 0 1 0
10023839577 0 0 0 0
10023809868 0 0 0 0
10025905190 0 0 0 0
10025905425 0 0 0 0
10023819098 0 0 0 0
10025905125 1 1 1 0
10023810004 0 0 0 0
10023812626 0 0 0 0
10023809775 0 0 0 0
10023846612 0 0 0 0
10025910431 0 0 1 0
10023804691 1 0 0 0
10025911014 1 0 0 0
10025905619 1 0 0 0
10023828768 0 0 0 0
10023846313 0 0 0 0
10023820507 0 0 0 0
10025904393 2 0 0 0
10023837906 0 0 0 0
10025910093 1 0 0 0
10023812881 0 0 0 0
10025905340 0 0 0 0
10025910707 0 0 0 0
10025911521 0 0 0 0
10025906837 0 0 0 0
10023804949 0 0 0 0
10023806530 0 0 0 0
10023805904 0 0 0 0
10025910832 0 0 0 0
10025904099 0 0 0 0
10023816675 0 0 0 0
10025906200 0 0 0 0
10025909205 0 0 0 0
10023826551 0 0 0 0
10023814528 0 0 0 0
10025908130 0 1 0 0
10023823441 1 0 0 0
10023815361 0 0 0 0
10025908981 1 0 0 0
10025912872 0 0 0 0
10025903533 0 0 0 0
10023808948 1 0 0 0
10025907363 0 0 0 0
10025902875 0 0 0 0
10023815175 0 0 0 0
10023805645 1 0 1 0
10025906683 0 0 0 0
10025905381 0 0 0 0
10023813043 0 0 0 0
10023825682 0 0 0 0
10023816615 0 0 0 0
10025903667 0 0 0 0
10025906447 2 0 0 0
10023817857 0 0 0 0
10025906477 0 0 0 0
10025902985 0 0 0 0
10025908871 0 0 0 0
10023809724 0 0 0 0
10023842997 0 1 0 0
10023839691 0 0 0 0
10025908928 2 0 0 0
10023810668 0 0 0 0
10025903839 0 0 0 0
10025912190 0 1 0 0
10025909564 0 0 0 0
10025910482 0 0 0 0
10023825697 0 0 0 0
10025909285 0 0 0 0
10023812890 0 0 0 0
10025912637 0 0 1 0
10025913278 0 0 0 0
10025904477 1 1 0 0
10025909687 0 0 0 0
10025903042 0 0 0 0
10025911140 1 0 1 0
10023807807 0 0 0 0
10023825087 0 0 0 0
10023821952 0 0 0 0
10023812374 0 0 0 0
10023826666 0 0 0 0
10025910834 2 0 0 0
10023846324 0 0 0 0
10025902392 0 0 0 0
10023813374 0 0 0 0
10023814302 0 0 0 0
10025911431 2 0 0 0
10025906597 0 0 0 0
10025905829 0 0 0 0
10023807233 0 0 0 0
10023807414 0 0 0 0
10023815941 0 0 0 0
10025912267 0 0 0 0
10025910606 0 0 0 0
10023834982 0 0 0 0
10023816532 0 0 0 0
10023824855 0 0 0 0
10023837325 0 0 0 0
10023845027 0 0 0 0
10025907093 0 0 0 0
10025907428 1 0 0 0
10025908569 0 0 0 0
10023837232 0 0 0 0
10025909627 1 0 0 0
10023822831 1 0 0 0
10023845609 0 0 0 0
10025912363 3 1 0 0
10023819731 0 0 0 0
10025911029 0 0 0 0
10025911069 1 0 1 0
10025908221 0 1 0 0
10025908746 0 0 0 0
10023805131 0 0 0 0
10025911804 0 0 0 0
10023812463 0 0 0 0
10023816214 0 0 0 0
10023812185 0 0 0 0
10025911542 0 0 0 0
10023826278 0 0 0 0
10025909550 0 0 0 0
10025902536 1 0 0 0
10023835415 0 0 0 0
10025906395 0 0 0 2
10025902197 0 0 0 0
10025902940 0 0 0 0
10023823614 0 0 0 0
10025910755 0 0 0 0
10025909824 0 0 0 1
10025904645 1 0 0 0
10023815038 0 0 0 0
10025903569 0 0 0 0
10025906205 0 0 0 0
10023833653 0 0 0 0
10025910154 0 0 0 0
10023816824 0 0 0 0
10025912232 0 0 0 0
10025904811 0 0 0 0
10025908034 0 0 0 0
10025903223 0 1 0 0
10019874890 0 0 0 0
10023807801 0 0 0 0
10025908702 1 0 0 0
10023849714 0 0 0 0
10023825354 0 0 0 0
10023810252 0 0 0 1
10023841651 0 0 0 0
10025912168 1 0 1 0
10025905819 2 0 0 0
10025909346 1 0 0 0
10023809412 1 0 0 0
10023822671 0 0 0 0
10023822382 0 0 0 0
10023807580 0 1 0 0
10023828593 1 0 0 0
10023836188 0 0 0 0
10023826762 0 0 0 0
10023823234 0 0 0 0
10025910884 1 0 0 0
10025902563 0 0 0 0
10023816728 0 0 0 0
10025903335 0 0 0 0
10025907112 0 1 0 0
10025902364 0 0 0 0
10023810579 0 0 0 0
10023825033 0 0 0 0
10025906881 0 0 0 0
10023827654 0 0 0 0
10023809751 0 0 0 0
10025911899 0 0 0 0
10025904951 0 0 0 0
10023810980 0 0 0 0
10025907263 1 1 0 0
10023820582 0 0 0 0
10023807626 0 0 0 0
10023811099 0 0 0 0
10025906804 1 1 1 0
10025902998 1 0 0 0
10025908758 2 0 1 0
10025908916 0 0 0 0
10025904094 1 1 0 0
10025905164 0 1 0 0
10023847368 0 0 0 0
10023812902 0 0 0 0
10025907117 0 0 0 0
10023809271 0 1 1 0
10025904039 0 0 0 0
10023814453 0 0 0 0
10023812413 0 0 0 0
10023845901 0 0 0 0
10023822578 0 0 0 0
10025906675 0 0 0 0
10025911344 0 0 0 0
10023823896 0 0 0 0
10023841912 0 0 0 0
10025906195 0 0 0 0
10025903738 0 0 0 0
10023836773 0 0 0 0
10025905673 0 0 0 0
10020109481 0 0 0 0
10025902793 0 0 0 0
10023807144 0 0 0 0
10025904938 0 0 0 0
10023807409 0 0 0 0
10025912396 0 0 0 0
10023848681 0 0 0 0
10025906987 2 0 0 0
10023806792 0 0 0 0
10023812077 1 0 0 0
10023843725 0 0 0 0
10023834052 0 0 0 0
10025912822 0 0 0 0
10025908779 1 2 1 0
10025906372 0 0 0 0
10023809688 0 0 0 0
10023841669 0 0 0 0
10020124385 0 0 0 0
10023805561 0 0 0 0
10025909833 2 0 0 0
10023810994 0 1 0 0
10023824585 0 0 0 0
10025904420 0 0 0 0
10023809440 0 0 0 0
10025903824 0 0 0 0
10023824541 0 0 0 0
10023811102 0 0 0 0
10023819050 0 0 0 0
10025904071 0 1 0 0
10025911213 0 0 0 0
10025907071 1 1 0 0
10023815084 0 0 0 0
10025910024 0 0 0 0
10023821106 0 0 0 0
10025906193 0 0 0 0
10023830137 0 0 0 0
10023809182 0 0 0 0
10025906581 0 1 0 0
10025906148 3 0 0 0
10023824840 0 0 0 0
10023824944 0 0 0 0
10025908220 0 0 0 0
10023839207 0 0 0 0
10023806556 0 0 0 0
10023810505 0 0 0 0
10023813159 0 0 0 0
10020192767 0 0 0 0
10023820912 0 0 0 0
10023839048 0 0 0 0
10023839908 0 0 0 0
10025902468 1 0 0 0
10023824739 0 0 0 0
10025912353 0 0 0 0
10025906731 0 0 0 0
10023807073 0 0 0 0
10023810438 0 0 0 0
10023804849 0 0 0 0
10023829177 0 0 0 0
10023805771 0 0 0 0
10025905212 3 0 1 0
10025912956 0 0 0 0
10025906039 0 0 1 0
10023841231 0 0 0 0
10023850605 0 0 0 0
10023804792 0 0 0 0
10025910103 1 1 0 0
10025908840 0 0 0 0
10023809695 0 0 0 0
10025904897 0 0 0 0
10023807595 0 1 0 0
10025909915 0 0 0 0
10023822584 0 0 0 0
10025906772 0 0 0 0
10023834619 0 0 0 0
10025905121 0 0 0 0
10025906340 0 0 0 0
10025910097 1 0 0 0
10023806880 0 0 0 0
10023821725 0 0 0 1
10020140475 0 0 0 0
10025905017 0 0 0 0
10025910011 1 0 0 0
10023824201 0 0 0 0
10025904434 0 0 0 0
10023826777 0 0 0 0
10025907500 0 0 1 0
10023842777 0 0 0 0
10025911115 0 0 1 0
10025907866 0 0 0 0
10023816986 0 0 0 0
10023832004 1 0 0 0
10023815213 0 1 0 0
10025912439 0 0 0 0
10023837201 0 0 1 0
10023819789 0 0 0 0
10023845274 0 0 0 0
10025911880 0 0 0 0
10023820800 0 0 0 0
10023832391 0 0 0 0
10025903422 1 0 0 0
10025904559 0 0 0 0
10025902697 0 0 0 0
10023849027 0 0 0 0
10023816143 0 0 0 0
10025903318 0 0 0 0
10023805826 1 0 1 0
10025909649 0 0 0 0
10025905259 1 0 0 0
10023814717 2 0 0 1
10025906452 0 0 0 0
10025912513 1 0 0 0
10025903077 0 0 0 0
10023826092 0 0 0 0
10023847607 0 0 0 0
10025911706 1 0 2 1
10025912882 1 0 0 0
10025910726 0 0 0 0
10025911651 0 0 0 0
10023846487 0 0 0 0
10025908947 0 0 0 0
10025909374 1 0 0 0
10023811652 0 0 0 0
10025908888 1 0 0 0
10023805678 0 0 0 0
10023807936 1 2 1 0
10023842736 2 1 0 0
10023845543 0 0 0 0
10025904473 1 0 0 0
10025908957 0 0 0 0
10025904210 0 0 0 0
10023821871 0 0 0 0
10025911042 0 0 0 0
10025908560 0 0 0 1
10025908734 0 1 0 0
10023806149 0 0 0 0
10023830680 1 0 0 0
10023828552 0 0 0 0
10025912531 0 0 0 0
10025910604 0 0 0 0
10025906269 0 0 0 0
10023841324 0 0 0 0
10025906822 0 0 0 0
10025908971 0 0 0 0
10025902450 2 0 0 0
10025904888 0 0 0 0
10023820842 0 0 0 0
10025911702 0 1 0 0
10025908820 0 0 0 0
10023807463 1 0 0 0
10023830878 0 0 0 0
10025906537 0 0 0 0
10025913254 0 0 0 0
10023825451 0 0 0 0
10023813113 1 0 0 0
10023824198 0 0 0 0
10023812857 0 0 0 0
10023827810 0 0 0 0
10023818484 1 0 0 0
10025906501 0 0 0 0
10023844340 0 0 0 0
10025912984 0 0 0 0
10023814562 0 0 0 0
10023851323 0 0 0 0
10025902297 0 0 1 0
10023807724 0 0 0 0
10023843229 0 0 0 0
10023819719 0 0 0 0
10023823688 2 0 1 0
10025911217 0 0 0 0
10023829785 0 0 0 0
10025903360 0 0 0 0
10025906729 0 0 0 0
10023843936 0 0 0 0
10025907814 0 0 0 0
10023817750 0 0 0 0
10025906014 3 0 0 0
10023809438 0 0 0 0
10023820110 0 0 0 0
10023804837 1 0 0 0
10025913229 0 0 0 0
10023815501 0 0 0 0
10023807143 0 0 0 0
10025908349 0 0 0 0
10023808107 0 0 0 0
10023827230 0 0 0 0
10023810930 0 0 0 0
10023812601 0 0 0 0
10025910594 0 0 0 0
10025912565 2 1 0 0
10025911907 0 0 1 0
10023850651 0 0 0 0
10023845302 0 0 0 0
10023819458 0 0 0 0
10025909457 0 0 0 0
10023831347 0 0 0 0
10025903525 0 0 0 0
10023805428 0 0 0 0
10025906294 0 0 0 0
10025907461 0 0 0 0
10023827348 0 0 0 0
10023845329 0 0 0 0
10023811639 0 0 0 0
10025903912 1 0 1 0
10025904865 0 0 0 0
10025905842 0 0 0 0
10023808608 0 1 0 0
10025912488 0 0 0 0
10023819765 0 0 0 0
10023810260 0 0 0 0
10025906630 0 0 0 0
10025908299 5 2 1 0
10023846935 0 0 0 0
10025913185 0 0 0 0
10025913300 1 0 0 0
10023818851 2 0 0 0
10025903570 1 0 0 1
10023805291 0 0 0 0
10025902455 0 0 0 0
10025903344 1 0 0 0
10025902640 0 0 0 0
10025903734 0 0 0 0
10023846087 0 0 0 0
10025907826 0 0 0 0
10025912625 0 0 0 0
10023817166 0 0 0 0
10025911931 0 0 0 0
10025909566 0 0 0 0
10023818822 0 0 0 0
10023809830 0 0 0 0
10023815623 2 0 0 0
10023839552 0 0 0 0
10023828115 0 0 0 0
10025910950 0 0 0 0
10023820783 0 0 0 0
10025907562 0 0 0 0
10023810220 0 1 0 0
10023813072 0 0 0 0
10023834837 0 0 0 0
10023823533 2 0 1 0
10023820808 0 0 0 0
10025908624 1 0 0 0
10023810731 0 1 0 0
10025906215 0 0 1 0
10023849858 0 0 0 0
10025911478 1 0 0 0
10025905513 0 0 0 0
10025912116 1 0 0 0
10025906350 0 0 0 0
10025905825 0 0 0 0
10023829035 0 0 0 0
10023849092 0 0 0 0
10025909322 2 0 0 0
10025913138 0 0 0 0
10023827020 0 0 0 0
10023836482 0 0 0 0
10023826875 0 0 0 0
10023839819 0 0 0 0
10023805854 1 0 0 0
10025904777 0 0 0 0
10023812355 1 0 0 0
10025908679 0 0 0 0
10025902764 0 0 0 2
10025912217 1 0 0 0
10023824318 0 0 0 0
10025908874 1 0 0 0
10023807883 1 0 0 0
10025905067 1 0 0 0
10023822514 0 0 0 0
10023834016 0 0 0 0
10023828875 0 0 0 0
10023816507 0 0 0 0
10025907391 0 0 1 0
10025912157 0 0 0 0
10023826230 0 0 0 0
10023840308 0 0 0 0
10023819069 0 0 0 0
10023833543 0 0 0 0
10025911135 2 0 0 0
10023827119 0 0 0 0
10023835696 0 0 0 0
10023825661 0 0 0 0
10023811326 0 0 0 0
10025906182 0 0 1 0
10023807975 0 0 0 0
10025905606 0 0 0 0
10023830978 0 0 0 0
10023817374 0 0 0 0
10025912057 1 0 0 0
10023834165 1 0 0 0
10025907821 0 0 0 0
10023822388 0 0 0 0
10025910080 1 0 1 0
10025909589 0 0 0 0
10025904422 0 0 0 0
10023822645 0 0 0 0
10025906437 0 0 0 0
10025903934 0 0 0 0
10023827172 0 0 0 0
10025909288 0 0 0 0
10025908818 0 0 0 0
10023826675 0 0 0 0
10025907448 0 0 0 0
10025907213 0 0 0 1
10023843572 0 0 0 0
10023836347 0 0 0 0
10023805259 1 0 0 0
10025912115 0 0 0 0
10023829230 0 0 0 0
10023831550 0 0 0 0
10025903654 1 0 1 0
10025912221 2 0 0 0
10025903828 0 0 0 0
10023814416 0 0 0 0
10023814139 0 0 0 0
10023839955 0 0 0 0
10025907617 0 0 0 0
10025905777 2 0 0 0
10023845833 0 0 0 0
10025905898 0 0 0 0
10023818538 0 0 0 0
10023824100 0 0 0 0
10023844068 0 0 0 0
10023834826 0 0 0 0
10023806220 0 0 0 0
10023831027 0 0 0 0
10023812706 0 0 0 0
10025910507 0 0 0 0
10023807371 0 0 0 0
10023828264 0 0 0 0
10023815522 0 0 0 0
10025908429 0 0 0 0
10023822221 0 0 0 0
10023817563 0 0 0 0
10023809445 0 0 0 0
10023843465 0 0 0 0
10023828634 0 0 0 0
10023823204 0 0 0 0
10023827947 0 0 0 0
10025910600 0 0 0 0
10023813188 0 0 0 0
10023813996 0 0 0 0
10025912615 0 0 0 0
10023849615 0 0 0 0
10023823541 2 0 0 0
10023819894 0 0 0 0
10023810783 0 0 0 0
10025912533 1 0 0 0
10023820661 1 0 0 0
10023806278 0 0 0 0
10023844758 0 0 0 0
10023821423 1 0 0 0
10025907464 0 0 1 0
10025902313 3 0 0 0
10025909350 0 0 0 0
10023814333 0 0 0 0
10025912626 0 1 0 1
10023845396 0 1 1 0
10023845591 0 0 0 0
10025908714 1 0 0 0
10023839365 0 0 0 0
10025902277 0 0 0 0
10025907564 0 0 0 0
10025910347 0 0 0 0
10023816206 0 0 0 0
10023824918 0 0 0 0
10023825744 0 0 0 0
10025912468 0 0 0 0
10025906098 0 0 0 0
10025905928 0 1 0 0
10023824478 0 0 1 0
10025910259 2 1 0 0
10025902286 3 0 0 0
10025910070 1 0 0 0
10023828620 0 0 0 0
10025906186 4 1 0 0
10025905236 0 0 0 0
10025911594 0 0 0 0
10023835934 0 1 0 0
10023818766 0 0 0 0
10023824686 0 0 0 0
10023820209 0 0 0 0
10025904820 5 1 0 0
10023819113 0 0 0 0
10025910791 0 0 0 0
10023835884 0 0 0 0
10025912785 0 0 0 0
10023823866 0 0 0 0
10025908454 1 0 0 0
10023825453 0 0 0 1
10025904687 0 0 0 0
10023843336 0 0 0 0
10023807158 0 0 0 0
10023845947 0 0 0 0
10023832703 0 0 0 0
10025910780 0 0 0 0
10023850111 0 0 0 0
10023809065 1 0 0 0
10025906274 0 1 0 0
10023809970 0 0 0 0
10025903471 0 0 0 0
10025906692 0 0 0 0
10025907185 0 0 0 0
10023849618 0 0 0 0
10025906083 0 0 0 0
10023823920 0 0 0 0
10023839783 0 0 0 0
10025902357 0 0 0 0
10023842596 0 0 0 0
10025903213 0 0 0 0
10025902255 0 0 0 0
10023824488 0 0 0 0
10025903670 1 0 0 0
10023837311 0 0 0 0
10023848287 0 1 0 0
10025911277 1 0 0 0
10025906085 0 1 0 0
10023849537 0 0 0 0
10025912457 0 0 0 0
10023807397 0 0 0 0
10025910359 0 0 0 0
10025908867 0 1 1 0
10023827532 0 0 0 0
10023815514 0 0 0 0
10023827682 0 0 0 0
10023805692 0 0 1 1
10023841965 0 0 0 0
10023828830 0 0 0 0
10023845574 0 0 0 0
10025912101 0 0 0 0
10023807789 0 0 0 0
10025909287 1 0 0 0
10023846345 0 0 0 0
10025908970 0 0 0 0
10025912331 0 2 0 0
10023830014 1 0 0 0
10023825398 0 0 0 0
10023808593 0 0 0 0
10023828158 0 0 0 0
10023836220 1 0 0 0
10023807617 0 0 0 0
10023848069 0 0 0 0
10023819203 0 0 0 0
10025905207 0 0 0 0
10023843354 0 0 0 0
10025902538 1 0 0 0
10025905843 1 0 1 0
10025908964 0 0 0 0
10023822160 0 0 0 0
10025904958 0 0 0 0
10025906046 0 0 0 0
10023826794 1 0 0 0
10025913243 0 0 0 0
10025906637 0 0 0 0
10023816002 0 0 0 0
10025913144 3 0 2 0
10025907279 0 0 0 0
10023836677 0 0 0 0
10025913127 1 0 0 0
10025903342 0 0 0 0
10023821313 0 0 0 0
10025912378 2 1 0 1
10023807041 0 0 0 0
10023815053 0 0 0 0
10023817365 0 0 0 0
10023811508 0 0 0 0
10023846330 0 0 0 0
10023845013 0 0 0 0
10025913128 0 0 0 0
10023806510 0 0 0 0
10025904350 1 0 0 0
10023805978 0 0 0 0
10023827587 0 0 0 0
10025909999 0 0 0 0
10025911735 0 1 0 1
10023829638 1 1 1 0
10023813930 0 0 0 0
10025907884 0 0 0 0
10023824519 0 0 0 0
10025912303 0 0 0 0
10023833224 0 0 0 0
10025903977 0 1 0 0
10023827225 0 0 0 0
10025909587 1 1 0 0
10023817977 0 0 0 0
10025905805 0 1 0 0
10025903169 0 0 0 0
10025908606 0 0 0 0
10023832652 1 0 0 0
10025911710 0 0 0 0
10023824068 1 1 0 0
10023809840 0 0 0 0
10023811690 0 0 0 0
10023819363 0 0 0 0
10025910706 0 0 0 0
10023816887 0 0 0 0
10023816322 0 0 0 0
10023818480 0 0 0 0
10025903676 0 1 0 0
10025911285 0 0 0 0
10025912257 0 0 0 0
10025908459 0 0 0 0
10025911989 1 0 0 0
10025912273 0 1 0 0
10023822922 0 0 0 0
10025906111 0 0 0 0
10025905873 0 0 0 0
10025910905 0 0 0 0
10023848573 0 0 0 0
10023828733 0 0 0 0
10025904925 0 0 0 0
10025909189 0 0 0 0
10025902821 0 0 0 0
10023820185 0 0 0 0
10023838761 0 0 0 0
10023821915 0 0 0 0
10025906531 0 0 0 0
10025907552 4 0 1 0
10025902293 2 0 0 0
10023834797 0 0 0 0
10025907195 0 0 0 0
10025910969 1 0 0 0
10025905724 0 0 0 0
10025912147 1 0 0 0
10023816684 0 0 0 0
10023811272 0 0 0 0
10025912953 0 0 1 0
10025908345 3 0 1 0
10023844724 0 0 0 0
10025909328 2 0 0 0
10023822779 0 0 0 0
10023837613 0 0 0 0
10025911327 0 0 0 0
10025912849 0 0 0 0
10023823683 0 0 0 0
10023807399 1 0 0 0
10023809966 0 0 0 0
10023814349 0 0 0 0
10023823121 0 0 0 0
10025904734 0 0 0 0
10023808883 1 0 0 0
10023835996 0 0 0 0
10023825337 0 0 0 0
10025910352 0 0 0 0
10025912611 0 0 1 0
10025906173 0 0 0 0
10023815041 0 0 0 0
10023809543 0 0 0 0
10023808020 0 0 0 0
10023822313 0 0 0 0
10023831630 0 0 0 0
10023831160 1 1 0 0
10023845554 0 1 0 0
10023837231 0 0 0 0
10025907196 0 0 0 0
10023834056 0 0 0 0
10025910039 0 0 0 0
10023814489 0 0 0 0
10023833068 0 0 0 0
10023817212 0 0 0 0
10023806440 0 0 0 0
10023811247 0 0 0 0
10023827671 0 0 0 0
10023819983 0 0 0 0
10025903405 0 0 0 0
10023813428 0 0 0 0
10023828087 0 0 0 0
10025908591 0 0 0 0
10025912714 0 0 0 0
10023843679 0 0 0 0
10025905854 0 0 0 0
10023811385 3 0 0 0
10023827795 0 0 0 0
10023833131 0 0 0 0
10025909211 0 0 0 0
10025912497 0 2 0 0
10023811506 0 0 0 0
10025904360 0 0 0 0
10025913079 0 0 0 0
10023825636 0 0 0 0
10025910210 0 0 0 0
10023824535 0 0 0 0
10025909516 0 0 0 0
10025910625 0 0 0 0
10025910819 0 0 0 0
10025904683 1 1 0 0
10023818899 0 0 0 0
10023822973 0 0 0 0
10025908883 0 0 0 0
10025911230 0 0 0 0
10023815394 1 2 0 0
10023804742 0 0 0 0
10023824873 0 0 0 0
10025908089 1 0 0 0
10023815607 0 0 0 0
10023844909 0 0 0 0
10023821982 0 0 0 0
10023824076 0 0 0 0
10023808098 0 0 0 0
10025907209 0 0 0 0
10025912344 0 0 0 0
10025902375 0 0 0 0
10025904479 0 0 0 1
10023839315 0 0 0 0
10025910051 2 0 0 0
10025913043 0 0 0 0
10025904661 1 0 0 0
10023819547 1 0 0 0
10025903652 0 0 0 0
10023836597 0 0 0 0
10023816366 2 1 1 0
10023845604 0 0 0 0
10023846041 0 0 0 0
10025908523 0 0 0 0
10023814087 0 0 0 0
10023809462 0 0 0 0
10025902411 0 0 0 0
10025908284 1 1 0 0
10023810043 0 0 0 0
10025908912 0 0 0 0
10023813670 0 1 0 1
10023849721 0 0 0 0
10025913216 0 0 0 0
10025908119 0 2 0 0
10025907133 0 0 0 0
10023813650 1 0 0 0
10023810479 0 0 0 0
10025911245 0 0 0 0
10025905831 1 0 0 0
10025903664 1 0 0 0
10023810641 0 0 0 0
10023817949 0 0 0 0
10025911567 0 0 0 0
10023839878 0 0 0 0
10025912412 0 0 0 0
10025902366 0 0 0 0
10025905583 0 0 0 0
10025908290 1 1 1 0
10023836179 0 0 0 0
10025905407 0 0 0 0
10023823708 0 0 0 0
10023822646 0 0 0 0
10023805891 0 0 0 0
10025907146 0 0 0 0
10023824583 0 0 0 0
10023819013 0 0 0 0
10025911108 0 0 0 0
10023845773 0 0 0 0
10025903328 1 0 0 0
10023841555 1 0 0 0
10023843826 0 0 0 0
10025911282 0 0 0 0
10023831380 0 0 0 0
10023825538 0 0 0 0
10025912985 0 0 0 0
10023829096 0 0 0 0
10025907036 0 0 0 0
10023825961 0 0 0 0
10023817451 0 0 0 0
10023806872 0 0 0 0
10025902246 0 0 0 0
10025905861 0 0 0 0
10023836752 2 0 0 0
10023807242 2 0 2 0
10023825671 0 0 0 0
10025908735 0 0 0 0
10025905926 0 0 0 0
10025906847 0 0 0 0
10025908170 0 0 0 0
10025905885 0 0 0 0
10025907827 0 0 0 0
10023806181 0 0 0 0
10023820826 0 0 0 0
10023825860 0 0 0 0
10023825218 0 0 0 0
10023849787 0 0 0 0
10023826119 0 0 0 0
10025910343 1 0 0 0
10025909362 0 0 0 0
10023835071 0 0 0 0
10025903543 0 1 0 0
10025906907 1 0 0 0
10025906828 2 0 0 0
10025905474 3 0 0 0
10023839465 0 0 0 0
10023824612 1 0 0 0
10025902345 1 0 0 0
10023810351 0 0 0 0
10025910718 0 0 0 0
10023824309 1 0 0 0
10025905550 0 0 0 0
10023826950 0 0 0 0
10025905053 1 0 1 0
10023847382 0 0 0 0
10025903753 0 0 0 0
10023806673 0 0 0 0
10025906341 0 0 0 0
10025902877 0 0 0 0
10025903698 1 0 0 0
10023838008 0 0 0 0
10023826088 0 0 0 0
10023817967 0 0 0 0
10025904450 0 0 0 0
10023813947 0 0 0 0
10023808842 0 0 0 0
10025904354 0 1 0 0
10025904289 0 0 0 0
10025909790 1 0 0 0
10025902732 0 0 0 0
10023814131 0 0 0 0
10023813690 0 0 0 0
10025905200 0 0 1 0
10025912422 2 0 0 0
10025902347 0 0 0 0
10025911433 0 0 0 0
10023811475 0 0 0 0
10025902230 0 0 0 0
10025909854 1 0 0 0
10023812514 0 0 0 0
10025908343 1 0 0 0
10025908479 0 0 0 0
10025906060 0 0 0 0
10025905929 0 0 0 0
10023836262 1 0 0 1
10025902808 0 0 0 0
10025908750 1 2 0 0
10025912514 2 0 0 0
10023830685 0 0 0 0
10025903404 2 0 0 0
10023817261 0 0 0 0
10025911876 2 0 0 0
10023811361 0 0 0 0
10023824375 0 0 0 0
10025911698 0 0 0 0
10023817637 0 0 0 0
10023808999 0 0 0 0
10025907805 0 0 0 0
10023824966 0 0 0 0
10023809557 1 0 0 0
10023806263 0 0 0 0
10025903547 0 0 0 0
10023810796 0 0 0 0
10025903864 0 0 0 0
10023807560 1 1 0 0
10023842347 0 0 0 0
10023811229 0 0 0 0
10025909407 0 0 0 0
10025910528 0 0 0 1
10023804737 0 0 0 0
10025902981 1 0 0 0
10025912041 0 0 0 0
10023814014 0 0 0 0
10023824695 0 0 0 0
10023814869 0 0 0 0
10023815692 0 0 0 0
10025909812 0 0 0 0
10025906655 0 0 0 0
10023811004 1 0 1 0
10023815648 0 0 0 0
10019927856 0 0 0 0
10025907300 0 0 0 0
10023846139 0 0 0 0
10023834516 0 0 0 0
10023824866 0 0 0 1
10025904374 2 0 0 0
10025911862 0 0 0 0
10023825428 0 0 0 0
10023806623 0 1 0 0
10025908733 0 0 0 0
10025912073 0 0 1 0
10025907699 2 0 0 0
10023827137 0 0 0 0
10023825892 0 0 0 0
10023821322 1 0 0 0
10025903733 0 0 0 0
10023828167 0 0 0 0
10025905106 0 0 0 0
10023809750 0 0 0 1
10023819987 0 0 0 0
10025909940 1 0 0 0
10023811362 0 0 0 0
10023807684 0 0 0 0
10023821472 0 0 0 0
10023830171 0 0 0 0
10023828088 0 0 0 0
10025911244 0 0 0 0
10023825273 0 0 0 0
10023808142 0 0 0 0
10025906230 0 1 0 0
10023827450 0 0 0 0
10023824687 1 0 0 0
10025903779 0 0 0 0
10023805333 0 0 0 0
10023810202 0 0 0 0
10023819551 0 0 0 0
10023813599 0 0 0 0
10023814373 0 0 0 0
10025904740 0 0 0 0
10023814969 0 0 0 0
10023841522 0 0 0 0
10025907743 0 0 1 0
10025911713 0 0 1 0
10025905669 0 0 0 0
10023826096 0 0 0 0
10025904316 0 0 0 0
10025902909 0 0 0 0
10025902279 1 0 0 0
10025911131 1 0 1 0
10025913085 0 0 0 0
10025902283 0 0 0 1
10023809402 0 0 0 0
10025912709 0 0 0 0
10025904125 1 0 0 0
10025905451 1 0 0 0
10023831349 0 0 0 0
10023816034 0 0 0 0
10025905641 0 0 0 0
10023849726 0 0 0 0
10025907806 0 0 0 0
10025906981 0 0 1 0
10025904617 0 0 0 0
10023808043 0 1 0 0
10023838892 0 0 0 0
10025905691 0 0 0 0
10023822026 0 0 0 0
10023845970 0 0 0 0
10023807219 0 0 0 0
10025904201 0 0 0 0
10023828556 0 0 0 0
10023806523 0 0 0 0
10023835607 0 0 0 0
10023820359 0 0 0 0
10025906462 2 1 1 0
10023827967 0 0 0 0
10023805600 1 0 0 1
10025911052 0 0 0 0
10025912058 1 0 0 0
10025904495 0 0 0 0
10025910676 0 0 0 0
10025902822 0 0 0 0
10023831453 0 0 0 0
10025908235 0 0 0 0
10023823024 0 0 0 0
10025907876 0 0 0 0
10025905114 0 1 0 0
10025905479 0 0 0 0
10025905157 0 0 0 0
10023813493 0 0 0 0
10025902343 0 0 0 0
10023809897 1 0 0 0
10025906201 0 0 0 0
10025906869 0 1 0 0
10023811402 0 1 0 1
10025911384 0 0 0 0
10023815743 0 0 0 0
10025907625 2 2 0 0
10025907124 0 0 0 0
10023824470 1 0 0 0
10023824672 0 0 0 0
10025905047 3 1 0 1
10025907266 0 0 0 0
10025904266 0 0 0 0
10025902393 3 1 0 0
10025906464 0 0 0 0
10025902460 0 0 0 0
10025907611 1 0 0 1
10023821136 0 0 0 0
10023813066 0 0 0 0
10023846586 1 0 0 0
10025905422 0 0 0 0
10023806054 0 0 0 0
10023837181 0 0 0 0
10023848174 0 0 0 0
10023823495 0 0 0 0
10025902593 0 0 0 0
10023850692 0 0 0 0
10025909191 0 0 0 0
10025909266 0 0 0 0
10025904512 0 0 0 0
10025909548 1 0 0 0
10025910353 0 0 0 0
10023821935 0 0 0 0
10023809161 0 0 0 0
10025904203 1 2 0 0
10023824407 0 0 0 0
10023808179 0 0 0 0
10023826573 0 0 0 0
10023813369 0 0 0 0
10023820070 0 0 1 0
10023813416 0 0 0 0
10023805128 0 0 0 0
10023812903 0 0 0 0
10023822038 0 0 0 0
10023834223 0 0 0 0
10023830292 0 0 0 0
10023818354 0 0 0 0
10025908839 0 0 0 0
10025903081 0 0 0 0
10023847288 0 0 0 0
10023849590 0 0 0 0
10025912884 0 0 0 0
10025907182 0 0 0 0
10025903610 0 0 0 0
10025910221 0 0 0 0
10025909901 0 0 0 0
10023850666 1 0 0 0
10025910893 0 0 0 0
10023840609 0 0 0 0
10025903355 0 0 0 0
10023845504 0 0 0 0
10023834750 0 0 0 0
10023816649 2 1 1 0
10023823794 0 0 0 0
10025903456 0 0 0 0
10025910125 0 0 0 0
10025903530 0 0 0 0
10025904020 0 0 0 0
10025906697 0 0 0 0
10023819734 0 0 0 0
10025908029 0 0 0 0
10023822452 0 0 0 0
10023844843 0 0 0 0
10023809777 0 0 0 0
10025905025 2 0 0 0
10023833116 0 0 0 0
10025912954 0 0 0 0
10025903010 0 0 0 0
10023821507 0 0 0 0
10025911447 0 0 0 0
10023807345 0 0 0 0
10023822791 0 0 0 0
10023815356 0 0 0 0
10025909249 0 0 0 0
10023810663 0 0 0 0
10025906033 0 0 0 0
10025909561 0 2 0 0
10025908016 0 0 0 0
10025910369 0 0 0 0
10023811426 0 0 0 0
10025911761 0 0 0 0
10023819637 0 0 0 0
10023827302 0 0 0 0
10025905625 0 0 0 0
10025906296 0 0 0 0
10025909616 1 2 1 0
10023823265 0 0 0 0
10023844803 0 0 0 0
10023845795 0 0 0 0
10023807574 0 0 1 1
10025904156 0 0 0 0
10025908493 0 0 0 0
10023825442 0 0 0 0
10025903147 0 0 0 0
10025907128 0 0 0 0
10023844929 0 0 0 0
10023804682 0 0 0 0
10023811661 0 0 0 0
10023827224 0 0 0 0
10025903517 0 1 0 0
10025908897 3 1 0 0
10025912135 1 0 0 0
10023825579 0 0 0 0
10025904196 2 0 0 0
10023808669 0 0 0 0
10023804807 3 0 0 0
10025906124 0 0 0 0
10025908890 0 0 0 0
10025908009 0 0 0 0
10025906161 0 0 0 0
10025906153 0 0 0 0
10025902858 0 1 0 0
10025908021 3 0 0 0
10023816018 1 0 0 0
10025907299 0 0 0 0
10025902898 0 0 0 0
10023805569 0 0 0 0
10025908757 0 0 0 0
10023843190 0 0 0 0
10025907407 0 0 1 0
10025903490 1 0 0 0
10023843719 0 0 0 0
10025907923 0 0 0 0
10025910456 0 0 0 0
10025903234 0 0 0 0
10023808510 0 0 0 0
10025911066 0 0 0 0
10025906820 0 0 0 0
10023823845 0 0 0 0
10023828190 0 0 0 0
10025907689 0 0 0 0
10025910825 0 0 0 0
10025906047 1 0 0 0
10025912187 0 0 0 0
10023817984 0 0 0 0
10023822841 1 1 0 0
10023813865 0 0 0 0
10023839183 0 0 0 0
10023815641 0 0 0 0
10023821452 0 0 0 0
10025906430 0 0 0 0
10023817652 0 0 0 0
10025902400 1 0 0 0
10023807557 5 0 0 0
10023846214 0 0 0 0
10023825898 1 0 0 0
10023837522 0 0 0 0
10023808877 0 0 0 0
10025902504 0 0 0 0
10023817252 0 0 0 0
10025908512 0 0 0 0
10025909611 0 0 1 0
10023844016 0 0 0 0
10023811883 0 0 0 0
10023821441 0 0 0 0
10025907215 0 0 0 0
10023808900 0 0 0 0
10025912981 1 0 0 0
10023830216 0 0 0 0
10025903627 1 0 0 0
10025909573 0 0 1 0
10025903099 0 0 1 0
10023824645 0 0 0 0
10025913007 0 0 0 1
10023825148 0 0 0 0
10025903235 1 0 0 0
10025906813 0 0 0 0
10023817657 2 1 1 0
10023836900 0 0 0 0
10025907692 0 0 0 0
10025904504 0 0 0 0
10025906015 0 0 0 0
10023815784 1 1 0 1
10025902689 0 0 0 0
10025909519 0 0 0 0
10023815293 0 0 0 0
10025905730 1 0 0 0
10025906522 1 0 0 0
10025908862 1 0 0 0
10023811220 0 0 0 0
10025912781 0 0 0 0
10023841216 0 0 0 0
10025905597 0 0 0 0
10025903007 1 0 0 0
10023826403 0 0 0 0
10025909360 0 1 1 0
10025902228 0 0 0 0
10023814884 0 0 0 0
10025909393 0 0 0 0
10025905925 1 1 0 0
10023805775 0 0 0 0
10025904592 0 0 0 0
10023825902 0 0 0 0
10023813672 0 0 0 0
10023822889 0 0 0 0
10023814558 0 0 1 0
10023807150 0 0 0 0
10025906470 1 0 0 0
10025906808 2 1 0 0
10023811180 0 0 0 0
10025911525 0 0 0 0
10023826319 0 0 0 0
10025908264 0 0 0 0
10025913068 1 0 0 0
10025905460 0 0 0 0
10023820564 0 0 0 0
10023848087 0 0 0 0
10023821013 0 0 0 0
10025913003 0 0 0 0
10025908431 0 0 0 0
10023813387 0 0 0 0
10023825992 0 0 0 0
10023808732 0 0 0 0
10023838909 0 0 0 0
10025907502 0 0 0 0
10023814121 0 0 0 0
10023837036 0 0 0 0
10023815968 0 0 0 0
10025904085 0 0 0 0
10023823570 0 0 0 0
10023824495 0 0 0 0
10023840007 0 0 0 0
10025912523 0 0 0 0
10023809262 0 0 0 0
10023837979 0 0 1 0
10023819443 0 0 0 0
10025908048 0 0 0 0
10023824510 0 0 0 1
10025903904 0 0 0 0
10023825168 1 0 0 0
10025911453 0 1 0 0
10025905564 0 0 0 0
10025908278 0 0 0 0
10023827035 0 0 0 0
10025904750 1 0 1 0
10025903184 0 0 0 0
10023846315 0 0 0 0
10023822260 0 0 0 0
10023805155 0 0 0 0
10025913066 0 0 0 0
10023826417 0 0 0 0
10025913376 0 0 0 0
10023831422 0 0 0 0
10025910422 0 0 0 0
10023819952 0 2 1 0
10025912075 0 0 0 0
10025905143 0 0 0 0
10025907638 1 0 0 0
10025910362 0 1 0 0
10025903760 0 0 0 0
10023839425 0 0 0 0
10025912251 0 0 0 0
10023824705 0 0 0 0
10025902226 1 0 0 1
10023828140 0 0 0 0
10023831365 0 0 0 0
10023811630 0 0 0 0
10023836838 0 0 0 0
10025904975 1 0 0 0
10023823687 0 0 0 0
10025911527 3 0 0 0
10025906222 0 0 0 0
10023805303 0 0 0 0
10025907376 0 0 0 0
10023832036 0 0 0 0
10025910984 0 0 0 0
10025902448 0 0 0 0
10023843557 0 1 0 1
10023811092 0 0 0 0
10025907501 2 0 1 0
10023815887 0 0 0 0
10025909073 1 0 0 0
10025908491 0 0 0 0
10025904468 0 0 0 0
10025907235 0 0 0 0
10025909306 0 0 0 0
10023850662 0 0 0 0
10023818356 0 0 0 0
10020044367 0 0 0 0
10023812572 0 0 0 0
10025909668 2 0 0 0
10023810701 0 0 0 0
10023821657 0 0 0 0
10023821515 0 0 0 0
10023809322 0 0 0 0
10025909646 2 0 0 0
10025911741 1 0 1 0
10023823771 0 0 0 0
10025912877 0 0 0 0
10025905801 0 0 0 0
10023809899 0 0 0 0
10023847712 0 0 0 0
10023824248 0 0 0 0
10025903524 2 0 0 1
10023813901 0 0 0 0
10023834985 0 0 0 0
10025905773 1 2 0 0
10023811547 0 0 0 0
10025904402 0 0 0 0
10025910064 0 0 0 0
10023841328 0 0 0 0
10025904662 0 0 0 0
10025910037 0 0 1 0
10025905373 0 0 0 0
10025902734 0 0 0 0
10025907762 0 0 0 0
10025909156 0 0 0 0
10025902354 1 1 0 0
10025910815 0 0 0 0
10023818902 0 0 0 0
10025908093 0 0 0 0
10025907200 0 0 0 0
10025904632 0 0 0 0
10025902348 0 0 0 0
10025911846 0 0 0 0
10023841414 0 0 0 0
10023838115 0 0 0 0
10025905516 0 0 0 0
10023806247 3 0 1 0
10023820879 0 0 0 0
10023818472 0 0 0 0
10023818928 0 1 0 0
10023821815 0 0 0 0
10025902743 0 0 0 0
10025908098 0 0 1 0
10023848396 0 0 0 0
10023823844 0 0 0 0
10025907086 0 0 0 0
10025902350 0 0 0 0
10025903592 0 0 0 0
10023811330 0 0 0 0
10025911746 0 0 0 0
10025909584 0 0 0 0
10025913342 5 0 0 0
10025908124 0 0 0 0
10025902818 0 0 0 0
10025905686 0 0 0 0
10023813548 0 0 0 0
10023814596 0 1 0 0
10025906049 0 0 2 0
10025912521 0 0 0 0
10025910167 0 0 0 0
10023823542 0 0 0 0
10023826932 0 0 0 0
10025907344 1 0 0 0
10025904892 0 0 0 0
10023821798 0 0 0 0
10023828078 0 0 0 0
10023809685 0 0 0 0
10025910200 1 0 0 0
10023848481 0 0 0 0
10023847691 1 0 1 0
10023845863 0 0 0 0
10025905411 1 0 1 0
10023838296 0 0 0 0
10023813608 0 0 0 0
10025902429 2 1 0 0
10023847550 0 0 0 0
10025905887 0 0 0 0
10025906576 1 0 0 0
10025911076 0 0 0 0
10023844035 0 0 0 0
10025904153 0 0 0 0
10025905003 1 0 0 0
10023814467 0 0 0 0
10025905013 0 0 0 0
10023812753 0 0 0 0
10023839325 0 0 0 0
10023826502 2 0 0 0
10025912540 0 0 0 0
10023808656 0 0 0 0
10023811586 0 0 0 0
10025908371 0 1 0 0
10023816039 0 0 0 0
10023838077 0 0 0 0
10023814051 0 0 0 0
10023838552 0 0 0 0
10023850663 0 0 0 0
10023817776 0 0 0 0
10023812341 0 0 0 0
10025911540 0 0 0 0
10025905377 0 0 0 0
10025908879 0 0 0 0
10025902251 2 0 0 0
10023825991 0 0 0 0
10023804986 1 0 0 0
10025911870 0 1 1 0
10025907186 1 0 0 0
10023818491 0 0 0 0
10023847385 0 0 0 0
10023820810 2 2 2 0
10023805195 0 1 0 0
10025904147 0 0 0 0
10023808127 0 0 0 0
10023843241 0 0 0 0
10023817104 0 0 0 0
10025911139 0 0 0 0
10023813621 0 0 0 0
10025912833 0 0 0 1
10025908627 0 0 1 0
10023812656 0 0 0 0
10023843434 0 0 0 0
10025908833 3 0 0 0
10025902976 1 0 0 0
10025908053 0 0 0 0
10025903047 0 0 0 0
10023811588 0 0 0 0
10025910010 0 0 0 0
10023819381 0 0 0 0
10025905484 2 1 1 0
10023847052 0 0 0 0
10023826669 0 0 0 0
10023824260 0 0 0 0
10023813828 0 0 0 0
10025907232 0 0 0 0
10023817063 0 0 0 0
10023834683 0 0 0 0
10025903854 0 0 0 0
10025909996 0 0 0 0
10023822802 0 0 0 0
10025902395 0 0 0 0
10023819786 0 0 0 0
10023823332 1 0 0 1
10023843473 0 0 0 0
10025909923 0 0 0 0
10023811249 1 0 0 0
10025904807 1 0 1 1
10023809035 0 0 0 0
10023837928 0 0 0 0
10023817357 0 0 0 0
10025907002 0 0 0 0
10025911873 1 0 0 0
10023848084 0 0 0 0
10023844371 0 0 0 0
10025910817 0 0 1 0
10025912621 0 0 0 0
10023814368 0 0 0 0
10023823511 0 0 0 0
10025906308 1 0 0 0
10025904735 0 0 0 0
10025913232 1 0 0 0
10025911769 0 0 0 0
10023805739 2 0 0 0
10025907090 1 0 0 0
10025909078 0 0 0 0
10023820694 0 0 0 0
10023843968 0 0 0 0
10023845360 0 0 0 0
10023812814 0 0 0 0
10023826026 2 0 0 0
10023824834 0 0 0 0
10023820725 0 0 0 0
10025909419 0 0 0 0
10025911201 0 0 0 0
10023814983 0 0 0 0
10025904966 0 0 0 0
10023829603 0 0 0 0
10023835388 1 0 0 0
10025903134 0 0 0 0
10025912705 0 0 0 0
10025911632 0 0 0 0
10023848765 0 0 0 0
10025912392 1 1 0 0
10025912347 0 0 0 0
10023822203 0 0 0 0
10023807442 0 0 0 0
10025911479 0 0 0 0
10023817366 0 0 0 0
10025910924 1 0 0 0
10023847444 0 0 0 0
10023837625 0 0 0 0
10025911163 0 0 0 0
10025913364 0 1 0 0
10025910684 0 2 2 0
10023818100 0 0 0 0
10025910001 0 0 0 0
10023849146 0 0 0 0
10023819056 0 0 0 0
10023841572 0 0 0 0
10023831444 0 0 0 0
10025908586 2 0 2 0
10025904922 0 0 0 0
10025903365 3 0 0 0
10025909132 0 0 0 0
10025903888 0 0 0 0
10023810912 0 0 0 0
10025903687 0 0 0 0
10025902961 1 0 0 0
10025906861 2 0 1 0
10025910399 0 0 0 0
10023823665 0 0 0 0
10025913350 0 0 0 0
10025905336 0 1 0 0
10025903583 1 0 0 0
10025910174 2 0 1 0
10023813507 0 0 0 0
10025908538 0 0 0 0
10023833766 0 0 0 0
10023843755 0 0 0 0
10025903354 0 0 0 0
10023808314 0 0 0 0
10025908101 3 1 0 0
10025904239 0 0 0 0
10025903133 0 0 0 0
10025910738 1 0 0 0
10023805241 0 0 0 0
10025912863 1 0 0 0
10025905994 1 0 0 0
10023831694 0 1 0 0
10023827940 0 0 0 0
10023824299 0 0 0 0
10023810812 0 0 0 0
10025903876 0 0 0 0
10025910435 0 1 0 0
10025903675 0 0 1 0
10025912207 0 0 0 0
10023813474 0 0 0 0
10023814234 0 0 0 0
10025907899 1 0 0 0
10025903723 0 0 0 0
10023826359 1 0 0 0
10025902555 0 0 0 0
10023830175 0 0 0 0
10025906843 0 0 0 0
10023832038 0 0 0 0
10025904079 0 0 0 0
10025902292 1 0 0 0
10025912584 3 0 0 0
10023847555 0 0 0 0
10025905257 0 0 0 0
10025902462 1 0 0 0
10023814697 0 2 0 0
10025910049 0 0 0 0
10025913030 1 0 0 0
10023808739 0 0 0 0
10025905717 0 0 0 0
10025912938 0 0 0 0
10025904508 0 0 0 0
10025904390 0 0 0 0
10023811859 0 0 0 0
10025911928 0 0 0 0
10025907565 0 0 0 0
10023837274 0 0 0 0
10023804839 0 0 0 0
10025903372 1 0 0 0
10025908521 2 1 1 0
10025910310 0 1 0 0
10023823274 1 0 0 0
10025912054 3 0 1 0
10023826408 0 0 0 0
10023838599 0 0 0 0
10023834527 0 0 0 0
10025909299 0 0 0 0
10023844104 0 0 0 0
10023823522 0 0 0 0
10025912854 1 0 0 0
10023819843 0 0 0 1
10023832881 0 0 0 0
10025904784 0 0 0 0
10023813483 0 0 0 0
10023835957 0 0 0 0
10025902244 0 0 0 0
10025903624 0 0 0 0
10023827439 0 0 0 0
10025907817 0 0 0 0
10025910118 0 0 0 0
10025912170 1 0 0 0
10023821417 0 0 0 0
10025912450 0 0 0 0
10023827863 0 0 0 0
10025908850 1 0 0 0
10023822510 0 0 0 0
10023820750 0 0 0 0
10025912750 0 0 0 0
10023817054 0 0 0 0
10023825038 0 0 0 0
10023811626 0 0 0 0
10023845149 0 0 0 0
10025910559 0 1 0 0
10023841218 0 0 0 0
10023837019 0 0 0 0
10025906286 0 0 0 0
10025909679 0 0 0 0
10023817462 0 0 0 0
10023812515 0 0 0 0
10025911802 0 0 0 0
10023807084 0 0 0 0
10023817023 1 0 0 0
10023845104 0 0 0 0
10025907641 0 2 0 0
10023822546 0 0 0 0
10023819690 0 0 0 0
10025906782 0 0 0 0
10023847381 0 0 0 0
10023836747 0 0 0 0
10023833637 0 0 0 0
10023806773 0 0 0 0
10025903094 0 0 0 0
10023820974 0 0 0 0
10023846306 0 0 0 0
10025904441 0 0 0 0
10023820039 0 0 0 0
10023844512 0 0 0 0
10025909062 1 0 0 0
10023845659 0 0 0 0
10025906748 4 1 1 0
10025908776 0 0 0 0
10023809550 0 0 0 0
10025909415 0 0 0 0
10023813698 0 0 0 0
10025911274 0 0 0 0
10023818871 0 0 0 0
10023815372 0 0 0 0
10025905269 1 0 0 0
10025903784 0 0 0 0
10023822356 0 0 0 0
10023812591 0 0 0 0
10025902698 0 0 0 0
10025906672 0 0 0 0
10025911909 0 1 1 0
10023818135 0 0 0 0
10025905884 0 0 0 0
10023811716 0 0 0 0
10025910662 0 0 0 0
10023822075 0 0 0 0
10025905527 0 0 0 0
10023827783 2 0 0 0
10023812288 0 0 0 0
10025905743 0 0 0 0
10025906061 0 0 0 0
10023824089 1 0 0 0
10023828208 0 0 0 0
10023845750 0 0 0 0
10023824865 0 0 0 0
10023812522 0 0 0 0
10023810118 1 0 0 0
10023825433 2 0 0 0
10025906645 0 0 0 0
10025910086 0 0 0 0
10025906789 0 0 0 0
10025904436 0 0 0 0
10023808813 0 0 0 0
10025906011 3 0 1 0
10025906043 1 0 0 0
10023823058 0 0 0 0
10023848382 0 0 0 0
10023807454 0 0 0 0
10025904812 0 0 0 0
10023822636 0 0 0 0
10023806834 0 0 0 0
10023816095 0 0 0 0
10025906054 0 0 0 0
10025907198 0 0 0 0
10023824872 0 0 1 0
10023807783 0 0 0 0
10025910192 0 0 0 0
10025907292 1 0 0 0
10023813045 0 0 0 0
10025905656 0 0 0 0
10023842470 0 0 0 0
10025911851 0 0 0 0
10025906280 0 0 0 0
10025910290 0 0 0 0
10023823604 0 0 0 0
10025911580 0 1 0 1
10025903272 0 0 0 0
10023820628 0 0 0 0
10025902992 1 1 0 0
10023822570 0 0 0 0
10025910796 0 0 0 0
10025905030 1 0 0 0
10025913104 0 0 0 0
10025903489 0 0 0 0
10023807849 2 1 0 0
10023830775 0 0 0 0
10025905798 0 0 0 0
10023845671 1 0 0 0
10023809487 0 0 1 0
10025910870 0 0 0 0
10025912453 0 0 0 0
10023847348 0 0 0 0
10025911856 0 0 0 0
10025912477 0 0 0 0
10025904042 0 0 0 0
10023823038 0 0 0 0
10025907017 0 0 0 0
10025906604 0 0 1 0
10023822887 0 0 0 0
10023826837 0 0 0 0
10025904478 0 0 0 0
10025905616 0 0 0 0
10023808448 0 0 0 0
10023824640 0 0 0 0
10023823334 0 0 0 0
10023845903 3 2 0 0
10025902815 0 0 0 0
10023839873 0 0 0 0
10023810739 0 0 0 0
10023845072 0 0 0 0
10023826804 0 0 0 0
10025912508 2 0 0 0
10023821791 0 0 0 0
10025905029 0 0 0 0
10025910930 0 0 0 0
10025902190 0 0 0 0
10025905670 0 0 0 0
10023814829 0 0 0 0
10023809801 0 0 0 0
10023820871 0 0 0 0
10023817099 0 0 0 0
10023816108 2 0 0 0
10023818377 0 0 0 0
10025908233 3 0 0 0
10025907530 0 0 0 0
10023824998 0 0 0 0
10023835979 0 0 0 0
10025907846 2 0 0 0
10025910571 0 0 0 0
10025903054 0 0 0 0
10023822227 0 0 0 0
10023826172 0 0 0 0
10023810093 0 0 0 0
10025907792 0 0 0 0
10023810634 2 0 0 0
10023805276 0 0 0 0
10023825689 0 0 1 0
10023845655 0 0 0 0
10025902914 0 0 0 1
10025905789 0 0 0 0
10023837252 0 0 0 0
10025912377 0 0 0 1
10025907072 0 1 0 0
10025910425 0 0 0 0
10025905387 0 0 0 0
10023835863 0 0 0 0
10025902403 0 0 0 0
10025904175 0 0 0 0
10025909190 0 0 0 0
10023819556 0 0 0 0
10025910348 0 0 0 0
10023826040 0 0 0 0
10023810494 0 0 0 0
10025912970 0 0 0 0
10023811960 0 0 0 0
10025903840 0 0 0 0
10023849486 0 0 0 0
10023805578 0 0 0 0
10023834284 0 0 0 0
10023813763 0 0 0 0
10023835484 0 0 0 0
10025912800 0 0 0 0
10025908162 2 0 0 0
10023831438 0 0 0 0
10025911095 1 1 0 0
10025902242 1 0 0 0
10025906331 1 0 1 0
10025913316 0 0 0 0
10025909070 1 0 0 0
10025912893 0 0 0 0
10025902413 0 0 0 0
10023816185 0 0 0 0
10023821020 0 0 0 0
10025905954 2 0 0 1
10023815157 0 0 0 0
10023810750 0 0 0 0
10025912700 0 0 0 1
10023811674 0 0 0 0
10023826298 2 1 0 0
10025908044 0 0 0 0
10023808808 0 0 0 0
10025912947 1 0 0 0
10025911493 1 0 0 0
10025912313 0 0 0 0
10025910567 0 0 0 0
10023827441 1 1 1 0
10023815093 3 0 1 1
10023814229 0 1 0 0
10025902318 0 0 0 0
10025911591 1 0 0 0
10025905471 0 2 0 0
10023809610 0 0 0 0
10023808004 0 0 0 0
10023846910 0 0 0 0
10025906567 4 2 0 0
10025911958 1 0 0 0
10025907921 0 0 0 0
10023815466 0 0 0 0
10023834625 0 0 0 0
10023821250 0 0 0 0
10023818938 0 0 0 0
10023822235 0 0 0 0
10025910477 1 0 0 0
10023829019 0 0 0 0
10023826444 0 0 0 0
10023823405 0 0 0 0
10025903420 0 0 0 0
10023808893 0 0 0 0
10025906360 0 1 0 0
10023838226 0 0 0 0
10025910113 0 0 0 0
10023833946 0 0 0 0
10023805427 0 0 0 0
10023822384 0 0 0 0
10023844739 0 0 0 0
10023815690 0 1 1 0
10025903393 0 0 0 0
10025906787 0 1 0 0
10025902682 1 0 0 0
10023820420 0 0 0 0
10023812149 0 0 0 0
10023815139 0 0 0 0
10025902234 1 0 0 1
10023817107 1 0 0 0
10023817716 0 0 0 0
10023827475 0 0 0 0
10025903628 0 0 0 0
10023805928 0 0 0 0
10023810047 0 0 1 0
10025909027 1 0 0 0
10023839406 0 0 0 0
10025911511 0 0 0 0
10025905596 0 0 0 0
10025911034 0 0 0 0
10025909018 0 0 0 0
10025906942 0 0 0 0
10023821665 0 0 0 0
10025910927 0 0 0 0
10025909952 0 0 0 0
10025909579 0 0 0 0
10025902625 0 0 0 0
10025906664 0 0 0 0
10023840542 1 0 0 0
10023833225 0 0 0 0
10023828840 0 0 0 0
10023847711 1 0 1 0
10025912231 0 0 0 0
10025903899 0 0 0 0
10025911495 0 0 0 0
10025909479 0 0 0 0
10025906055 2 0 0 0
10023821273 0 0 0 0
10023834333 0 0 0 0
10023810153 0 0 0 1
10025904124 0 0 0 0
10025912024 0 0 0 0
10023825778 0 0 0 0
10023812079 0 0 0 0
10023822860 1 0 0 0
10023847230 0 0 0 0
10023837758 0 0 0 0
10023809121 0 0 0 0
10025907317 0 0 0 0
10025904721 0 0 0 0
10025905520 0 0 0 0
10025905501 1 0 0 0
10023805025 0 0 0 0
10025903171 0 0 0 0
10023839731 0 1 0 0
10025908091 2 0 1 0
10025911517 0 0 0 0
10023811203 0 0 0 0
10023812210 0 0 0 0
10025905448 0 0 0 0
10025910275 1 0 0 0
10025907536 0 0 0 0
10025912986 0 0 0 0
10023818926 0 0 0 0
10025913034 0 0 0 0
10025903457 1 0 0 0
10023826233 0 0 0 0
10025906133 0 0 0 0
10023815969 0 0 0 0
10023833613 0 0 0 0
10025905002 0 0 0 0
10023826075 0 0 0 0
10023812268 0 0 0 0
10023814440 0 0 0 0
10025903600 1 0 0 0
10025906720 0 0 0 0
10023819392 0 1 0 0
10023818854 0 0 0 0
10025902376 0 0 0 0
10023832278 0 0 0 0
10025911090 0 0 0 0
10023812473 0 0 0 0
10023821848 1 1 0 0
10025904506 0 0 0 0
10025910942 0 0 0 0
10025902268 0 0 0 0
10023822772 0 0 0 0
10023816216 0 0 0 0
10023810406 1 1 0 1
10025906514 0 0 0 0
10025912242 0 0 0 0
10025905620 0 1 0 0
10025903143 0 0 0 0
10023805981 1 0 0 0
10025911050 1 0 0 0
10023808570 0 0 0 0
10025909979 0 0 0 0
10025904720 2 0 0 0
10023846450 0 0 0 0
10023851030 0 0 0 0
10025905836 0 0 0 0
10023815816 0 0 0 0
10025909497 0 0 0 0
10023827781 0 0 0 0
10023819898 1 0 0 0
10025907252 3 0 0 1
10025906364 0 0 0 0
10025903537 0 0 0 0
10023817642 0 0 0 0
10023809439 1 0 0 0
10025908633 0 0 0 0
10025907077 2 0 0 0
10023805630 1 0 0 0
10025908386 0 0 0 0
10025908415 4 0 0 0
10025912233 0 0 0 0
10025906898 0 0 0 0
10023844309 0 0 0 0
10025903539 0 0 0 0
10023819172 0 0 0 0
10025913314 0 0 0 0
10025904385 0 0 1 0
10025910238 0 0 0 0
10023835672 0 0 0 0
10023826744 0 0 0 0
10023814943 0 0 0 0
10025909090 0 0 0 0
10025909192 0 0 0 0
10023832115 0 0 0 0
10025909448 0 0 0 0
10023827623 0 0 0 0
10023840887 0 1 0 0
10025906726 0 0 0 0
10025903021 0 0 0 0
10025902298 2 0 0 0
10025903556 0 1 0 0
10023844930 0 0 0 0
10023815763 1 0 0 0
10023805648 0 0 0 0
10025911422 0 0 0 0
10025906045 0 0 0 0
10023817761 0 0 0 0
10025909602 0 1 0 0
10025912650 1 0 0 0
10023816940 0 0 0 0
10025906951 0 0 0 0
10023835983 3 0 0 0
10023804676 0 0 0 0
10025909439 0 0 0 0
10025906048 0 0 0 0
10023811313 0 0 0 0
10023817073 0 0 0 0
10023823401 0 0 0 0
10023841318 0 0 0 0
10023827220 0 0 0 0
10023835064 0 0 0 0
10025908658 0 0 0 0
10023821182 0 0 0 0
10023808585 0 0 0 0
10023825832 0 0 0 0
10025910978 0 0 0 0
10023815913 1 0 0 0
10025909387 0 0 0 0
10023813835 0 0 0 0
10025907162 0 1 0 0
10023826103 0 0 0 0
10025907089 0 0 0 0
10023827888 0 0 0 0
10025907014 0 0 1 1
10025904481 2 0 0 0
10023833044 0 0 0 0
10023831234 0 0 1 0
10025908474 0 0 0 0
10023845256 0 0 0 0
10023810811 0 0 0 0
10023812848 0 0 0 0
10023827342 0 0 0 0
10025912369 0 0 0 0
10023811773 0 0 0 0
10023825134 0 0 0 0
10023835808 1 0 0 0
10025906336 0 0 0 0
10025911038 0 0 0 0
10025909384 0 0 0 0
10025913075 0 0 0 0
10023814747 0 0 0 0
10023833526 0 0 0 0
10025908355 0 0 0 0
10025912400 0 0 0 0
10023841992 0 0 0 0
10025912320 0 0 0 0
10023810228 0 0 0 0
10023814166 0 0 0 0
10025905886 0 0 0 0
10023817165 0 0 0 0
10023843710 0 0 0 0
10023817223 0 0 0 0
10025909223 0 0 0 0
10023809246 0 0 0 0
10025910214 1 0 0 0
10023813984 0 0 0 0
10023837859 0 0 0 0
10023811998 0 0 0 0
10023805801 0 0 0 0
10025907905 1 0 0 0
10025904624 0 0 0 0
10025902156 0 0 0 0
10025902461 0 0 0 0
10025907287 0 0 0 0
10025912143 0 0 0 0
10023816390 0 0 0 0
10023814412 0 0 0 0
10023843626 0 0 0 0
10025913313 2 0 1 0
10023812317 0 0 0 0
10023818879 0 0 0 0
10023812000 0 0 0 0
10023850079 0 0 0 0
10023821280 1 0 0 0
10025903228 0 0 0 0
10023832133 0 0 0 0
10023818610 0 0 0 0
10025905626 0 0 0 0
10023820008 0 0 0 0
10025906496 0 0 0 0
10023819698 1 0 0 0
10023822904 0 0 0 0
10025902760 0 0 0 0
10025908762 1 0 0 0
10023817176 0 0 0 0
10025907319 0 0 0 0
10025907365 0 0 0 0
10025904367 1 0 0 0
10023833264 0 0 0 0
10023816068 0 0 0 0
10023823156 0 0 0 0
10025902157 0 0 0 0
10023820466 0 0 0 0
10025910030 0 0 0 0
10025907886 1 0 0 0
10025905420 0 0 0 0
10023830674 0 0 0 0
10023812899 0 0 0 0
10023849842 0 0 0 0
10025907567 0 0 1 0
10023804963 0 0 0 0
10025909747 0 0 0 0
10023835455 0 0 0 0
10025907087 2 0 0 0
10023808579 0 1 0 0
10023806061 1 0 0 0
10023826827 0 0 1 0
10023816017 0 0 0 0
10025908953 0 0 0 0
10025905746 1 0 1 0
10023816658 0 0 0 0
10023810849 0 0 0 0
10023805885 0 0 0 0
10023816908 0 0 0 0
10023807766 0 0 0 0
10025904029 3 0 0 0
10025913094 0 0 0 0
10023810244 0 2 1 0
10023811256 0 0 0 0
10023829107 0 0 0 0
10023808184 0 0 0 0
10023813623 2 0 0 0
10025903123 0 0 0 0
10025907016 2 0 0 0
10025906884 0 0 0 0
10025911418 0 0 0 0
10023851257 0 0 0 0
10023820984 0 0 0 0
10025905930 0 0 1 0
10023830552 0 0 0 0
10023805829 0 0 0 0
10023815653 0 0 0 0
10025902469 0 0 0 0
10025908070 0 0 1 0
10025903121 0 0 0 0
10023831144 0 0 0 0
10023806845 1 0 0 0
10023822892 0 0 0 0
10023845751 0 0 0 0
10023812046 0 0 0 0
10025905079 0 0 0 0
10023820295 0 0 0 0
10023814711 0 0 0 0
10025913048 0 0 0 0
10025906879 0 0 0 0
10025906866 0 0 0 0
10023832591 0 0 0 0
10023824850 0 0 0 0
10025902987 0 0 0 0
10023818329 0 0 0 0
10023822090 0 0 0 0
10025902179 0 0 0 0
10023814098 0 0 0 0
10025902421 0 0 0 0
10023818607 0 0 0 0
10023834310 0 0 0 0
10025909147 0 0 0 0
10025903173 0 0 0 0
10023818246 0 0 0 0
10023849953 0 0 0 0
10025912277 0 0 0 0
10025903609 0 0 0 0
10023827785 0 0 0 0
10025912619 1 1 0 0
10025910536 0 0 0 0
10023829357 0 0 0 0
10025905184 1 0 0 0
10023848356 0 0 0 0
10025905272 0 0 0 0
10025911260 0 0 0 0
10023808984 2 0 3 1
10025912191 0 0 1 0
10025910105 0 0 0 0
10023819029 0 0 0 0
10025904934 0 0 0 0
10023824104 0 0 0 0
10025904097 0 0 0 0
10025911781 0 1 0 0
10023826789 0 0 0 0
10023835042 0 0 0 0
10025905689 0 0 0 0
10025912404 0 0 0 0
10023839367 0 0 0 0
10023824908 0 0 0 0
10023812436 0 0 0 0
10023826689 0 0 0 0
10023812764 0 0 0 0
10023820459 1 0 0 0
10025908595 0 0 0 0
10025910578 3 0 0 0
10025905523 1 0 0 0
10023814215 0 0 2 1
10025905446 0 0 0 0
10025913197 0 0 0 0
10025911002 0 0 0 0
10025906691 0 0 0 0
10025910627 0 0 0 0
10023836401 0 1 0 0
10023848607 0 0 0 0
10023806468 0 0 0 0
10025910344 0 0 0 0
10023820338 0 0 0 0
10023837258 0 0 0 0
10023813046 0 0 0 0
10023824928 0 0 0 0
10023808145 0 1 0 0
10025910243 0 0 0 0
10025912120 0 0 0 0
10025904131 0 0 0 0
10025912997 0 0 0 0
10023830183 0 0 0 0
10023816345 0 0 0 0
10023814939 0 0 0 0
10023808516 0 0 0 0
10025906972 0 0 0 0
10025909661 0 0 0 0
10025903313 0 1 0 0
10023820836 0 0 0 0
10025910668 0 0 0 0
10025908828 0 0 0 0
10025906624 0 0 0 0
10023848540 0 0 0 0
10023817047 0 0 0 0
10025907813 0 1 0 0
10025905633 0 0 0 0
10025904714 0 0 0 0
10023814686 0 0 0 0
10025902240 0 0 0 0
10023806974 0 0 0 0
10025912105 0 0 0 0
10023824239 0 0 0 0
10025908814 0 0 0 0
10023843960 0 0 0 0
10023818294 0 0 0 0
10025910661 0 0 0 0
10023804862 0 0 0 0
10023815022 0 0 0 0
10025909669 1 0 0 0
10025912031 0 0 0 0
10025907012 1 0 0 0
10025907767 0 0 0 0
10023818549 0 0 0 0
10023813014 1 0 0 0
10023826971 0 0 0 0
10025910276 0 0 0 0
10023824678 0 0 0 0
10025905155 1 1 0 0
10025907474 1 1 0 0
10023815354 0 0 0 0
10023826651 2 3 0 0
10025904970 0 0 0 0
10023848147 0 0 0 0
10025903874 0 0 0 0
10023820430 0 0 0 0
10023811469 0 0 0 0
10023817408 0 0 0 0
10025906978 0 1 0 0
10025905634 0 0 0 0
10023824212 0 0 0 0
10025911471 0 0 0 0
10023811980 0 0 0 0
10023850558 0 0 0 0
10025902480 0 0 0 0
10023810476 0 0 0 0
10025903831 0 0 0 0
10025907373 0 0 0 0
10025904565 1 1 0 0
10023846334 0 0 0 0
10023816888 0 0 1 0
10023811346 0 0 0 0
10025904445 0 0 0 0
10023826968 0 0 0 0
10025909124 0 0 0 0
10023825866 3 0 0 0
10023837358 0 0 0 0
10025908376 0 0 0 0
10023827074 0 0 0 0
10025906134 2 0 0 0
10025908462 1 0 1 0
10025906590 0 0 0 0
10025912802 1 0 1 0
10025912576 0 0 0 0
10025910960 0 0 0 0
10023804679 0 0 0 0
10023822451 0 0 0 0
10023823685 0 0 0 0
10023849521 1 0 0 0
10025908640 0 0 0 0
10023850564 0 0 0 0
10023838505 0 0 0 0
10025909871 0 0 0 0
10023828163 0 0 0 0
10023830419 0 0 0 0
10023822674 0 0 0 0
10025903468 0 0 0 0
10025913286 0 0 0 0
10025905144 0 0 0 0
10023813475 0 0 0 0
10023846357 2 2 0 0
10023820897 0 0 0 0
10023805345 0 0 0 1
10023821583 0 0 0 0
10023810957 0 0 0 0
10025906964 0 0 0 0
10023814410 0 0 0 0
10023809874 0 0 1 0
10025909895 0 0 0 0
10023846519 0 0 0 0
10023819239 0 0 0 0
10023809278 3 1 0 0
10025911445 1 0 1 0
10025906451 0 0 0 0
10025906328 2 0 0 0
10023837483 0 0 0 0
10025903855 0 0 0 0
10023815231 0 0 0 0
10025907744 0 0 0 0
10023849001 0 0 0 0
10025903718 0 0 0 0
10023837321 0 0 0 0
10025905431 0 0 0 0
10025903285 0 0 0 0
10025911357 0 0 0 0
10023835870 0 0 0 0
10025911971 0 0 0 0
10025905957 0 0 0 0
10025906421 0 0 0 0
10025905567 1 0 0 0
10025905734 0 0 0 0
10023817763 4 2 0 0
10025904827 0 0 0 0
10023828034 0 0 0 0
10025912311 0 1 0 0
10023819820 0 0 0 0
10025908451 0 0 0 0
10023811043 0 0 0 0
10025911819 0 1 0 0
10025906400 0 0 0 0
10025910303 0 0 0 0
10023806710 0 0 0 0
10023810184 0 0 0 0
10025904358 4 0 0 0
10025912156 0 0 0 1
10023837835 0 0 0 0
10025911455 1 0 0 0
10025909859 2 0 1 0
10025905369 0 1 0 0
10025902382 0 1 0 0
10023837443 0 0 0 0
10023820316 0 0 0 0
10023806092 0 0 0 0
10023811441 0 0 0 0
10025912324 0 0 0 0
10023814822 1 0 1 0
10023824422 0 0 0 0
10023821578 0 0 0 0
10025911957 0 0 0 0
10025909663 1 0 0 0
10025912629 0 0 0 0
10025908307 0 2 1 0
10023826599 0 0 0 0
10025911733 1 0 0 0
10023809832 0 0 0 0
10023817621 0 0 0 0
10023837090 0 0 0 0
10023812383 0 0 0 0
10025909075 0 0 0 0
10023836356 0 0 0 0
10025905295 2 0 0 0
10025909765 0 0 0 0
10023808187 0 0 0 0
10025910538 0 0 1 0
10025905919 0 0 0 0
10023806744 0 0 0 0
10023814351 0 0 0 0
10023837526 0 0 0 0
10025910985 0 0 0 0
10023820453 0 0 0 0
10025911132 1 0 0 0
10023812327 0 0 0 0
10023822563 0 0 0 0
10025906686 0 0 0 0
10023833051 0 0 0 0
10025905639 0 0 0 0
10025912526 0 1 0 0
10025908215 2 1 1 0
10023845217 0 0 0 0
10023809235 0 0 0 0
10025904231 0 0 0 0
10023811688 0 0 0 0
10023810364 0 0 0 0
10025912851 0 0 0 0
10023835614 0 0 0 0
10025911516 0 0 0 0
10023823751 0 0 0 0
10025910648 0 0 0 0
10023816631 0 0 0 0
10023805034 0 0 0 0
10023826543 0 0 0 0
10023824371 0 0 0 0
10025909939 0 0 0 0
10025907716 1 0 0 0
10025907961 0 0 0 0
10023827819 0 0 0 0
10023817792 0 0 0 0
10025911421 0 0 0 0
10023832743 0 0 0 0
10025909172 0 0 0 0
10023835000 0 0 0 0
10025911417 0 0 0 0
10023818664 1 0 0 1
10023814705 1 0 0 0
10025906958 0 0 0 0
10025902162 0 0 0 0
10025902236 1 0 0 0
10023810442 0 0 0 0
10025903549 1 0 0 0
10025908865 0 0 0 0
10023820328 0 0 0 0
10023846644 0 0 0 0
10025913271 0 0 0 0
10025910245 1 0 0 0
10023831712 0 0 0 0
10023824692 0 0 0 0
10025904369 0 0 0 0
10023811370 0 0 0 0
10025907176 0 0 0 0
10023810502 0 0 0 0
10025902561 0 0 0 2
10025911658 0 0 0 0
10025909100 2 0 0 0
10025905132 0 0 0 0
10025910527 0 0 0 0
10025905519 0 0 0 0
10025905452 0 0 0 0
10023826912 0 0 0 0
10023825995 0 0 0 0
10025907173 1 0 0 0
10025907322 0 0 0 0
10023819990 0 0 0 0
10025911896 0 0 0 0
10025910427 1 0 0 0
10023816776 0 0 0 0
10025911272 0 1 0 0
10025909951 0 0 0 0
10023816101 0 0 0 0
10025904758 0 0 0 0
10025904184 1 0 0 0
10023827276 0 0 0 0
10025906872 0 0 0 0
10025903969 0 0 0 0
10025908045 0 0 0 0
10023812836 0 0 0 0
10023808870 0 0 0 0
10023849654 0 0 0 0
10025903151 0 0 0 0
10023840200 3 0 0 0
10025908505 1 0 0 0
10025904923 0 0 0 0
10025912476 0 0 0 0
10025906999 0 0 0 0
10023808192 0 0 0 0
10025912994 0 0 0 0
10025909925 0 0 0 0
10025908492 0 0 1 0
10023805474 0 0 0 0
10025905111 0 0 0 0
10025905092 0 0 0 0
10023816997 0 0 0 0
10023824066 0 0 0 0
10023826687 0 0 0 0
10023820390 1 0 0 0
10023806255 0 0 0 0
10025904305 0 0 0 0
10023823278 0 0 0 0
10025903655 1 0 0 0
10025905458 0 0 0 0
10023828943 1 0 0 0
10023812560 0 0 0 0
10025905005 0 1 0 0
10025902692 0 0 0 0
10023807979 0 0 0 0
10023813254 0 0 0 0
10025905256 1 0 0 0
10023831775 0 0 0 0
10025904275 0 0 0 0
10023841566 0 0 0 0
10025906181 0 0 0 0
10023829456 0 0 0 0
10023849756 0 0 0 0
10023811641 0 0 0 0
10025903175 0 0 0 0
10025909443 1 0 1 0
10023823155 0 0 0 0
10023815128 0 0 0 0
10023834651 0 0 0 0
10023818597 0 0 0 0
10023814360 0 0 0 0
10025912610 1 0 0 0
10025903616 0 1 0 0
10025902655 2 0 0 0
10023812486 1 0 1 0
10025904515 0 0 0 0
10023825668 0 0 0 0
10023843701 0 0 0 0
10025910291 0 0 0 0
10025912620 1 0 0 0
10025906303 0 0 0 0
10023811593 0 0 0 0
10025906728 0 0 1 0
10025902267 0 0 0 0
10023850635 0 0 0 0
10025909909 0 0 0 0
10025903018 0 0 0 0
10023808126 0 0 0 0
10023822377 0 0 0 0
10025913071 0 0 0 0
10025904814 0 0 0 0
10025912424 0 1 0 0
10023823705 0 0 0 0
10023823500 0 0 0 0
10023849668 0 0 0 0
10025907963 0 0 0 0
10025908978 0 0 0 0
10025905733 0 0 0 0
10023836007 0 0 0 0
10025909093 0 0 0 0
10023845386 0 0 0 0
10025910562 1 0 0 0
10025907780 1 0 0 0
10023849807 0 0 0 0
10025908174 0 0 0 0
10023806369 0 0 0 0
10023842284 1 0 0 0
10023807609 0 0 0 0
10023841120 0 0 0 0
10025903511 0 0 0 0
10025911789 1 0 0 0
10025903089 0 0 0 0
10023838218 0 0 0 0
10025904601 0 0 0 0
10023819135 1 0 0 0
10023838306 0 0 0 0
10025909050 0 0 0 0
10023813495 0 0 0 0
10025908312 0 0 0 0
10025911601 0 0 0 0
10025911009 1 0 1 0
10025912655 0 0 0 0
10023831791 1 1 0 1
10023849881 0 0 0 0
10025907324 0 0 0 0
10023833900 0 0 0 0
10025904570 0 0 0 0
10025906052 0 0 0 0
10023838326 1 0 0 0
10025913239 0 0 0 0
10025902622 0 0 0 0
10025904528 1 0 0 0
10023808768 0 0 0 0
10023834128 0 0 0 0
10023826355 0 0 0 0
10023807888 0 0 1 0
10025906309 0 0 0 0
10023833094 0 0 0 0
10023817759 0 0 0 0
10023806568 0 0 0 0
10023813759 0 0 0 0
10025903020 0 0 0 0
10025909902 0 0 0 0
10023827158 0 0 0 0
10025902463 1 0 0 0
10023812617 0 0 0 0
10025905389 0 0 0 0
10023842199 0 0 0 0
10025905090 0 0 0 0
10023812994 0 0 0 0
10023822689 0 0 0 0
10025905361 0 1 0 0
10025909938 0 0 0 0
10023819199 0 0 0 0
10025911363 0 0 0 0
10023822092 3 1 0 0
10025912249 1 0 0 0
10025912381 0 0 0 0
10025908117 0 0 0 0
10023822276 0 0 0 0
10023841567 0 1 0 0
10023816799 0 0 1 0
10025903031 2 0 0 0
10025905247 1 0 0 0
10023812769 0 0 0 0
10023812743 0 0 0 0
10025909146 0 0 0 0
10025908906 0 0 0 0
10023850263 0 0 0 0
10025905845 0 0 0 0
10025911772 0 1 0 0
10023809166 0 0 0 0
10023811789 0 0 0 0
10023810585 0 0 0 0
10025904080 1 1 0 0
10023819007 0 1 0 0
10023834587 0 0 0 0
10025907361 1 0 0 0
10025907990 1 1 0 0
10025904265 0 0 0 0
10025903884 0 0 0 0
10023837087 0 0 0 0
10023808771 0 0 0 0
10025910931 0 0 1 0
10023835343 0 0 0 0
10025910293 0 0 0 0
10025912095 0 0 0 0
10023819200 0 0 0 0
10025908913 0 0 0 0
10025908663 0 0 0 0
10023819716 0 0 0 0
10025905753 0 0 0 0
10023818149 0 0 0 0
10025911694 0 0 0 0
10023808555 0 0 0 0
10023818601 0 0 0 0
10023819654 0 0 0 0
10025902952 0 0 0 0
10025905337 1 0 0 0
10025907823 1 0 0 0
10025909127 0 0 0 0
10025905544 0 0 0 0
10023828502 0 0 0 0
10023822215 0 0 0 0
10023810451 0 0 0 0
10023806334 0 0 0 0
10023809634 0 0 0 0
10023846465 0 0 0 0
10025911047 0 0 1 0
10023829291 0 0 0 0
10025904745 0 0 0 0
10025908580 0 0 0 0
10025911378 0 0 0 0
10023849014 0 0 0 0
10023814702 0 0 0 0
10023808015 0 0 0 0
10025912355 0 1 0 0
10023832412 0 0 0 0
10025903920 0 0 0 0
10023818074 0 0 0 0
10023809442 0 1 0 0
10025906967 0 0 0 0
10023818201 0 0 0 0
10025910254 0 2 0 0
10023845311 0 0 0 0
10025908260 0 0 0 0
10023839852 0 0 0 0
10023839021 0 0 0 0
10025906550 0 0 0 0
10023813551 0 0 0 0
10023820890 0 0 0 0
10023823215 0 0 0 0
10025911672 1 0 0 0
10023809937 1 0 0 0
10023813204 0 0 0 0
10025910074 0 0 0 0
10023818087 1 0 1 0
10025907126 0 0 1 0
10023812828 0 0 0 0
10025906457 1 0 0 0
10025907974 0 1 1 0
10025902759 0 0 0 0
10025911409 0 0 0 0
10025909954 0 0 0 0
10025909961 0 0 0 0
10025908748 0 0 0 0
10025903577 0 0 0 0
10023824444 0 0 0 0
10023811694 0 0 0 0
10025909992 0 0 0 0
10025910510 0 0 0 0
10025907636 3 1 0 1
10025908889 0 0 0 0
10025908557 0 0 0 0
10023818865 0 0 0 0
10023815367 0 1 0 0
10023811534 0 0 0 0
10025905591 0 0 0 0
10025911376 0 1 0 0
10025904679 0 0 0 0
10025912437 0 0 1 0
10023843416 0 0 0 0
10023848422 0 0 0 0
10023813862 0 0 0 0
10025907228 0 0 0 0
10025906969 1 0 0 0
10023815485 0 0 0 0
10023822765 0 0 0 0
10025913044 0 0 0 0
10025912164 0 0 0 0
10025903894 0 0 0 0
10023805065 0 0 0 0
10023839831 0 0 0 0
10023839353 0 0 0 0
10023830219 0 0 0 0
10023851276 0 0 0 0
10023806994 0 0 0 0
10023822246 0 0 0 0
10023845977 0 0 0 0
10023806398 0 0 0 0
10023818770 0 0 0 0
10025912572 0 1 0 0
10025909941 0 0 0 0
10025912697 0 0 0 0
10023824062 0 0 0 0
10025912214 0 0 0 0
10025902656 1 0 0 0
10023807654 0 0 0 0
10025906561 1 0 0 0
10023804800 0 1 0 0
10025908791 0 0 0 0
10023823835 0 0 0 0
10025904299 0 0 0 0
10023810519 1 0 0 0
10025911955 0 0 0 0
10025911614 1 0 0 0
10023848811 0 0 0 0
10025902894 1 0 0 0
10025907845 1 1 0 0
10023823063 3 1 0 1
10025912341 0 0 0 0
10023827381 0 0 0 0
10025910874 0 0 0 0
10023823988 0 0 0 0
10025911725 0 0 0 0
10023815052 0 0 0 0
10023817251 0 0 0 0
10023824173 0 0 0 0
10025909086 0 0 0 0
10025909164 0 0 0 0
10023810409 0 0 1 0
10023821490 0 0 0 0
10023816368 0 1 0 0
10025906968 3 1 1 0
10023809841 0 0 0 0
10025905607 0 0 0 0
10025905246 1 0 0 0
10023827794 0 0 0 0
10025903501 0 0 0 0
10025905413 0 0 0 0
10025910407 0 0 0 0
10023836954 0 0 0 0
10023831186 0 0 0 0
10023816704 0 0 0 0
10023821866 0 0 0 0
10025904056 0 0 1 0
10023826267 0 0 0 0
10023812078 0 0 0 0
10025913059 2 0 0 0
10023822989 0 0 0 0
10023820958 0 0 0 0
10023839541 0 0 0 0
10025909880 0 0 0 0
10023808565 2 0 1 1
10023851187 0 1 1 0
10025905510 0 0 0 0
10025912383 0 0 0 0
10023813103 0 0 0 0
10025902969 0 0 0 0
10025905893 0 1 1 0
10025909092 0 0 0 0
10023811591 0 0 0 0
10025908944 0 0 0 0
10025906504 0 0 0 0
10025904179 1 0 0 0
10025910135 1 0 0 0
10025909185 0 0 0 0
10025904502 0 0 0 0
10025906191 1 0 0 0
10023824205 0 1 0 0
10025903826 0 0 0 0
10023810123 0 0 0 0
10025907589 1 0 0 0
10025904619 0 0 0 0
10023825090 1 0 0 0
10023824096 0 0 0 0
10023849235 0 1 0 0
10025903433 0 0 0 0
10025909745 0 0 0 0
10025908439 0 1 0 0
10025913181 6 0 1 0
10023831913 0 0 0 0
10023840646 0 0 0 0
10025912055 1 0 0 0
10023831036 0 0 0 0
10023830826 0 0 0 0
10023842903 1 2 1 0
10025908877 1 0 0 0
10025909567 0 0 0 0
10023809881 0 0 0 0
10023815842 0 0 0 0
10025908427 0 0 0 0
10023821120 3 0 1 0
10023825191 0 0 0 0
10023814135 0 0 0 0
10025913194 0 0 0 0
10025912645 0 0 0 0
10023828795 0 0 0 0
10023823905 0 0 0 0
10023820114 0 0 0 0
10025903303 0 0 0 0
10023819372 0 0 0 0
10023839158 0 0 0 0
10023843835 0 0 0 0
10025904463 0 0 0 0
10023840158 0 0 0 0
10023840806 0 0 0 0
10023820280 0 0 0 0
10025907335 0 0 1 0
10025910526 0 0 0 0
10023807447 0 0 0 0
10025912557 0 0 0 0
10025902181 0 0 0 0
10023810747 0 0 0 0
10023847746 0 0 0 0
10025906374 1 0 0 1
10025909865 0 0 0 0
10023816327 0 0 0 0
10025903295 0 0 0 0
10025907937 0 0 0 0
10023848826 0 0 0 0
10025911592 0 0 0 0
10023837984 0 0 0 0
10025908438 1 0 0 1
10025903763 0 0 0 0
10025909282 2 0 0 0
10025908979 2 0 0 0
10023820579 0 0 1 0
10025905086 0 0 0 0
10025903548 0 0 0 0
10023838118 0 0 0 0
10023816335 1 0 0 0
10025904545 1 0 0 0
10023808180 0 0 0 0
10025902302 0 0 0 0
10023815059 2 0 0 0
10023811212 0 0 0 0
10025904766 0 0 0 0
10023819095 0 0 0 0
10025902712 1 0 0 0
10023823449 0 0 0 0
10023826657 0 0 0 0
10023826661 0 0 0 0
10023811191 0 0 0 0
10025906235 0 0 0 0
10023840457 0 0 0 0
10023827998 0 0 0 0
10025903323 0 0 0 1
10023809284 0 0 0 0
10025912470 0 0 0 0
10023826888 0 0 0 0
10025910411 0 0 0 0
10023808697 1 0 0 0
10023818499 0 0 0 0
10025904759 1 0 0 0
10023821104 0 0 0 0
10025905428 1 0 0 0
10023806352 0 0 0 0
10025904531 0 0 0 0
10023804710 0 0 0 0
10023805787 0 0 0 0
10023830133 0 0 0 0
10023805851 0 0 0 0
10025903946 1 0 0 0
10023815327 0 0 0 0
10025911939 0 0 0 0
10025908955 2 0 1 0
10025904659 0 0 0 0
10025912250 0 1 0 0
10025906583 1 0 0 0
10025906912 0 0 0 0
10025903999 0 0 0 0
10023844593 0 0 0 0
10023822842 0 0 0 0
10023823443 1 0 0 0
10025907155 0 0 0 0
10023808425 0 0 0 0
10023823639 0 0 0 0
10023836081 0 0 0 0
10023812160 0 0 0 0
10025910743 0 0 0 0
10025908798 0 0 0 0
10023846580 0 0 0 0
10025910694 0 0 1 0
10025911731 1 0 0 1
10023816519 0 0 0 0
10025912598 0 0 0 0
10023835205 0 0 0 0
10023805556 3 1 0 0
10025911247 0 1 0 0
10023818136 0 0 0 0
10025912062 3 0 0 0
10023845067 0 0 0 0
10025904805 0 0 0 0
10025913302 0 0 0 0
10025908383 0 0 0 0
10023846643 0 1 0 0
10025906264 0 0 0 0
10023835431 0 0 0 0
10025905687 0 0 0 0
10025906118 1 0 0 0
10025907968 0 0 0 0
10025911984 0 0 0 0
10023816224 0 0 0 0
10023827347 0 0 0 0
10025904998 1 1 0 0
10023843256 0 0 0 0
10025905353 1 0 0 0
10025911855 2 0 0 0
10023813315 0 0 0 0
10023817876 0 0 0 0
10023817051 0 0 0 0
10025912764 0 0 0 0
10025910378 0 0 0 0
10023827827 0 0 0 0
10025903611 0 0 0 0
10023822257 0 0 0 0
10023832193 0 0 0 0
10023811880 0 0 0 0
10023836850 0 0 0 0
10025908197 0 0 0 0
10023819534 0 0 0 0
10025902425 1 0 0 0
10023815453 0 1 1 0
10025910231 1 0 0 0
10025913184 0 0 0 0
10023831463 0 0 0 0
10025912685 0 0 0 0
10025904708 0 0 0 0
10025906519 0 0 0 0
10025908272 0 0 0 0
10023849702 0 0 0 0
10023809111 0 0 0 0
10023808124 0 0 0 0
10023831089 0 0 0 0
10023817944 0 0 0 0
10023813657 0 0 0 0
10025907850 0 0 0 0
10025911890 0 0 0 0
10023820872 0 0 0 0
10023850177 0 0 0 0
10025909112 0 0 1 0
10023814506 0 0 0 0
10023842890 0 0 0 0
10025911822 0 0 0 0
10025908499 0 0 0 0
10025905682 0 0 0 0
10023806989 0 0 0 0
10023805191 0 0 0 0
10025905742 0 0 0 0
10025905552 0 0 0 0
10025906304 0 0 0 0
10025908706 0 0 1 0
10025905921 0 0 0 0
10025906289 1 0 0 0
10025905363 0 0 0 0
10025912548 0 0 0 0
10025906333 0 0 0 0
10023814879 1 0 0 0
10025913196 0 0 0 0
10025912671 1 1 1 0
10023811502 0 0 0 0
10023806701 0 0 0 0
10025903743 0 0 0 0
10023814226 0 0 0 0
10025912409 0 1 0 0
10025912945 0 0 0 0
10023822933 0 0 0 0
10025912638 0 0 0 0
10025909023 3 1 1 0
10023804922 0 0 0 0
10025910563 0 0 0 0
10023806979 1 0 2 0
10025908996 1 0 0 0
10025909195 2 2 3 0
10025909022 0 0 0 0
10023818052 0 0 0 0
10023806887 0 0 0 0
10023841268 0 0 0 0
10023823954 0 0 0 0
10025909642 0 0 0 0
10025907120 0 0 0 0
10023806739 0 1 0 0
10023847140 0 0 0 0
10025903866 0 0 0 0
10023844538 0 0 0 0
10025903663 0 0 0 0
10023808357 0 0 0 0
10025911869 0 0 0 0
10025909014 0 0 0 0
10023805115 0 0 0 0
10025910675 0 0 0 0
10023822144 0 0 0 0
10023812330 0 0 0 0
10023806254 0 0 0 0
10023829573 0 0 0 0
10023820402 0 0 0 0
10023847124 0 0 0 0
10023846887 0 0 0 0
10025906734 0 0 0 0
10023814417 0 0 0 0
10025909814 1 1 1 0
10023809326 0 0 0 0
10023810936 0 0 0 0
10025912036 0 0 0 0
10023820874 0 0 0 0
10023811395 0 0 0 0
10023828032 2 0 0 0
10023815995 0 0 0 0
10023806844 0 0 0 0
10025904073 0 0 0 0
10023845387 0 0 0 0
10025908611 1 0 0 0
10025903209 0 1 0 0
10023820178 0 0 0 0
10023812510 0 0 0 0
10025905890 2 1 0 0
10023817309 1 1 0 0
10025908932 0 0 0 0
10025904145 0 0 0 0
10023815388 0 0 0 0
10025911947 0 0 0 0
10023835968 0 0 0 0
10023810436 0 0 0 0
10025911388 1 0 0 0
10025911758 0 0 0 0
10023810689 0 0 0 0
10025911183 0 0 0 0
10023850656 0 0 0 0
10025905202 0 0 0 1
10023818757 0 0 0 0
10023809146 0 0 0 0
10023811276 0 0 0 0
10023848002 0 0 0 0
10023838082 0 0 0 0
10023812598 0 0 0 0
10023823137 0 0 0 0
10023850703 0 0 0 0
10025905330 0 0 0 0
10023847108 0 0 0 0
10023808245 0 0 0 0
10023836906 0 0 0 0
10025906443 0 0 0 0
10023822413 0 0 0 0
10023804644 0 0 0 0
10025911474 0 0 0 0
10023837275 0 0 0 0
10023836037 0 0 0 0
10023810867 0 0 0 0
10023823128 0 0 1 0
10025913122 1 0 0 0
10025907841 1 0 0 0
10025903703 0 0 0 0
10025906424 1 0 0 0
10025903332 0 0 0 0
10025910685 0 0 0 0
10023826752 0 0 0 0
10023814370 0 0 0 0
10023809789 0 0 0 0
10025902803 0 0 0 0
10023807550 0 0 1 0
10023838454 0 0 0 0
10023840771 1 0 0 0
10023823859 0 0 1 0
10025911559 0 0 0 0
10025910508 0 0 0 0
10025910165 0 0 0 0
10023834079 0 0 0 0
10023825088 0 0 0 0
10020044569 0 0 0 0
10025911374 0 1 0 0
10025909133 0 0 0 0
10025912963 0 0 0 0
10025903407 1 0 0 0
10025907667 0 0 0 0
10023846975 0 0 0 0
10023808076 0 0 0 0
10025909396 1 1 0 0
10025910986 1 0 1 0
10025904290 0 0 0 0
10023837163 0 0 0 0
10023809043 0 0 0 0
10025910568 0 0 0 0
10023814084 0 0 0 0
10023808637 0 0 0 0
10023809013 0 0 0 0
10023827335 0 0 0 0
10023818019 1 0 0 0
10025913159 2 0 0 0
10023814369 0 0 0 0
10023823365 2 1 0 0
10025905598 0 0 0 0
10025903683 0 0 0 0
10025903427 1 0 0 0
10025906026 0 0 1 0
10023805511 0 0 0 0
10023826814 0 0 0 0
10023811353 0 0 0 0
10025906670 0 0 0 0
10025905595 0 0 0 0
10023811022 1 0 0 0
10023840431 0 0 0 0
10025913112 0 0 0 0
10023826770 0 0 0 0
10023806863 0 0 0 0
10023819006 0 0 0 0
10019975533 0 0 0 0
10025909657 0 0 0 0
10023823735 0 0 0 0
10023816218 0 0 0 0
10023815663 0 0 0 0
10023806261 0 0 0 0
10023841550 0 0 0 0
10025902512 0 0 0 0
10025906302 4 0 0 0
10025903359 1 0 0 0
10025903445 0 0 0 0
10023812249 1 0 0 0
10025911289 0 0 0 0
10023818031 0 0 0 0
10023826927 0 0 0 0
10025911663 0 2 0 0
10025909317 1 1 0 0
10023819536 0 0 0 0
10023827748 2 1 0 0
10025905911 0 0 0 0
10025911700 0 0 0 0
10025905570 0 0 0 0
10023815672 0 0 0 0
10023830794 5 0 0 0
10023847514 0 0 0 0
10023826678 0 0 0 0
10025908351 0 0 0 0
10023845991 0 0 0 0
10025911675 0 0 0 0
10025906265 0 0 0 0
10023835034 0 0 0 0
10023814733 0 0 0 0
10023807443 0 0 0 0
10025909709 1 0 0 0
10023837969 0 0 0 0
10023824252 0 0 0 0
10023807739 0 0 0 0
10025911722 0 0 0 0
10023827004 0 0 0 0
10023813684 0 0 0 0
10025910987 0 0 0 0
10023807246 0 0 0 0
10025912506 0 0 1 0
10023822379 0 0 0 0
10023820260 0 0 0 0
10025907799 0 0 0 0
10023808956 1 0 0 0
10023839896 0 0 0 0
10025912522 0 0 0 0
10025912791 0 0 0 0
10025909886 1 1 0 0
10025905707 2 0 0 1
10025905772 1 0 0 0
10025906984 0 0 0 0
10025903124 0 0 0 0
10025905913 0 0 0 0
10025908941 0 0 0 0
10023806768 0 0 0 0
10025910239 0 0 0 0
10025907150 0 0 0 0
10025912657 2 1 0 0
10023804752 0 0 0 0
10025910584 0 0 0 0
10023806328 0 0 0 0
10023842034 0 0 0 0
10023847177 0 0 0 0
10025912901 0 0 0 0
10025903470 0 0 0 1
10023805431 0 0 0 0
10025905010 0 0 0 0
10023811747 0 0 0 0
10025907647 0 0 0 0
10023822011 0 0 0 0
10023812351 0 0 0 0
10025905475 2 0 0 0
10025904117 0 0 0 0
10025909390 0 0 0 0
10025905690 0 0 0 0
10023826189 0 0 0 0
10025904813 0 0 1 0
10023838927 0 0 0 0
10023826411 0 0 0 0
10025904170 1 0 0 0
10025906783 2 0 0 0
10025911027 0 0 0 0
10023806070 1 0 0 0
10023804732 0 0 0 0
10023816195 0 0 0 0
10023804717 0 1 0 0
10023811668 0 0 0 0
10025907326 5 0 2 0
10023827176 0 0 0 0
10023821956 0 0 0 0
10025910630 0 0 0 0
10025904241 0 0 1 1
10023835477 0 0 0 0
10025905142 0 0 1 0
10023814712 0 0 0 0
10025906391 0 0 0 0
10023834198 1 0 2 0
10025911118 1 0 0 0
10025912131 0 1 0 0
10023812625 0 0 0 0
10025907201 0 0 0 0
10025908864 0 0 0 0
10023809450 0 0 0 0
10025909484 0 0 0 0
10023819543 0 0 0 0
10025907073 0 0 0 0
10023815332 0 0 0 0
10023810084 0 0 0 0
10023816499 0 0 0 0
10023825309 0 0 0 0
10023821805 1 0 0 0
10023816516 0 0 0 0
10025908959 0 0 0 0
10025912805 0 0 0 0
10023850970 0 0 0 0
10023806785 0 0 0 0
10023841374 0 0 0 0
10025903945 1 0 0 0
10023820745 0 0 0 0
10023813071 0 0 0 0
10023818727 0 0 1 0
10025909370 0 0 1 1
10023835129 0 0 0 0
10023816564 0 0 0 0
10025911992 0 0 0 0
10023843509 0 0 0 0
10023829751 0 0 0 0
10025910619 0 0 0 0
10025905199 1 1 0 0
10023819879 0 0 0 0
10023825990 0 0 0 0
10023815012 0 0 0 0
10023805662 0 0 0 0
10023806728 0 0 0 0
10025908346 0 0 0 0
10025905375 2 0 0 0
10023816853 0 0 0 0
10023819313 0 0 0 0
10023823578 0 0 0 0
10025908992 0 0 0 0
10023812200 1 0 0 0
10025903193 0 0 0 0
10025906232 0 0 0 0
10025903137 0 0 0 0
10025907425 0 0 0 0
10025902377 0 0 0 0
10023825180 0 0 0 0
10023837432 0 0 0 0
10025908737 0 0 0 0
10023842615 0 0 0 0
10023835170 0 0 0 0
10025912790 0 0 0 0
10025906617 0 0 0 0
10023806429 0 0 0 0
10023818339 0 1 0 0
10025910349 0 0 0 1
10025913359 0 0 0 0
10023805466 0 0 0 1
10023821745 0 0 0 0
10023845752 0 0 0 0
10023826084 0 0 0 0
10023831925 0 0 0 0
10023815901 0 0 0 0
10025905662 0 0 0 0
10025903280 2 0 0 0
10023827776 0 0 0 0
10023827916 0 1 0 0
10025905102 0 0 0 0
10023811032 0 0 0 0
10023815090 0 0 0 0
10023809441 0 0 0 0
10023817448 0 0 0 0
10025911621 0 0 1 0
10023843917 0 0 0 0
10025909044 5 2 0 0
10023819982 0 0 0 0
10025909876 0 0 0 0
10025904713 0 1 0 0
10023808802 0 0 0 0
10025903858 0 0 0 0
10023825715 1 0 0 0
10025908145 1 0 0 0
10025909842 0 0 0 0
10025907353 0 0 0 0
10025906891 0 0 0 0
10025903989 0 0 0 0
10023823546 1 0 0 0
10025903974 0 0 0 0
10025909818 0 0 0 0
10023825424 0 0 0 0
10023823003 0 0 0 0
10023807072 0 0 0 0
10023806197 0 0 0 0
10025906208 0 0 0 0
10025907156 0 0 0 0
10025910801 0 0 0 0
10023824881 0 0 0 0
10023818575 0 0 0 0
10023845949 0 0 0 0
10025902994 0 0 0 0
10023846024 0 0 0 0
10023812264 0 0 0 0
10023816943 0 0 0 0
10023821756 1 0 0 0
10023835509 0 0 0 0
10025902844 5 0 0 0
10023845623 0 0 0 0
10023838370 0 0 0 0
10025912898 0 0 0 0
10025905505 0 0 0 0
10025912639 1 0 0 0
10023837838 0 0 0 0
10025909980 0 0 0 0
10023809749 0 0 0 0
10025909436 2 0 0 0
10025906000 1 0 0 0
10025911747 0 0 0 0
10025913116 1 0 0 0
10025912779 0 0 0 0
10023814993 0 0 0 0
10023815746 0 0 0 0
10023808665 0 0 0 0
10023821902 0 0 0 0
10023821189 0 0 0 0
10023849388 0 0 0 0
10025907468 0 0 0 0
10025907000 0 0 0 0
10025904949 0 0 0 0
10025908620 0 0 0 0
10023809142 0 0 0 0
10023820724 0 0 0 0
10023823725 0 0 0 0
10023819054 0 0 0 0
10023850792 0 0 0 0
10025903325 0 1 1 0
10025904110 0 0 0 0
10025906535 1 0 0 0
10023805670 1 1 0 0
10023816467 0 0 0 0
10025910995 0 0 0 0
10023822979 0 0 0 0
10023849688 0 0 1 0
10023808742 0 0 0 0
10025912188 0 0 0 0
10025905423 3 1 0 0
10025903987 4 0 0 0
10023833239 0 0 0 0
10025910004 0 0 0 0
10025908287 0 0 0 0
10023807564 0 1 0 0
10025907972 0 0 0 0
10023849304 0 0 0 0
10023814561 0 0 0 0
10025904641 0 0 0 0
10023806073 0 0 0 0
10025911256 0 0 0 0
10025903557 0 0 0 0
10023810873 0 0 0 0
10023809397 0 0 0 0
10025904359 0 0 0 0
10025904834 0 0 0 0
10023826987 3 0 1 0
10025911091 0 0 1 0
10025909246 0 0 0 0
10023811280 0 0 0 0
10023849406 0 0 0 0
10025904000 1 0 0 0
10023809399 0 0 0 0
10023808147 0 0 0 0
10025906693 0 2 1 0
10023810472 0 0 0 0
10025907151 0 0 0 0
10023816479 0 0 0 0
10025909697 0 0 0 0
10023825250 0 0 0 0
10025903311 0 0 0 0
10023825569 0 0 0 0
10023815275 1 0 0 1
10023850038 0 0 0 0
10023808204 0 0 0 0
10023828291 0 0 0 0
10023828200 0 0 0 0
10023815780 0 0 0 0
10023816937 0 0 0 0
10023806120 1 0 0 0
10025905650 0 0 0 0
10023823983 0 0 0 0
10025905204 0 0 0 0
10023832461 0 0 0 0
10023823243 0 0 0 0
10023809591 0 0 0 0
10023809694 0 0 0 0
10025903695 0 0 0 0
10023835014 0 0 0 0
10023827681 0 0 0 0
10025902684 0 0 0 0
10025908774 3 0 0 0
10025907231 0 0 0 0
10025907971 0 0 0 1
10023822343 0 0 0 0
10023818220 0 0 0 0
10023835473 0 0 0 0
10023811134 1 1 1 0
10025903226 1 0 0 0
10023824773 0 0 0 0
10025909676 0 0 0 0
10023841562 0 0 0 0
10023845936 0 0 0 0
10025908222 1 0 0 0
10023816545 0 0 0 0
10023843721 0 0 0 0
10025909828 1 1 0 0
10025911779 0 0 0 0
10023810628 0 0 0 0
10025912288 1 0 0 0
10023805895 0 0 0 0
10023848447 0 1 0 0
10023814195 0 1 0 0
10023806256 0 0 0 0
10023827140 0 0 0 0
10023838368 0 0 0 0
10025912719 0 0 0 0
10023838457 0 0 0 0
10023811491 0 0 0 0
10025903500 0 0 0 0
10023841088 0 0 0 0
10023816619 0 0 0 0
10025907275 0 0 0 0
10023828669 0 0 0 0
10023824451 0 0 0 0
10025907702 1 1 0 0
10025909528 0 0 0 0
10025902371 0 0 0 0
10023810816 0 0 0 0
10023810110 2 1 0 0
10025903792 1 0 0 0
10025905031 1 0 0 0
10023811749 1 0 0 0
10025909625 0 0 0 0
10025902439 0 0 0 0
10023827258 0 0 0 0
10023836433 0 0 0 0
10023834775 0 0 0 0
10023828345 0 0 0 0
10023807590 0 0 0 0
10025911799 0 0 0 0
10023827680 0 0 0 0
10023808471 2 0 0 0
10023833267 4 2 0 0
10025907750 0 0 0 0
10023811440 0 0 0 0
10023815457 0 0 0 0
10025910006 0 0 0 0
10025910385 0 0 0 0
10023841359 0 0 0 0
10023844525 4 0 0 0
10023818678 0 0 0 0
10025912942 0 0 0 0
10025909908 0 0 0 0
10023841735 0 0 0 0
10023808805 0 0 0 0
10023827759 0 0 0 0
10023815375 0 0 0 0
10023822920 0 0 0 0
10025902767 1 0 0 0
10023810694 0 0 0 0
10025905506 0 0 0 1
10025906780 0 0 0 0
10023845154 0 0 0 0
10023848954 0 0 0 0
10025903110 2 0 0 0
10023806828 0 0 0 0
10025906251 0 0 0 0
10023825029 0 0 0 0
10025903856 0 0 0 0
10025904181 4 2 0 0
10023824315 0 0 0 0
10025913063 1 0 0 0
10023850920 0 0 0 0
10025911589 0 0 0 1
10023816144 0 0 0 0
10023831874 0 0 0 0
10023827648 0 0 0 0
10025910107 0 0 0 0
10023817124 0 0 0 0
10025904788 0 0 0 0
10023828820 0 0 0 0
10023849645 0 0 0 0
10025905208 0 0 0 0
10023816669 0 0 0 0
10025905613 1 0 0 0
10025905263 3 0 0 0
10023814004 0 0 0 0
10023814760 0 0 0 0
10025905977 0 0 0 0
10023815834 0 0 0 0
10025903424 0 0 0 0
10023827487 1 0 0 0
10025909796 0 0 0 0
10025907649 1 0 0 0
10025903032 0 0 0 0
10023811368 0 0 0 0
10025906287 4 0 0 0
10023825606 0 0 0 0
10023841755 0 0 0 0
10025908387 1 0 0 0
10023811017 0 0 0 0
10023808045 0 0 0 0
10023818565 0 0 0 0
10023814738 0 0 0 0
10025911059 0 0 0 0
10025911195 1 0 0 0
10025903321 0 0 0 0
10023832015 0 0 0 0
10023810597 0 1 0 0
10025909717 0 1 1 0
10023833064 0 0 0 0
10025912171 1 0 0 0
10023829530 0 0 0 0
10023837023 0 0 0 0
10023815897 2 0 0 0
10025911515 1 0 0 0
10023819845 0 0 0 0
10025909857 0 0 0 0
10025910557 0 0 0 0
10025902231 0 0 0 0
10023836654 0 0 0 0
10023851103 0 0 0 0
10025906910 1 0 0 0
10025911737 0 1 0 1
10025903177 0 0 0 0
10023808845 0 0 0 0
10025902186 0 0 0 0
10025908085 0 0 0 0
10023850389 0 0 0 0
10023812370 0 0 0 0
10025903688 0 1 0 0
10023817163 0 0 0 0
10025906361 0 0 0 0
10023820228 0 0 0 0
10023836024 0 0 0 0
10023831667 0 0 0 0
10023826999 0 0 0 0
10025908308 0 0 0 0
10023817376 0 0 0 0
10025911415 0 0 0 0
10023840221 0 0 0 0
10023843038 0 0 0 0
10023805746 2 1 1 0
10025909274 0 0 0 0
10023814032 0 0 0 0
10023810342 0 0 0 0
10023809351 0 0 0 0
10025910963 3 0 0 0
10023824623 0 1 0 0
10023814089 4 0 0 0
10023826976 0 0 0 0
10025908377 0 0 0 0
10023818510 1 0 0 1
10025909410 1 0 0 0
10023810718 0 0 0 0
10025909720 0 0 0 0
10023824641 0 0 0 0
10025907125 0 0 0 0
10023807167 0 0 0 0
10025912202 0 0 0 0
10023823496 0 0 0 0
10025905023 0 0 0 0
10023817939 0 0 0 0
10023847833 0 0 0 0
10023838542 0 0 0 0
10025905159 0 0 0 0
10023828195 0 0 0 0
10023820552 5 0 1 0
10025909450 1 0 0 0
10023815670 0 0 0 0
10023822770 0 0 0 0
10025912846 0 0 0 0
10023850887 0 0 0 0
10023827798 0 0 0 0
10023806655 0 0 0 0
10025908128 0 0 0 0
10025912327 0 0 0 0
10023812747 0 0 0 0
10023845665 0 0 0 0
10025903849 0 0 0 0
10025908843 0 0 0 0
10023821253 0 0 0 0
10025904915 0 0 0 0
10025908961 0 0 1 0
10023833578 0 0 0 0
10023812006 0 1 0 0
10023811592 0 0 0 0
10023821225 1 1 0 0
10025913298 0 0 0 0
10023823827 0 0 0 0
10023810937 0 0 0 0
10025906698 0 0 0 0
10023818376 0 0 0 0
10023805298 0 0 0 0
10023813112 0 0 0 0
10023827724 0 0 0 0
10023810989 0 0 0 0
10025908725 0 0 1 0
10023819317 1 0 0 0
10025912525 0 0 0 0
10023806426 0 0 0 0
10025911972 0 0 0 0
10023844366 0 0 0 0
10025905538 0 0 1 0
10025903883 2 1 1 0
10025913349 0 0 0 0
10023821514 0 0 0 0
10023817506 0 0 0 0
10023832360 0 0 0 0
10023814367 4 0 0 0
10023821709 0 0 0 0
10025910864 1 0 0 0
10023804894 0 0 0 0
10025909944 1 1 0 0
10023829441 0 0 0 0
10023821844 2 0 0 0
10023804696 0 0 0 0
10023828181 0 0 0 0
10023817772 0 0 0 0
10023806251 0 0 0 0
10023817249 0 0 0 0
10023840320 0 1 0 0
10023834217 0 0 0 0
10023842402 0 0 0 0
10025905264 0 0 0 0
10023815442 0 0 0 0
10023812545 0 0 0 0
10023807296 0 0 0 0
10023826126 3 2 0 0
10023825618 0 0 0 0
10025912813 0 0 0 0
10023808190 0 0 0 0
10023827307 0 0 0 0
10023814117 0 0 0 0
10025902568 0 0 0 0
10025912059 1 0 0 0
10025912850 0 0 0 0
10025909743 0 0 0 0
10023845391 0 0 0 0
10025904532 1 0 0 0
10025903082 0 0 0 0
10025903619 0 0 0 0
10023812518 0 0 0 1
10025905396 0 0 1 0
10023822825 0 0 0 0
10023822204 1 0 0 0
10025909002 0 0 0 0
10025906552 2 0 3 0
10023826720 1 0 0 0
10023823784 0 0 0 0
10023818786 0 0 0 0
10023820404 1 0 0 0
10025906329 0 0 0 0
10023839704 1 0 0 0
10025909361 0 0 0 0
10023831928 0 0 0 0
10025909535 1 0 0 0
10023846613 0 0 0 0
10023833677 3 0 0 0
10025906009 1 0 0 0
10025908195 0 1 0 0
10025905574 1 0 0 0
10025903036 1 0 0 0
10025908857 1 0 0 0
10025910498 0 0 0 0
10025908186 0 0 0 0
10025903745 1 0 1 0
10025909204 0 0 0 0
10023823168 0 1 0 0
10025909545 0 0 0 0
10023815797 0 0 0 0
10023846592 0 0 0 0
10023814361 0 0 0 0
10023808031 0 0 0 0
10023850213 0 0 0 0
10023808416 0 0 0 0
10023826719 0 0 0 0
10023845837 0 0 0 0
10023820299 0 0 0 0
10023841942 0 0 0 0
10025906228 0 0 0 0
10023837661 0 0 0 0
10023841653 0 0 0 0
10025913343 1 0 0 0
10023818969 3 0 0 0
10023835813 0 0 0 0
10025906642 2 2 1 0
10025906945 0 0 0 0
10023819160 0 0 0 0
10023808495 0 0 0 0
10025907256 0 0 0 0
10025906669 0 0 0 0
10023826469 0 0 0 0
10025902497 2 1 0 0
10023825239 0 0 0 0
10025907559 0 0 0 0
10025909638 0 0 0 0
10025907025 1 0 2 1
10025906022 1 0 0 0
10023804746 0 0 0 0
10023816420 0 0 0 0
10023824826 0 0 0 0
10025902779 0 0 0 0
10025906445 0 0 0 0
10025903955 1 2 0 0
10025909135 0 0 0 0
10023829732 0 0 0 0
10023819715 0 0 0 0
10023816036 0 0 0 0
10023840714 0 0 0 0
10023832367 0 0 0 0
10025904093 1 0 0 0
10023841391 0 0 0 0
10025912919 0 0 0 0
10025908956 0 1 0 1
10025902977 0 0 0 0
10023822880 0 0 0 0
10023819032 0 0 0 0
10023825197 0 0 0 0
10025902446 0 0 0 0
10025905896 0 0 0 0
10025913202 0 0 0 0
10023824789 0 0 1 0
10025910983 0 0 0 0
10023832935 1 0 0 0
10023813452 0 0 0 0
10023836527 0 1 1 0
10025902769 0 0 0 0
10023817312 0 0 0 0
10023813840 0 0 0 1
10023844764 0 0 0 0
10025912025 0 0 0 0
10025902686 1 1 0 0
10025910081 0 0 0 0
10025909994 3 0 0 0
10025911006 1 0 0 0
10025912160 0 0 0 1
10023839454 0 0 0 0
10025906431 0 0 0 0
10025910375 1 0 0 0
10023809185 0 0 0 0
10025908169 2 0 0 0
10025907351 0 0 0 0
10023826266 0 0 0 0
10025912152 0 0 0 0
10023829729 0 0 0 0
10023847759 0 0 0 0
10023832486 0 0 0 0
10025910776 1 0 0 0
10023846254 0 0 0 0
10023830058 0 0 0 0
10025903757 0 0 0 0
10025911352 0 0 0 0
10023817529 1 0 0 0
10025910596 0 0 0 0
10023835496 0 0 0 0
10025908650 0 0 0 0
10023825953 0 0 0 0
10023833429 0 0 0 0
10023832843 1 0 0 1
10023809525 0 0 0 0
10023809769 0 0 0 0
10025910747 0 0 0 0
10025910804 0 0 0 0
10023825372 2 0 2 0
10025912773 0 1 0 1
10025902986 0 0 0 0
10025903643 0 0 0 0
10025908086 0 0 0 0
10023812523 0 0 0 0
10025902785 0 0 0 0
10025903061 0 0 0 0
10025907409 0 0 0 0
10023831128 0 0 0 0
10023831494 0 0 0 0
10023820079 0 0 0 0
10025905630 2 1 0 1
10023820887 0 0 0 0
10025911056 1 0 0 0
10025902932 0 0 0 0
10023813471 0 0 0 0
10023812985 0 0 0 0
10023828169 0 0 0 0
10023822420 2 1 4 0
10023840976 0 0 0 0
10025902926 0 0 0 0
10023816727 0 0 0 0
10025903301 1 0 0 0
10025912983 1 0 0 0
10025904150 0 0 0 0
10023817608 1 0 0 0
10023806066 0 0 0 0
10023822975 0 0 0 0
10023812162 0 0 0 0
10025903402 3 0 0 0
10025905206 0 0 0 0
10025907202 0 0 0 0
10023824887 0 0 0 0
10023813406 0 0 0 0
10025904041 0 1 0 0
10025902270 0 0 0 0
10023843452 0 0 0 0
10023829510 0 0 0 0
10025911630 1 0 0 0
10025909993 0 0 0 0
10023835588 0 0 0 0
10023825053 0 0 0 0
10025910444 2 0 0 0
10023838910 0 0 0 0
10023817672 0 0 0 0
10023808327 0 0 1 2
10025902140 0 2 1 0
10025907477 0 0 1 0
10023817788 3 0 1 1
10023818306 0 0 0 0
10025903860 0 0 0 0
10023821176 0 0 0 0
10023823524 0 0 0 0
10023840840 0 1 0 0
10023825389 0 0 0 0
10025902320 0 0 0 0
10023808389 0 0 0 0
10025903376 0 0 0 0
10023829581 0 0 0 0
10023818441 0 0 0 0
10023841067 1 0 0 1
10025906448 0 0 0 0
10023827444 0 0 0 0
10023815220 0 0 0 0
10025903152 0 0 1 0
10025904862 0 0 0 0
10023827013 0 0 0 0
10023817409 0 0 0 0
10025903115 1 0 0 0
10025908542 0 0 0 0
10025904456 0 0 0 0
10019475365 0 0 0 0
10025902524 0 0 0 0
10025905532 0 0 0 0
10023806272 0 0 0 0
10025905533 0 0 0 0
10025911803 1 0 0 0
10023822617 0 0 0 0
10023810161 0 0 0 0
10025903109 0 0 0 0
10025907957 0 0 0 0
10025903716 0 0 0 0
10023809058 0 0 0 0
10025907523 0 0 0 0
10025910869 0 0 0 0
10023811865 0 0 0 0
10023837125 1 0 0 0
10025906991 0 0 0 0
10025909031 1 0 0 0
10023812827 0 0 0 0
10025910315 0 0 0 0
10025910244 0 1 0 0
10025904781 0 0 0 0
10023805296 0 0 1 0
10025904942 0 0 0 0
10023843740 0 0 0 0
10025907481 1 0 0 0
10023805215 0 0 0 0
10025913117 0 0 0 0
10023830647 1 0 0 0
10023818275 1 0 0 0
10025902171 0 0 0 0
10023824341 0 0 0 0
10025909169 1 0 0 0
10025904033 0 0 0 0
10025911692 0 0 0 0
10023810201 0 0 0 0
10023810615 0 1 0 0
10023822571 0 0 0 0
10025911246 1 0 0 0
10023808374 0 0 0 0
10025909153 0 0 0 0
10023823659 1 0 0 0
10023805133 0 0 0 0
10025910569 0 0 0 0
10023817037 0 0 0 0
10025904793 0 0 0 0
10023834758 0 0 0 0
10025910488 0 0 0 0
10025906507 0 0 0 0
10025908575 0 1 0 1
10023805894 0 0 0 0
10025904256 0 0 0 0
10025904790 0 0 0 0
10025911610 0 0 0 0
10025904474 3 0 1 0
10023811455 0 0 0 0
10023811098 0 0 0 0
10023822665 0 0 0 0
10023822130 0 0 0 0
10023807394 0 0 0 0
10023825603 1 1 0 0
10025907281 0 0 0 0
10023825120 1 0 0 0
10023846032 0 0 0 0
10023807976 0 0 0 0
10025902489 1 0 0 0
10023818489 1 0 0 0
10023805535 0 0 0 0
10023819828 0 0 0 0
10023811419 0 0 0 0
10023805865 0 0 0 0
10023811128 0 0 0 0
10025911284 0 0 0 0
10023806513 2 0 0 0
10023819225 0 0 0 0
10023812438 0 0 0 0
10023827360 0 1 0 0
10025903618 0 0 0 0
10023805687 0 0 0 0
10023822325 0 0 0 0
10025911968 0 0 0 0
10025907178 0 1 0 0
10025907997 1 0 0 0
10025909691 0 0 0 0
10025912449 0 0 0 0
10023830381 0 0 0 0
10023805302 0 1 0 0
10025902889 0 0 0 0
10023831998 0 0 0 0
10023817820 0 0 0 0
10023812058 0 0 0 0
10023815502 0 0 0 0
10023808091 0 0 0 0
10023817004 0 0 0 0
10023823225 0 0 0 0
10025903534 2 0 0 0
10025910653 1 0 0 0
10025904800 0 0 0 0
10023841540 0 0 0 0
10023825809 0 0 0 0
10023824543 0 0 0 0
10023829682 0 0 0 0
10025912287 2 0 0 0
10023833811 0 0 0 0
10023804780 0 0 0 0
10025902580 0 0 0 0
10025911628 0 1 0 1
10023824906 0 0 0 0
10025903913 0 0 0 0
10023819635 1 0 0 0
10023838816 0 0 0 0
10023831024 0 0 0 0
10023811438 0 0 0 0
10023824447 0 0 0 0
10025903528 0 0 0 0
10025904435 0 0 0 0
10023813209 1 1 0 0
10025907936 0 0 0 0
10023817574 0 0 0 0
10025902678 0 0 0 0
10023816371 3 1 0 0
10025905865 0 0 0 0
10023819535 0 0 0 0
10023828161 0 0 0 0
10023826370 0 0 0 0
10023814922 0 0 0 0
10025913358 0 0 0 0
10023837618 0 0 0 0
10025910800 0 0 0 0
10023808461 0 0 0 0
10023826915 0 0 0 0
10025913338 0 0 0 0
10023809039 0 0 0 0
10025911457 0 0 0 0
10025910441 1 0 0 0
10025911065 0 0 1 1
10023832445 0 0 0 0
10025911364 0 0 0 0
10025911832 1 0 0 0
10025912715 0 0 0 0
10023810102 0 0 0 0
10023823561 0 0 0 0
10023827246 0 0 0 0
10025909444 0 0 0 0
10023839348 0 0 0 0
10023837115 0 0 0 0
10023816542 0 0 0 0
10023817500 0 0 0 0
10023831978 1 0 0 0
10023841142 0 0 0 0
10023830752 0 0 0 0
10025908876 0 0 0 0
10025913380 0 0 0 0
10023833609 0 0 0 0
10025903887 0 0 0 0
10025910851 0 0 0 0
10023830394 0 0 0 0
10023824158 0 0 0 0
10023826772 0 0 0 0
10025912762 0 0 0 0
10023815528 0 0 0 0
10023829423 0 0 0 0
10023811103 0 0 0 0
10025907004 2 3 0 0
10023828990 0 0 0 0
10025904844 1 0 0 0
10023848079 0 0 0 0
10025907809 2 1 0 0
10023830298 0 0 0 0
10025903581 2 0 0 0
10025908639 2 2 1 2
10025904549 0 0 0 0
10023817545 0 0 0 0
10023811380 0 0 0 0
10023829033 0 0 0 0
10025904544 0 0 0 0
10023808249 0 0 0 0
10025909418 0 0 0 0
10025904837 0 0 0 0
10023828548 0 0 0 0
10023844864 0 0 0 0
10023831838 0 0 0 0
10023816981 0 0 0 0
10025913238 1 0 0 0
10023847086 0 0 0 0
10023811348 0 0 0 0
10023817329 0 0 0 0
10025904691 0 0 0 0
10023832022 0 0 0 0
10023825042 0 0 0 0
10023823417 0 0 0 0
10025913021 0 0 0 0
10023805486 0 0 0 0
10025906513 3 0 0 0
10023842560 0 0 0 0
10023821315 5 0 2 1
10025910501 1 0 0 0
10025909770 0 0 0 0
10023809975 0 0 0 0
10023807671 0 0 0 0
10023816416 1 0 0 0
10025911669 2 0 2 0
10023814691 0 0 0 0
10023810792 0 0 0 0
10023843128 0 0 0 0
10023811135 0 0 0 0
10023818253 0 0 0 0
10025908693 0 0 0 0
10025909574 0 0 0 0
10025904656 0 0 1 0
10025909255 0 0 0 0
10025908470 0 0 0 0
10025911925 0 0 0 0
10025906059 0 0 0 1
10025911227 0 0 0 0
10025908816 1 1 0 0
10025909492 0 0 0 0
10023833636 0 0 0 0
10025902275 2 1 0 0
10025910334 0 0 0 0
10023816083 0 0 0 0
10023832376 0 0 0 0
10023819753 0 0 0 0
10025909394 2 0 0 0
10023842401 0 0 0 0
10025902518 1 0 0 0
10025912429 0 0 0 0
10023817053 0 0 0 0
10025902801 0 0 0 0
10023806560 0 2 0 0
10025910797 0 0 1 0
10025902556 0 0 0 0
10023806896 1 0 0 0
10025912582 0 0 0 0
10025905080 0 1 0 0
10023815921 0 0 0 0
10023839357 0 0 0 0
10023840835 0 0 0 0
10023817313 1 0 0 0
10023844567 0 0 0 0
10023824473 0 0 0 0
10025907759 0 0 0 0
10025908567 2 0 0 0
10023843774 0 0 0 0
10023815412 0 0 0 0
10025913141 0 0 0 0
10023805225 0 0 0 0
10025904308 0 0 0 0
10025904318 0 0 0 0
10023816593 0 0 0 0
10025906815 1 0 0 0
10023813275 0 0 0 0
10023836042 0 0 0 0
10025909166 0 0 0 0
10025904480 0 0 0 0
10023827400 0 0 0 0
10023807092 0 0 0 0
10023823270 1 0 0 0
10025902972 0 1 0 0
10023806746 0 0 1 0
10023811919 0 0 0 0
10023822703 0 0 0 0
10025908954 0 0 0 0
10025904964 1 0 1 0
10025909571 0 0 0 0
10023834554 0 0 0 0
10023833161 0 0 0 0
10023823925 0 0 0 0
10023817164 0 0 0 0
10025909696 0 1 0 0
10025908533 0 0 0 0
10025910207 0 0 0 0
10023810899 4 1 1 0
10023822775 0 0 0 0
10023813927 0 0 0 0
10023806766 0 0 0 0
10023822897 0 0 0 0
10023810625 0 0 0 0
10025907276 0 0 0 0
10023818286 0 0 0 0
10023821614 0 0 0 0
10025902496 0 0 0 0
10025904070 1 0 0 1
10023845019 0 0 0 0
10025911203 0 0 0 0
10025902860 0 0 0 0
10023809913 0 0 0 0
10025904903 0 0 0 0
10023811691 0 0 0 0
10025906993 0 0 0 1
10023826258 1 0 0 0
10025912753 0 0 0 0
10023830306 0 0 0 0
10023830360 0 0 0 0
10025908360 1 0 0 0
10025906533 0 0 0 0
10023819212 1 0 0 0
10025910306 0 0 0 0
10025906418 0 0 1 0
10023833158 0 0 0 0
10025906639 0 0 0 0
10023805722 1 0 0 0
10023830113 0 0 0 0
10023817765 0 0 0 0
10023840197 0 0 0 0
10023817120 0 0 0 0
10025908826 0 0 0 0
10025907079 0 0 0 0
10023808393 0 0 0 0
10023821845 0 0 0 0
10025912452 0 0 0 0
10025911346 1 2 0 0
10025912554 1 0 0 0
10025912113 0 0 0 0
10025910026 1 0 0 0
10023839498 0 0 0 0
10025909855 2 0 0 1
10023810627 0 0 0 0
10023837599 0 0 0 0
10025911927 0 0 0 0
10023820305 1 1 0 0
10023834478 0 0 0 0
10025904611 2 0 0 0
10023836232 0 0 0 0
10023809387 0 0 0 0
10023815480 0 0 0 0
10023807854 0 0 0 0
10023805160 0 0 0 0
10023808914 0 0 0 0
10025907844 0 0 0 0
10023824941 0 0 0 0
10025911905 0 0 0 0
10025905792 0 0 1 0
10025911626 1 0 0 0
10025909529 0 0 0 0
10025907190 0 0 0 0
10023847000 0 0 0 0
10023831689 0 0 0 0
10025904560 1 0 1 1
10023821238 0 0 0 0
10023806110 0 0 0 0
10023827249 0 0 0 0
10025907819 0 1 0 0
10023842840 0 0 0 0
10025904556 0 0 0 0
10023825137 1 1 0 0
10025905534 1 0 0 0
10025902307 1 1 0 1
10025904668 1 0 0 0
10025908385 0 0 0 0
10025910108 0 0 0 0
10023827472 0 0 0 0
10025902865 0 0 0 0
10025904221 0 0 0 0
10025902826 0 0 0 2
10023808010 0 0 0 0
10023823056 0 0 0 0
10023812692 0 0 0 0
10023826995 0 0 0 0
10023817340 1 0 0 0
10023811207 0 0 1 1
10023821875 0 0 0 0
10025902685 0 0 0 0
10025911606 1 0 0 0
10023832384 1 1 0 0
10023814338 0 0 0 0
10023819627 0 0 0 0
10023805399 0 0 0 0
10025908406 0 0 0 0
10023822233 0 0 0 0
10025903144 0 0 0 0
10025913151 0 0 0 0
10023815195 0 0 0 0
10023823652 1 0 1 0
10025905844 0 0 0 0
10023816301 1 0 0 0
10025909265 0 0 0 0
10023823514 0 0 0 0
10025906578 0 0 0 0
10023847731 0 0 0 0
10025907205 0 0 0 0
10023805991 0 0 0 0
10025909004 0 1 0 0
10023838715 0 0 0 0
10025910252 0 0 0 0
10023810400 0 0 0 0
10023848304 0 0 0 0
10023825612 1 0 0 0
10023821274 0 0 0 0
10025902636 0 0 0 0
10025902829 0 0 1 0
10023824620 0 0 0 0
10025906739 0 0 0 0
10025908358 0 0 0 0
10025912512 0 0 0 0
10025909054 1 0 0 0
10023805323 0 0 0 0
10023820784 1 0 0 0
10025913375 0 0 0 0
10023816822 0 0 0 0
10023831704 0 0 0 0
10025908731 1 0 0 0
10025902422 1 0 0 0
10025905947 0 0 0 0
10023819421 0 0 0 0
10023819481 0 0 0 0
10025905289 0 0 0 0
10025909339 0 0 0 0
10025912330 0 1 0 0
10023809889 0 0 0 0
10023811360 0 0 0 0
10023824433 0 0 0 0
10025907329 3 0 0 0
10025903056 0 0 0 0
10025906102 0 0 2 0
10025905858 1 2 0 0
10023813925 0 0 1 0
10023840146 0 0 0 0
10023836829 0 0 0 0
10023806537 0 0 0 0
10023818589 0 0 0 0
10023825259 1 0 0 0
10025913306 1 0 0 0
10025910300 0 0 0 0
10025904490 0 0 0 0
10023806409 1 0 0 0
10025903599 0 0 0 0
10023822349 0 0 0 0
10025902696 0 0 0 0
10023821185 0 1 0 0
10023816875 0 0 0 0
10023819404 0 0 0 0
10023847577 0 0 0 0
10023845314 0 0 0 0
10025910866 0 0 0 0
10023832660 0 0 0 0
10023807625 0 0 0 0
10023811685 0 0 0 0
10023813076 1 0 0 0
10025907230 0 0 0 0
10023814838 0 0 0 0
10025905701 0 0 0 0
10025912935 4 0 0 0
10023807672 0 0 0 0
10023811055 0 0 0 0
10025912148 0 0 0 0
10023836165 0 0 0 0
10023818892 0 0 0 0
10025907939 0 0 0 0
10023807505 0 0 0 0
10025902936 0 0 0 0
10023838966 0 0 0 0
10025902721 0 0 0 0
10025912960 0 0 0 0
10023839856 0 0 0 0
10025909893 2 0 0 0
10025904167 0 0 0 1
10023838958 0 0 0 0
10023824790 0 0 0 0
10023839723 0 0 0 0
10023813971 0 0 0 0
10023815018 0 0 0 0
10025911644 0 0 0 0
10025908402 0 0 0 0
10023808005 0 0 0 0
10023812711 0 0 0 0
10025909920 0 0 0 0
10025913135 0 0 0 0
10023843843 0 0 0 0
10023849352 0 0 0 0
10025904633 0 0 0 0
10025906883 1 1 0 0
10025906483 0 0 0 0
10023810593 0 1 0 0
10023809099 1 0 0 1
10025910060 0 0 0 0
10023827520 0 0 0 0
10023842613 0 0 0 0
10023805207 0 0 0 0
10025903156 0 1 0 0
10023825067 0 0 0 0
10025902295 0 0 1 0
10023824039 0 0 0 0
10023805384 0 0 0 0
10023821885 0 0 0 0
10025903452 0 0 0 0
10025910681 0 0 0 0
10023815307 0 0 0 0
10025904643 0 0 0 0
10025906634 0 0 1 0
10023846576 0 0 0 0
10025909721 0 0 0 0
10023809239 0 0 0 0
10025906450 1 1 1 0
10023845810 0 0 0 0
10025902873 0 0 0 0
10025909291 0 0 0 0
10023810180 0 0 0 0
10025905088 0 0 0 0
10023846331 0 0 0 0
10025904293 0 0 0 0
10025906863 2 0 0 0
10025905722 0 0 0 0
10023817993 0 0 0 0
10025907109 1 0 0 0
10025902434 0 0 0 0
10023823393 0 0 0 0
10023815719 0 0 0 0
10025909722 0 0 0 0
10023812889 0 0 0 0
10025908824 0 0 0 0
10023809981 0 0 0 0
10025912728 2 0 0 0
10023843119 0 0 0 0
10023838399 0 0 0 0
10025905183 1 0 0 0
10023835824 0 0 0 0
10023841722 0 0 0 0
10023846197 0 0 0 0
10025905461 0 0 0 0
10025908966 0 0 0 0
10025913155 1 0 0 0
10025904754 0 0 0 0
10023816064 0 0 0 0
10023822468 0 0 0 0
10025910858 0 0 0 0
10023812665 2 0 1 0
10023813239 0 0 0 0
10025902830 0 2 0 1
10023818177 0 0 0 0
10025906315 0 0 0 0
10023815256 0 0 0 0
10025906744 1 0 0 0
10025911980 0 0 0 0
10023847995 0 0 0 0
10023821563 1 0 1 0
10023826851 0 0 0 0
10023818715 1 0 1 0
10025903875 0 0 0 0
10025912356 0 0 0 0
10023848487 0 1 0 0
10023822819 0 0 0 0
10025911946 0 0 0 0
10023821772 0 0 0 0
10025907358 0 0 0 0
10023815598 0 0 0 0
10025902418 0 0 0 0
10025911429 0 0 0 0
10023824700 0 0 0 0
10023805480 0 0 0 0
10023821365 0 0 0 0
10025905198 0 0 0 0
10023826032 0 0 0 0
10023842336 0 0 0 0
10025910483 0 0 0 0
10025904786 0 0 0 0
10025908489 0 0 0 0
10023812028 0 0 0 0
10023828496 0 0 1 0
10025906570 0 0 0 0
10025907717 0 0 0 0
10023807278 0 0 0 0
10025911067 0 0 0 0
10025906366 0 0 0 0
10025911142 0 0 0 0
10025907019 1 0 0 0
10023810734 1 0 0 0
10023832575 0 0 0 0
10025907170 0 0 0 0
10023821284 0 0 0 0
10025907503 0 0 0 0
10023830659 0 0 0 0
10023814570 3 0 1 0
10025910196 0 0 0 0
10023851312 0 0 0 0
10023811381 0 0 0 0
10023807214 0 0 1 0
10025910816 0 0 0 0
10025903898 1 0 0 0
10023807886 0 0 0 0
10023811812 0 0 0 0
10023804883 0 0 0 0
10023813224 0 0 0 0
10023806374 0 0 0 0
10023825183 0 0 0 0
10025907395 0 0 0 0
10025902532 1 0 0 0
10023808037 0 0 0 0
10025904541 0 0 0 0
10023812490 0 0 0 1
10025908327 1 0 0 0
10025911423 0 0 0 0
10025904008 1 0 1 0
10023827588 0 0 0 0
10025912011 0 0 0 0
10025906717 0 0 0 0
10023819907 0 0 0 0
10023840692 0 0 0 0
10025904637 0 0 0 0
10025903642 0 0 0 0
10023832001 0 0 0 0
10025913169 2 1 0 0
10025913315 0 0 0 0
10023811916 0 0 0 0
10020084138 0 0 0 0
10025907959 2 0 1 1
10025911347 0 0 0 0
10025908617 1 0 0 0
10023827163 0 0 0 0
10023823451 0 0 0 0
10025909817 0 0 0 0
10023810482 0 0 0 0
10025905097 0 0 0 0
10025906267 0 1 0 0
10023817394 0 0 0 0
10023833562 0 0 0 0
10025904408 0 0 0 0
10025902346 0 0 0 0
10023808016 0 0 2 0
10023835603 0 0 0 0
10023823755 1 0 0 0
10023826813 0 0 0 0
10023845500 0 2 1 0
10023834794 0 0 0 0
10025908697 0 0 0 0
10025912765 0 0 0 0
10025912509 0 0 0 0
10023812571 0 0 0 0
10025905967 0 1 0 0
10025906244 2 0 0 0
10023832725 0 0 0 0
10023823995 1 0 0 0
10023809797 0 0 0 0
10023807556 0 0 0 0
10023815473 0 0 0 0
10025904593 1 0 0 0
10025913009 0 0 0 0
10025905347 0 0 0 0
10025905430 2 1 0 0
10025909826 0 0 0 0
10023845137 0 0 0 0
10023820937 0 0 0 0
10023825890 0 0 0 0
10023838412 0 0 0 0
10023837428 0 0 0 0
10025907327 0 0 0 0
10025902143 2 0 0 0
10023848798 0 0 0 0
10023808421 0 0 0 0
10023825825 1 0 0 0
10023824411 1 0 0 0
10025902456 3 1 0 0
10023813519 0 0 0 0
10023825237 0 0 0 0
10023819846 0 0 0 0
10023850115 0 0 0 0
10023818916 0 0 0 0
10023824921 0 0 0 0
10025911839 0 0 0 0
10023850424 0 0 0 0
10023837846 0 0 0 0
10025910631 0 0 0 0
10023827388 0 0 0 0
10023808165 0 0 0 0
10023814655 0 0 0 0
10025905277 0 0 0 0
10025902707 0 0 0 0
10023813105 0 0 0 0
10023807507 0 1 0 0
10025911173 0 0 0 0
10023827338 0 0 0 0
10025906300 0 0 0 0
10025912227 0 0 0 0
10023847537 0 0 0 0
10025912595 0 0 0 0
10025903275 0 0 0 0
10025906785 0 0 0 0
10025910031 0 0 0 0
10025906207 0 1 0 0
10023816221 0 0 0 0
10023823077 0 0 0 0
10025906257 0 0 0 0
10023812496 0 0 0 0
10025905810 1 0 0 0
10023844374 0 0 0 0
10025909068 0 0 0 0
10023812896 0 0 0 0
10023842248 0 0 0 0
10023832973 0 0 0 0
10023810280 0 0 0 0
10025904963 0 0 0 0
10023844580 0 0 0 0
10023820412 0 0 0 0
10023850813 0 0 1 0
10023814399 0 0 0 0
10025908319 2 1 0 0
10023821600 0 0 0 0
10025902657 0 0 0 0
10025904224 1 0 0 0
10025907897 1 0 0 0
10025904382 0 0 0 0
10023836712 0 0 0 0
10025903039 0 0 0 0
10023821790 0 0 0 0
10025908436 0 0 0 0
10023813981 0 0 0 0
10023809366 0 0 0 0
10023822733 0 0 0 1
10023819761 0 0 0 0
10025904826 1 0 1 0
10025910678 0 0 0 0
10023830249 0 0 0 0
10025909774 0 0 1 0
10023823860 0 0 0 0
10023845596 1 1 0 0
10023818175 0 0 0 0
10023826534 0 1 0 0
10025909048 0 0 0 0
10023813736 1 0 0 0
10023823151 0 0 0 0
10023820382 0 0 0 0
10025907212 0 0 0 0
10023821160 0 0 0 0
10023813335 0 0 0 0
10023827098 0 1 0 0
10023821929 0 0 0 0
10025904069 1 0 3 0
10023811328 1 0 0 0
10025913090 0 0 0 0
10025903389 0 0 0 0
10025902253 0 0 0 0
10025911874 0 0 0 0
10023821133 2 1 1 0
10023822517 0 0 0 0
10025907786 1 0 0 0
10023817472 0 0 0 0
10025905835 0 0 0 0
10025909913 1 0 0 0
10023807130 0 0 0 0
10023830810 0 0 0 0
10025909898 0 0 0 0
10023836219 0 0 0 0
10023818719 0 0 0 0
10023820771 0 0 0 0
10023822918 0 0 0 0
10025911174 0 0 0 0
10023804877 0 0 0 0
10025908652 0 0 0 0
10025904660 0 0 0 0
10025912555 0 0 0 0
10023844962 0 0 0 0
10025903865 0 0 0 0
10025904649 0 0 0 0
10025906185 0 0 0 0
10025907642 1 0 0 0
10025907245 0 1 0 0
10025907472 1 0 0 0
10025906886 0 0 0 0
10023834303 0 0 0 0
10023821938 0 0 0 0
10023840223 0 0 0 0
10023818439 0 0 0 0
10025912418 0 0 0 0
10023807946 0 0 0 0
10025907301 0 0 1 1
10023821063 0 0 0 0
10025913070 0 0 0 0
10023819584 1 0 1 0
10025908399 0 0 0 0
10023844131 0 0 0 0
10025909825 0 0 0 0
10025910338 0 0 0 0
10025904180 0 0 0 0
10023829214 1 0 0 0
10025902730 0 0 0 0
10023811129 0 0 0 0
10023806534 0 0 0 0
10025911387 0 0 0 0
10023807678 0 0 0 0
10023823644 1 0 0 0
10023814708 0 0 0 0
10025902788 0 0 0 0
10025903219 0 0 0 0
10023831696 0 0 0 0
10025908654 1 0 0 1
10025912346 0 2 0 0
10025912676 0 0 0 0
10023816662 0 0 0 0
10023808869 0 0 0 0
10023816965 0 0 0 0
10025912916 0 0 0 0
10023812054 0 0 0 0
10025909139 0 0 0 0
10023813436 0 0 0 0
10023809833 0 0 0 0
10023833564 0 0 0 0
10023826231 2 0 0 1
10023827130 2 0 1 0
10025913086 1 0 0 0
10023832142 0 0 0 0
10023826591 0 0 1 0
10023851285 0 0 0 0
10023839619 1 0 1 0
10023818366 0 0 0 0
10023841102 0 0 0 0
10025907697 1 0 0 0
10025903915 0 0 0 0
10023808954 0 0 0 0
10025902896 2 0 0 0
10023845056 0 0 0 0
10023813824 0 0 1 0
10025905663 0 0 0 0
10023838756 0 0 0 0
10023830934 0 0 0 0
10023848504 0 0 0 0
10025912490 1 1 1 1
10023816768 0 0 0 0
10023821414 0 0 0 0
10023823253 0 0 0 0
10025910589 0 0 0 0
10023818953 0 0 0 0
10023824053 0 0 0 0
10025910044 0 0 0 0
10023811391 0 0 0 0
10023809221 0 0 0 0
10023843574 0 0 0 0
10023840918 0 0 0 0
10025905463 0 1 0 0
10023805933 0 0 0 0
10025904574 0 0 0 0
10025902739 0 0 0 0
10023820602 4 1 0 0
10023822507 0 0 0 0
10025913249 1 0 0 0
10023840535 0 0 0 1
10023819518 0 0 0 0
10025902256 1 0 0 0
10023837841 0 0 0 0
10025904264 0 0 0 0
10023822659 0 0 0 0
10025905243 0 0 0 0
10023846623 0 0 0 0
10025911253 0 0 0 0
10023832727 0 0 0 0
10025905180 0 0 0 0
10023822198 0 0 0 0
10025911597 0 0 0 0
10025909477 0 0 0 0
10025903434 0 0 0 0
10025907822 0 0 0 0
10025911671 0 0 0 0
10025907305 0 0 0 0
10023807916 0 0 0 0
10023825719 0 0 0 0
10025904173 0 0 0 0
10023813571 0 0 0 0
10023816653 0 0 0 0
10023840794 0 0 0 0
10025902787 0 0 0 0
10025902629 0 0 0 0
10023810730 0 0 0 0
10023817353 0 0 0 0
10023832433 0 0 0 0
10025905444 0 0 0 0
10025911443 0 1 0 0
10023816478 0 0 0 0
10023809519 0 0 0 0
10023826907 0 0 0 0
10023808429 0 0 0 0
10023821955 0 0 0 0
10023845092 0 0 0 0
10025906512 0 0 0 0
10023844597 0 0 0 0
10023831035 0 0 0 0
10023827201 0 0 0 0
10023812187 2 0 0 0
10025905195 0 0 0 0
10025908685 0 0 0 0
10025911557 0 0 0 0
10025912405 0 0 0 0
10023806439 1 0 0 0
10023850227 0 0 0 0
10023818111 1 0 0 0
10023805976 1 0 0 0
10025904723 0 0 0 0
10025906491 2 0 0 0
10025906911 0 0 0 0
10025903706 0 0 0 0
10025910654 0 0 0 0
10025908831 0 0 0 0
10025911546 0 0 0 0
10025907453 1 0 0 0
10025912747 2 0 0 0
10023822644 0 0 0 0
10025904451 0 0 0 0
10025910000 0 0 0 0
10025906327 0 0 0 0
10025906459 0 0 0 0
10023828016 0 0 0 0
10023832267 0 0 0 0
10023834335 0 0 0 0
10025910903 1 1 0 0
10023830434 0 0 0 0
10023815715 0 0 0 0
10025903780 0 1 0 0
10025905168 0 0 0 0
10023814420 0 0 0 0
10025904909 1 0 0 0
10025905828 0 0 0 0
10023829793 3 0 1 0
10025902509 0 0 0 0
10023816394 2 0 0 0
10025910871 0 0 0 0
10025910495 0 0 0 0
10025906646 2 2 0 0
10023838231 0 0 0 0
10023847798 1 0 1 0
10025909495 0 1 0 0
10023836943 0 0 0 0
10025911165 0 0 0 0
10023831847 1 1 0 0
10023807346 0 0 0 0
10025908087 0 0 0 0
10023846813 0 0 0 0
10023807204 0 0 0 0
10023824504 2 2 0 0
10025902445 0 0 0 0
10023815859 0 0 0 0
10023818155 0 0 0 0
10025911425 0 0 0 0
10025909754 0 0 0 0
10023826597 0 0 0 0
10023836534 0 0 0 0
10023824619 0 0 0 0
[truncated: 73,121 more chars]
