# Supplementary material for: A new perspective on microRNA-guided gene regulation specificity, and its potential generalization to transcription factors and RNA-binding proteins
Source: Nucleic Acids Res. 2024 Aug 16;52(16):9360–8. doi: 10.1093/nar/gkae694 (PMC11381331; doi:10.1093/nar/gkae694)
Supplement: gkae694_Supplemental_Files [file gkae694_supplemental_files.zip › Figure_2/analysis_LIN-15B.txt]

Analysis Type:	PANTHER Overrepresentation Test (Released 20231017)
Annotation Version and Release Date:	GO Ontology database DOI:  10.5281/zenodo.7942786 Released 2023-01-05
Analyzed List:	upload_1 (Caenorhabditis elegans)
Reference List:	Caenorhabditis elegans (all genes in database)
Test Type:	FISHER
Correction:	FDR
GO biological process complete	Caenorhabditis elegans - REFLIST (19821)	upload_1 (6154)	upload_1 (expected)	upload_1 (over/under)	upload_1 (fold Enrichment)	upload_1 (raw P-value)	upload_1 (FDR)
axonal transport (GO:0098930)	13	13	4.04	+	3.22	4.03E-03	3.63E-02
regulation of mitotic sister chromatid segregation (GO:0033047)	18	18	5.59	+	3.22	5.93E-04	6.70E-03
DNA replication initiation (GO:0006270)	18	18	5.59	+	3.22	5.93E-04	6.69E-03
meiotic spindle organization (GO:0000212)	16	15	4.97	+	3.02	2.56E-03	2.46E-02
ribonucleoside triphosphate biosynthetic process (GO:0009201)	28	26	8.69	+	2.99	8.38E-05	1.22E-03
negative regulation of chromosome organization (GO:2001251)	14	13	4.35	+	2.99	5.44E-03	4.68E-02
cell cycle DNA replication (GO:0044786)	14	13	4.35	+	2.99	5.44E-03	4.68E-02
purine ribonucleoside triphosphate biosynthetic process (GO:0009206)	24	22	7.45	+	2.95	3.60E-04	4.36E-03
purine nucleoside triphosphate biosynthetic process (GO:0009145)	24	22	7.45	+	2.95	3.60E-04	4.35E-03
ATP biosynthetic process (GO:0006754)	22	20	6.83	+	2.93	7.63E-04	8.37E-03
mitotic spindle assembly (GO:0090307)	21	19	6.52	+	2.91	1.12E-03	1.17E-02
proton motive force-driven ATP synthesis (GO:0015986)	20	18	6.21	+	2.90	1.64E-03	1.67E-02
regulation of mitotic sister chromatid separation (GO:0010965)	20	18	6.21	+	2.90	1.64E-03	1.66E-02
protein localization to endoplasmic reticulum (GO:0070972)	30	27	9.31	+	2.90	1.14E-04	1.61E-03
regulation of macroautophagy (GO:0016241)	18	16	5.59	+	2.86	3.59E-03	3.29E-02
nuclear-transcribed mRNA catabolic process, nonsense-mediated decay (GO:0000184)	17	15	5.28	+	2.84	5.34E-03	4.64E-02
regulation of mitotic metaphase/anaphase transition (GO:0030071)	17	15	5.28	+	2.84	5.34E-03	4.64E-02
axo-dendritic transport (GO:0008088)	17	15	5.28	+	2.84	5.34E-03	4.63E-02
mitotic cell cycle checkpoint signaling (GO:0007093)	33	29	10.25	+	2.83	6.89E-05	1.03E-03
spindle assembly (GO:0051225)	33	29	10.25	+	2.83	6.89E-05	1.03E-03
protein targeting to ER (GO:0045047)	23	20	7.14	+	2.80	1.00E-03	1.07E-02
protein localization to chromosome (GO:0034502)	23	20	7.14	+	2.80	1.00E-03	1.07E-02
establishment of protein localization to endoplasmic reticulum (GO:0072599)	23	20	7.14	+	2.80	1.00E-03	1.07E-02
regulation of metaphase/anaphase transition of cell cycle (GO:1902099)	22	19	6.83	+	2.78	1.44E-03	1.48E-02
autophagosome assembly (GO:0000045)	29	25	9.00	+	2.78	2.97E-04	3.67E-03
autophagosome organization (GO:1905037)	29	25	9.00	+	2.78	2.97E-04	3.66E-03
mitotic sister chromatid segregation (GO:0000070)	64	55	19.87	+	2.77	9.77E-08	2.38E-06
mitotic nuclear division (GO:0140014)	71	61	22.04	+	2.77	1.39E-08	3.64E-07
sister chromatid segregation (GO:0000819)	70	60	21.73	+	2.76	1.96E-08	5.06E-07
tricarboxylic acid cycle (GO:0006099)	28	24	8.69	+	2.76	4.31E-04	5.06E-03
mitotic DNA integrity checkpoint signaling (GO:0044774)	21	18	6.52	+	2.76	2.09E-03	2.06E-02
translational elongation (GO:0006414)	21	18	6.52	+	2.76	2.09E-03	2.06E-02
regulation of sister chromatid segregation (GO:0033045)	34	29	10.56	+	2.75	1.39E-04	1.91E-03
regulation of development, heterochronic (GO:0040034)	27	23	8.38	+	2.74	6.28E-04	7.03E-03
regulation of mitotic nuclear division (GO:0007088)	20	17	6.21	+	2.74	3.03E-03	2.83E-02
regulation of intracellular protein transport (GO:0033157)	20	17	6.21	+	2.74	3.03E-03	2.83E-02
nucleoside triphosphate biosynthetic process (GO:0009142)	33	28	10.25	+	2.73	2.04E-04	2.64E-03
regulation of chromosome segregation (GO:0051983)	46	39	14.28	+	2.73	8.24E-06	1.58E-04
regulation of chromosome organization (GO:0033044)	52	44	16.14	+	2.73	2.71E-06	5.57E-05
regulation of chromosome separation (GO:1905818)	26	22	8.07	+	2.73	9.16E-04	9.82E-03
protein autophosphorylation (GO:0046777)	19	16	5.90	+	2.71	4.41E-03	3.92E-02
regulation of alternative mRNA splicing, via spliceosome (GO:0000381)	25	21	7.76	+	2.71	1.34E-03	1.38E-02
spindle organization (GO:0007051)	62	52	19.25	+	2.70	3.43E-07	7.63E-06
protein import into nucleus (GO:0006606)	35	29	10.87	+	2.67	1.63E-04	2.18E-03
cytoplasmic translation (GO:0002181)	45	37	13.97	+	2.65	2.08E-05	3.61E-04
cell cycle checkpoint signaling (GO:0000075)	50	41	15.52	+	2.64	9.40E-06	1.77E-04
positive regulation of autophagy (GO:0010508)	22	18	6.83	+	2.64	4.24E-03	3.79E-02
aerobic electron transport chain (GO:0019646)	44	36	13.66	+	2.64	2.97E-05	5.05E-04
ribonucleoside triphosphate metabolic process (GO:0009199)	38	31	11.80	+	2.63	9.97E-05	1.43E-03
negative regulation of vulval development (GO:0040027)	32	26	9.94	+	2.62	4.93E-04	5.71E-03
import into nucleus (GO:0051170)	37	30	11.49	+	2.61	1.42E-04	1.94E-03
regulation of autophagy (GO:0010506)	42	34	13.04	+	2.61	6.09E-05	9.26E-04
mitochondrial ATP synthesis coupled electron transport (GO:0042775)	45	36	13.97	+	2.58	3.73E-05	6.15E-04
ATP synthesis coupled electron transport (GO:0042773)	45	36	13.97	+	2.58	3.73E-05	6.13E-04
mitotic spindle organization (GO:0007052)	40	32	12.42	+	2.58	1.26E-04	1.77E-03
purine nucleoside triphosphate metabolic process (GO:0009144)	35	28	10.87	+	2.58	2.87E-04	3.56E-03
chromosome separation (GO:0051304)	20	16	6.21	+	2.58	5.63E-03	4.79E-02
aerobic respiration (GO:0009060)	74	59	22.98	+	2.57	1.72E-07	3.96E-06
nuclear export (GO:0051168)	54	43	16.77	+	2.56	1.05E-05	1.95E-04
negative regulation of mitotic cell cycle (GO:0045930)	44	35	13.66	+	2.56	5.28E-05	8.22E-04
positive regulation of ubiquitin-dependent protein catabolic process (GO:2000060)	39	31	12.11	+	2.56	1.81E-04	2.39E-03
purine ribonucleoside triphosphate metabolic process (GO:0009205)	34	27	10.56	+	2.56	4.10E-04	4.85E-03
translation (GO:0006412)	245	194	76.07	+	2.55	2.20E-21	1.82E-19
female meiotic nuclear division (GO:0007143)	24	19	7.45	+	2.55	3.35E-03	3.11E-02
maturation of LSU-rRNA (GO:0000470)	24	19	7.45	+	2.55	3.35E-03	3.10E-02
regulation of ubiquitin-dependent protein catabolic process (GO:2000058)	43	34	13.35	+	2.55	7.47E-05	1.10E-03
positive regulation of proteasomal ubiquitin-dependent protein catabolic process (GO:0032436)	38	30	11.80	+	2.54	2.60E-04	3.28E-03
peptide biosynthetic process (GO:0043043)	251	198	77.93	+	2.54	1.17E-21	9.96E-20
ribosomal small subunit biogenesis (GO:0042274)	52	41	16.14	+	2.54	1.39E-05	2.50E-04
signal transduction in response to DNA damage (GO:0042770)	33	26	10.25	+	2.54	5.85E-04	6.65E-03
embryonic digestive tract development (GO:0048566)	33	26	10.25	+	2.54	5.85E-04	6.64E-03
regulation of mitotic cell cycle (GO:0007346)	94	74	29.19	+	2.54	7.89E-09	2.15E-07
mitotic cell cycle process (GO:1903047)	234	184	72.65	+	2.53	3.98E-20	2.90E-18
negative regulation of mitotic cell cycle phase transition (GO:1901991)	28	22	8.69	+	2.53	2.20E-03	2.16E-02
positive regulation of mitotic cell cycle (GO:0045931)	28	22	8.69	+	2.53	2.20E-03	2.16E-02
establishment of spindle orientation (GO:0051294)	56	44	17.39	+	2.53	8.44E-06	1.61E-04
regulation of proteasomal ubiquitin-dependent protein catabolic process (GO:0032434)	42	33	13.04	+	2.53	1.06E-04	1.51E-03
oxidative phosphorylation (GO:0006119)	51	40	15.83	+	2.53	1.96E-05	3.43E-04
maturation of SSU-rRNA (GO:0030490)	37	29	11.49	+	2.52	3.76E-04	4.49E-03
DNA integrity checkpoint signaling (GO:0031570)	37	29	11.49	+	2.52	3.76E-04	4.48E-03
meiotic cytokinesis (GO:0033206)	23	18	7.14	+	2.52	4.86E-03	4.27E-02
mitochondrial electron transport, NADH to ubiquinone (GO:0006120)	23	18	7.14	+	2.52	4.86E-03	4.26E-02
mitochondrial unfolded protein response (GO:0034514)	23	18	7.14	+	2.52	4.86E-03	4.26E-02
ATP metabolic process (GO:0046034)	32	25	9.94	+	2.52	8.38E-04	9.14E-03
regulation of protein-containing complex disassembly (GO:0043244)	32	25	9.94	+	2.52	8.38E-04	9.13E-03
embryonic organ morphogenesis (GO:0048562)	32	25	9.94	+	2.52	8.38E-04	9.11E-03
protein-containing complex disassembly (GO:0032984)	41	32	12.73	+	2.51	1.50E-04	2.05E-03
mitochondrial translation (GO:0032543)	41	32	12.73	+	2.51	1.50E-04	2.05E-03
embryonic organ development (GO:0048568)	41	32	12.73	+	2.51	1.50E-04	2.04E-03
DNA-templated DNA replication (GO:0006261)	59	46	18.32	+	2.51	5.19E-06	1.03E-04
mRNA export from nucleus (GO:0006406)	27	21	8.38	+	2.51	2.01E-03	2.01E-02
nucleoside triphosphate metabolic process (GO:0009141)	45	35	13.97	+	2.51	9.50E-05	1.37E-03
regulatory ncRNA processing (GO:0070918)	36	28	11.18	+	2.51	5.42E-04	6.22E-03
microtubule cytoskeleton organization involved in mitosis (GO:1902850)	99	77	30.74	+	2.51	6.02E-09	1.66E-07
regulation of proteolysis involved in protein catabolic process (GO:1903050)	58	45	18.01	+	2.50	7.29E-06	1.41E-04
regulation of mitotic cell cycle phase transition (GO:1901990)	49	38	15.21	+	2.50	3.91E-05	6.35E-04
nuclear transport (GO:0051169)	80	62	24.84	+	2.50	1.55E-07	3.66E-06
nucleocytoplasmic transport (GO:0006913)	80	62	24.84	+	2.50	1.55E-07	3.65E-06
mRNA transport (GO:0051028)	40	31	12.42	+	2.50	2.13E-04	2.74E-03
DNA damage checkpoint signaling (GO:0000077)	31	24	9.62	+	2.49	1.20E-03	1.26E-02
positive regulation of amide metabolic process (GO:0034250)	31	24	9.62	+	2.49	1.20E-03	1.25E-02
translational initiation (GO:0006413)	44	34	13.66	+	2.49	1.36E-04	1.88E-03
negative regulation of cell cycle phase transition (GO:1901988)	57	44	17.70	+	2.49	1.03E-05	1.91E-04
regulation of proteasomal protein catabolic process (GO:0061136)	57	44	17.70	+	2.49	1.03E-05	1.91E-04
macroautophagy (GO:0016236)	48	37	14.90	+	2.48	5.52E-05	8.54E-04
chromosome condensation (GO:0030261)	26	20	8.07	+	2.48	2.87E-03	2.71E-02
protein targeting to membrane (GO:0006612)	39	30	12.11	+	2.48	3.04E-04	3.73E-03
regulation of small GTPase mediated signal transduction (GO:0051056)	43	33	13.35	+	2.47	1.95E-04	2.55E-03
establishment of spindle localization (GO:0051293)	73	56	22.66	+	2.47	1.09E-06	2.33E-05
vacuole organization (GO:0007033)	60	46	18.63	+	2.47	8.97E-06	1.71E-04
establishment of mitotic spindle localization (GO:0040001)	64	49	19.87	+	2.47	3.80E-06	7.61E-05
regulation of mRNA splicing, via spliceosome (GO:0048024)	38	29	11.80	+	2.46	4.32E-04	5.07E-03
RNA export from nucleus (GO:0006405)	38	29	11.80	+	2.46	4.32E-04	5.06E-03
spindle localization (GO:0051653)	76	58	23.60	+	2.46	6.11E-07	1.33E-05
vesicle-mediated transport to the plasma membrane (GO:0098876)	38	29	11.80	+	2.46	4.32E-04	5.05E-03
regulation of mRNA processing (GO:0050684)	42	32	13.04	+	2.45	2.80E-04	3.50E-03
protein-RNA complex organization (GO:0071826)	96	73	29.81	+	2.45	2.73E-08	6.99E-07
establishment of mitotic spindle orientation (GO:0000132)	50	38	15.52	+	2.45	7.09E-05	1.05E-03
sister chromatid cohesion (GO:0007062)	25	19	7.76	+	2.45	4.09E-03	3.67E-02
positive regulation of proteolysis involved in protein catabolic process (GO:1903052)	50	38	15.52	+	2.45	7.09E-05	1.05E-03
cellular respiration (GO:0045333)	79	60	24.53	+	2.45	3.75E-07	8.27E-06
regulation of organelle assembly (GO:1902115)	37	28	11.49	+	2.44	6.16E-04	6.91E-03
regulation of nuclear division (GO:0051783)	41	31	12.73	+	2.44	2.63E-04	3.29E-03
positive regulation of proteasomal protein catabolic process (GO:1901800)	49	37	15.21	+	2.43	1.01E-04	1.45E-03
mRNA splicing, via spliceosome (GO:0000398)	122	92	37.88	+	2.43	4.21E-10	1.34E-08
RNA splicing, via transesterification reactions with bulged adenosine as nucleophile (GO:0000377)	122	92	37.88	+	2.43	4.21E-10	1.33E-08
RNA splicing, via transesterification reactions (GO:0000375)	122	92	37.88	+	2.43	4.21E-10	1.32E-08
establishment of cell polarity (GO:0030010)	65	49	20.18	+	2.43	6.64E-06	1.30E-04
regulation of cell cycle phase transition (GO:1901987)	89	67	27.63	+	2.42	1.18E-07	2.83E-06
protein-RNA complex assembly (GO:0022618)	93	70	28.87	+	2.42	7.81E-08	1.92E-06
regulation of cellular catabolic process (GO:0031329)	88	66	27.32	+	2.42	1.67E-07	3.89E-06
negative regulation of cell cycle process (GO:0010948)	80	60	24.84	+	2.42	6.36E-07	1.38E-05
regulation of vulval development (GO:0040028)	100	75	31.05	+	2.42	2.88E-08	7.35E-07
regulation of microtubule cytoskeleton organization (GO:0070507)	40	30	12.42	+	2.42	3.70E-04	4.45E-03
embryonic digestive tract morphogenesis (GO:0048557)	28	21	8.69	+	2.42	3.55E-03	3.26E-02
positive regulation of translation (GO:0045727)	28	21	8.69	+	2.42	3.55E-03	3.26E-02
tRNA aminoacylation for protein translation (GO:0006418)	36	27	11.18	+	2.42	8.78E-04	9.51E-03
regulation of protein depolymerization (GO:1901879)	24	18	7.45	+	2.42	5.84E-03	4.92E-02
regulation of catabolic process (GO:0009894)	164	123	50.92	+	2.42	6.71E-13	2.74E-11
regulation of mRNA stability (GO:0043488)	36	27	11.18	+	2.42	8.78E-04	9.49E-03
regulation of RNA stability (GO:0043487)	36	27	11.18	+	2.42	8.78E-04	9.48E-03
regulation of mRNA metabolic process (GO:1903311)	79	59	24.53	+	2.41	8.98E-07	1.92E-05
respiratory electron transport chain (GO:0022904)	51	38	15.83	+	2.40	8.05E-05	1.18E-03
ribosomal large subunit biogenesis (GO:0042273)	51	38	15.83	+	2.40	8.05E-05	1.18E-03
regulation of RNA splicing (GO:0043484)	51	38	15.83	+	2.40	8.05E-05	1.18E-03
tRNA aminoacylation (GO:0043039)	39	29	12.11	+	2.39	5.21E-04	6.00E-03
regulation of mRNA catabolic process (GO:0061013)	39	29	12.11	+	2.39	5.21E-04	5.98E-03
amide biosynthetic process (GO:0043604)	292	217	90.66	+	2.39	2.14E-21	1.80E-19
negative regulation of cell cycle (GO:0045786)	89	66	27.63	+	2.39	1.96E-07	4.47E-06
positive regulation of cellular catabolic process (GO:0031331)	54	40	16.77	+	2.39	4.90E-05	7.71E-04
mitochondrial gene expression (GO:0140053)	54	40	16.77	+	2.39	4.90E-05	7.69E-04
mitotic cell cycle (GO:0000278)	272	201	84.45	+	2.38	1.25E-19	8.67E-18
chromosome organization (GO:0051276)	194	143	60.23	+	2.37	2.53E-14	1.20E-12
positive regulation of vulval development (GO:0040026)	38	28	11.80	+	2.37	7.33E-04	8.08E-03
regulation of Ras protein signal transduction (GO:0046578)	38	28	11.80	+	2.37	7.33E-04	8.06E-03
positive regulation of catabolic process (GO:0009896)	114	84	35.39	+	2.37	6.17E-09	1.69E-07
energy derivation by oxidation of organic compounds (GO:0015980)	98	72	30.43	+	2.37	8.91E-08	2.18E-06
recombinational repair (GO:0000725)	49	36	15.21	+	2.37	1.61E-04	2.16E-03
double-strand break repair via homologous recombination (GO:0000724)	49	36	15.21	+	2.37	1.61E-04	2.16E-03
peptide metabolic process (GO:0006518)	290	213	90.04	+	2.37	1.13E-20	8.57E-19
cell division (GO:0051301)	228	167	70.79	+	2.36	2.44E-16	1.43E-14
amino acid activation (GO:0043038)	41	30	12.73	+	2.36	6.34E-04	7.08E-03
establishment of protein localization to membrane (GO:0090150)	63	46	19.56	+	2.35	2.12E-05	3.65E-04
mitotic cytokinesis (GO:0000281)	37	27	11.49	+	2.35	1.03E-03	1.09E-02
Golgi organization (GO:0007030)	37	27	11.49	+	2.35	1.03E-03	1.09E-02
embryo development ending in birth or egg hatching (GO:0009792)	303	221	94.08	+	2.35	5.01E-21	4.10E-19
positive regulation of protein catabolic process (GO:0045732)	59	43	18.32	+	2.35	3.49E-05	5.84E-04
mRNA processing (GO:0006397)	202	147	62.72	+	2.34	2.62E-14	1.23E-12
regulation of Wnt signaling pathway (GO:0030111)	33	24	10.25	+	2.34	2.55E-03	2.45E-02
regulation of protein stability (GO:0031647)	33	24	10.25	+	2.34	2.55E-03	2.45E-02
regulation of protein catabolic process (GO:0042176)	77	56	23.91	+	2.34	2.84E-06	5.82E-05
positive regulation of intracellular transport (GO:0032388)	40	29	12.42	+	2.34	8.99E-04	9.69E-03
chromosome localization (GO:0050000)	29	21	9.00	+	2.33	4.13E-03	3.70E-02
RNA splicing (GO:0008380)	152	110	47.19	+	2.33	6.07E-11	2.06E-09
proteasomal protein catabolic process (GO:0010498)	162	117	50.30	+	2.33	1.33E-11	4.98E-10
endosomal transport (GO:0016197)	79	57	24.53	+	2.32	2.40E-06	4.96E-05
proteasome-mediated ubiquitin-dependent protein catabolic process (GO:0043161)	140	101	43.47	+	2.32	3.63E-10	1.17E-08
electron transport chain (GO:0022900)	57	41	17.70	+	2.32	6.79E-05	1.02E-03
regulation of cell cycle process (GO:0010564)	185	133	57.44	+	2.32	8.16E-13	3.29E-11
nucleotide-excision repair (GO:0006289)	32	23	9.94	+	2.31	3.63E-03	3.30E-02
ubiquitin-dependent ERAD pathway (GO:0030433)	39	28	12.11	+	2.31	1.27E-03	1.32E-02
meiotic cell cycle (GO:0051321)	209	150	64.89	+	2.31	2.45E-14	1.17E-12
DNA replication (GO:0006260)	99	71	30.74	+	2.31	1.67E-07	3.88E-06
positive regulation of GTPase activity (GO:0043547)	53	38	16.46	+	2.31	1.63E-04	2.18E-03
regulation of cell cycle (GO:0051726)	243	174	75.45	+	2.31	2.34E-16	1.39E-14
Golgi vesicle transport (GO:0048193)	109	78	33.84	+	2.30	5.22E-08	1.30E-06
protein localization to membrane (GO:0072657)	116	83	36.02	+	2.30	1.93E-08	4.98E-07
nuclear division (GO:0000280)	165	118	51.23	+	2.30	1.83E-11	6.70E-10
endoplasmic reticulum to Golgi vesicle-mediated transport (GO:0006888)	56	40	17.39	+	2.30	9.48E-05	1.37E-03
positive regulation of establishment of protein localization (GO:1904951)	28	20	8.69	+	2.30	5.86E-03	4.93E-02
negative regulation of phosphorylation (GO:0042326)	28	20	8.69	+	2.30	5.86E-03	4.92E-02
protein localization to cell periphery (GO:1990778)	49	35	15.21	+	2.30	2.62E-04	3.29E-03
cell cycle process (GO:0022402)	399	285	123.88	+	2.30	6.78E-26	7.59E-24
ubiquitin-dependent protein catabolic process (GO:0006511)	220	157	68.31	+	2.30	8.89E-15	4.44E-13
ribonucleoprotein complex biogenesis (GO:0022613)	251	179	77.93	+	2.30	1.44E-16	8.60E-15
regulation of microtubule-based process (GO:0032886)	66	47	20.49	+	2.29	3.00E-05	5.08E-04
regulation of intracellular transport (GO:0032386)	52	37	16.14	+	2.29	2.29E-04	2.93E-03
ERAD pathway (GO:0036503)	45	32	13.97	+	2.29	6.40E-04	7.15E-03
organelle fission (GO:0048285)	176	125	54.64	+	2.29	6.69E-12	2.56E-10
chromosome segregation (GO:0007059)	162	115	50.30	+	2.29	4.89E-11	1.70E-09
RNA localization (GO:0006403)	62	44	19.25	+	2.29	4.80E-05	7.62E-04
cytoskeleton-dependent cytokinesis (GO:0061640)	55	39	17.08	+	2.28	1.32E-04	1.83E-03
negative regulation of organelle organization (GO:0010639)	72	51	22.35	+	2.28	1.53E-05	2.73E-04
vacuolar transport (GO:0007034)	48	34	14.90	+	2.28	3.66E-04	4.41E-03
RNA 3prime-end processing (GO:0031123)	65	46	20.18	+	2.28	4.20E-05	6.76E-04
establishment of protein localization to organelle (GO:0072594)	130	92	40.36	+	2.28	4.23E-09	1.21E-07
ribosome biogenesis (GO:0042254)	188	133	58.37	+	2.28	1.76E-12	6.98E-11
regulation of lipid metabolic process (GO:0019216)	34	24	10.56	+	2.27	2.89E-03	2.73E-02
organelle disassembly (GO:1903008)	44	31	13.66	+	2.27	9.04E-04	9.72E-03
positive regulation of cellular component biogenesis (GO:0044089)	44	31	13.66	+	2.27	9.04E-04	9.71E-03
generation of precursor metabolites and energy (GO:0006091)	115	81	35.71	+	2.27	4.27E-08	1.08E-06
positive regulation of proteolysis (GO:0045862)	71	50	22.04	+	2.27	2.14E-05	3.68E-04
regulation of GTPase activity (GO:0043087)	64	45	19.87	+	2.26	5.89E-05	9.05E-04
nuclear chromosome segregation (GO:0098813)	128	90	39.74	+	2.26	8.07E-09	2.19E-07
negative regulation of cytoskeleton organization (GO:0051494)	37	26	11.49	+	2.26	2.56E-03	2.46E-02
mRNA metabolic process (GO:0016071)	272	191	84.45	+	2.26	4.11E-17	2.54E-15
cytokinesis (GO:0000910)	57	40	17.70	+	2.26	1.63E-04	2.18E-03
protein polyubiquitination (GO:0000209)	67	47	20.80	+	2.26	3.39E-05	5.69E-04
regulation of establishment of protein localization (GO:0070201)	40	28	12.42	+	2.25	1.44E-03	1.47E-02
intracellular protein transport (GO:0006886)	253	177	78.55	+	2.25	6.68E-16	3.81E-14
rRNA processing (GO:0006364)	136	95	42.23	+	2.25	5.05E-09	1.42E-07
regulation of endocytosis (GO:0030100)	53	37	16.46	+	2.25	2.57E-04	3.26E-03
nucleus organization (GO:0006997)	53	37	16.46	+	2.25	2.57E-04	3.25E-03
regulation of neurotransmitter secretion (GO:0046928)	33	23	10.25	+	2.24	4.08E-03	3.66E-02
cell cycle (GO:0007049)	511	356	158.65	+	2.24	1.10E-30	1.62E-28
process utilizing autophagic mechanism (GO:0061919)	69	48	21.42	+	2.24	4.19E-05	6.79E-04
double-strand break repair (GO:0006302)	69	48	21.42	+	2.24	4.19E-05	6.77E-04
autophagy (GO:0006914)	69	48	21.42	+	2.24	4.19E-05	6.76E-04
establishment of RNA localization (GO:0051236)	59	41	18.32	+	2.24	1.30E-04	1.81E-03
RNA transport (GO:0050658)	59	41	18.32	+	2.24	1.30E-04	1.81E-03
nucleic acid transport (GO:0050657)	59	41	18.32	+	2.24	1.30E-04	1.81E-03
RNA processing (GO:0006396)	478	332	148.41	+	2.24	2.23E-28	2.70E-26
modification-dependent macromolecule catabolic process (GO:0043632)	239	166	74.20	+	2.24	7.86E-15	3.96E-13
negative regulation of cellular component organization (GO:0051129)	108	75	33.53	+	2.24	2.73E-07	6.15E-06
positive regulation of nematode male tail tip morphogenesis (GO:0110039)	36	25	11.18	+	2.24	3.62E-03	3.30E-02
rRNA metabolic process (GO:0016072)	144	100	44.71	+	2.24	2.06E-09	6.08E-08
modification-dependent protein catabolic process (GO:0019941)	232	161	72.03	+	2.24	2.12E-14	1.04E-12
Ras protein signal transduction (GO:0007265)	39	27	12.11	+	2.23	2.02E-03	2.01E-02
protein deubiquitination (GO:0016579)	39	27	12.11	+	2.23	2.02E-03	2.01E-02
gonad morphogenesis (GO:0035262)	39	27	12.11	+	2.23	2.02E-03	2.00E-02
positive regulation of cell cycle (GO:0045787)	78	54	24.22	+	2.23	1.21E-05	2.18E-04
establishment of vesicle localization (GO:0051650)	42	29	13.04	+	2.22	1.21E-03	1.26E-02
negative regulation of phosphorus metabolic process (GO:0010563)	42	29	13.04	+	2.22	1.21E-03	1.26E-02
negative regulation of phosphate metabolic process (GO:0045936)	42	29	13.04	+	2.22	1.21E-03	1.26E-02
regulation of response to stress (GO:0080134)	116	80	36.02	+	2.22	1.10E-07	2.65E-06
gene expression (GO:0010467)	850	586	263.91	+	2.22	1.66E-49	5.57E-47
regulation of synapse assembly (GO:0051963)	32	22	9.94	+	2.21	5.74E-03	4.87E-02
mitochondrion disassembly (GO:0061726)	32	22	9.94	+	2.21	5.74E-03	4.86E-02
autophagy of mitochondrion (GO:0000422)	32	22	9.94	+	2.21	5.74E-03	4.86E-02
meiotic cell cycle process (GO:1903046)	144	99	44.71	+	2.21	3.26E-09	9.48E-08
positive regulation of apoptotic process (GO:0043065)	35	24	10.87	+	2.21	3.41E-03	3.14E-02
positive regulation of protein localization (GO:1903829)	70	48	21.73	+	2.21	4.59E-05	7.30E-04
regulation of organelle organization (GO:0033043)	235	161	72.96	+	2.21	6.45E-14	2.93E-12
regulation of intracellular signal transduction (GO:1902531)	149	102	46.26	+	2.20	2.28E-09	6.69E-08
DNA conformation change (GO:0071103)	38	26	11.80	+	2.20	2.82E-03	2.69E-02
protein localization to mitochondrion (GO:0070585)	38	26	11.80	+	2.20	2.82E-03	2.68E-02
establishment of protein localization to mitochondrion (GO:0072655)	38	26	11.80	+	2.20	2.82E-03	2.68E-02
negative regulation of post-embryonic development (GO:0048581)	57	39	17.70	+	2.20	2.51E-04	3.19E-03
negative regulation of nematode larval development (GO:0061064)	57	39	17.70	+	2.20	2.51E-04	3.18E-03
positive regulation of protein metabolic process (GO:0051247)	180	123	55.89	+	2.20	5.71E-11	1.96E-09
development of primary sexual characteristics (GO:0045137)	101	69	31.36	+	2.20	1.12E-06	2.38E-05
gonad development (GO:0008406)	101	69	31.36	+	2.20	1.12E-06	2.37E-05
sex determination (GO:0007530)	41	28	12.73	+	2.20	1.68E-03	1.70E-02
organelle localization (GO:0051640)	227	155	70.48	+	2.20	1.66E-13	7.21E-12
cellular component disassembly (GO:0022411)	104	71	32.29	+	2.20	6.68E-07	1.44E-05
establishment of protein localization (GO:0045184)	412	281	127.92	+	2.20	2.04E-23	2.13E-21
establishment of organelle localization (GO:0051656)	157	107	48.75	+	2.20	1.39E-09	4.14E-08
transcription by RNA polymerase II (GO:0006366)	69	47	21.42	+	2.19	6.36E-05	9.62E-04
vesicle localization (GO:0051648)	47	32	14.59	+	2.19	8.33E-04	9.13E-03
protein modification by small protein removal (GO:0070646)	47	32	14.59	+	2.19	8.33E-04	9.11E-03
protein transport (GO:0015031)	397	270	123.26	+	2.19	2.10E-22	1.93E-20
mitochondrion organization (GO:0007005)	162	110	50.30	+	2.19	9.84E-10	2.99E-08
determination of adult lifespan (GO:0008340)	255	173	79.17	+	2.19	1.05E-14	5.15E-13
RNA-mediated gene silencing (GO:0031047)	96	65	29.81	+	2.18	2.48E-06	5.12E-05
intracellular transport (GO:0046907)	507	343	157.41	+	2.18	6.84E-28	8.11E-26
regulation of neurotransmitter transport (GO:0051588)	34	23	10.56	+	2.18	4.76E-03	4.20E-02
chromatin organization (GO:0006325)	173	117	53.71	+	2.18	2.43E-10	7.86E-09
reciprocal homologous recombination (GO:0140527)	37	25	11.49	+	2.18	3.95E-03	3.58E-02
reciprocal meiotic recombination (GO:0007131)	37	25	11.49	+	2.18	3.95E-03	3.57E-02
homologous recombination (GO:0035825)	37	25	11.49	+	2.18	3.95E-03	3.57E-02
DNA damage response (GO:0006974)	222	150	68.93	+	2.18	7.94E-13	3.22E-11
regulation of nematode male tail tip morphogenesis (GO:0110037)	40	27	12.42	+	2.17	2.34E-03	2.28E-02
microtubule cytoskeleton organization (GO:0000226)	200	135	62.10	+	2.17	1.38E-11	5.13E-10
apoptotic cell clearance (GO:0043277)	40	27	12.42	+	2.17	2.34E-03	2.27E-02
post-transcriptional gene silencing (GO:0016441)	40	27	12.42	+	2.17	2.34E-03	2.27E-02
ncRNA-mediated post-transcriptional gene silencing (GO:0035194)	40	27	12.42	+	2.17	2.34E-03	2.27E-02
negative regulation of protein modification process (GO:0031400)	40	27	12.42	+	2.17	2.34E-03	2.26E-02
DNA recombination (GO:0006310)	89	60	27.63	+	2.17	6.73E-06	1.31E-04
establishment or maintenance of cell polarity (GO:0007163)	98	66	30.43	+	2.17	2.95E-06	6.00E-05
positive regulation of cell cycle process (GO:0090068)	58	39	18.01	+	2.17	2.86E-04	3.56E-03
ncRNA metabolic process (GO:0034660)	329	221	102.15	+	2.16	5.64E-18	3.71E-16
protein localization to organelle (GO:0033365)	231	155	71.72	+	2.16	5.27E-13	2.18E-11
regulation of cellular response to stress (GO:0080135)	82	55	25.46	+	2.16	1.83E-05	3.20E-04
protein-DNA complex organization (GO:0071824)	212	142	65.82	+	2.16	5.47E-12	2.11E-10
DNA repair (GO:0006281)	184	123	57.13	+	2.15	1.89E-10	6.28E-09
regulation of protein-containing complex assembly (GO:0043254)	57	38	17.70	+	2.15	3.94E-04	4.69E-03
positive regulation of programmed cell death (GO:0043068)	42	28	13.04	+	2.15	2.72E-03	2.60E-02
cell cycle phase transition (GO:0044770)	36	24	11.18	+	2.15	5.53E-03	4.74E-02
response to starvation (GO:0042594)	63	42	19.56	+	2.15	1.97E-04	2.56E-03
negative regulation of intracellular signal transduction (GO:1902532)	66	44	20.49	+	2.15	1.69E-04	2.24E-03
positive regulation of gene expression (GO:0010628)	144	96	44.71	+	2.15	1.72E-08	4.47E-07
regulation of cell junction assembly (GO:1901888)	36	24	11.18	+	2.15	5.53E-03	4.74E-02
protein localization to nucleus (GO:0034504)	57	38	17.70	+	2.15	3.94E-04	4.69E-03
positive regulation of hydrolase activity (GO:0051345)	75	50	23.29	+	2.15	4.98E-05	7.80E-04
regulation of protein transport (GO:0051223)	36	24	11.18	+	2.15	5.53E-03	4.73E-02
regulation of amide metabolic process (GO:0034248)	129	86	40.05	+	2.15	1.10E-07	2.65E-06
phagocytosis (GO:0006909)	42	28	13.04	+	2.15	2.72E-03	2.60E-02
chromosome organization involved in meiotic cell cycle (GO:0070192)	36	24	11.18	+	2.15	5.53E-03	4.72E-02
positive regulation of protein modification process (GO:0031401)	75	50	23.29	+	2.15	4.98E-05	7.78E-04
localization within membrane (GO:0051668)	158	105	49.06	+	2.14	5.23E-09	1.46E-07
regulation of cellular component biogenesis (GO:0044087)	137	91	42.54	+	2.14	4.63E-08	1.16E-06
establishment of localization in cell (GO:0051649)	631	419	195.91	+	2.14	1.05E-32	1.98E-30
protein folding (GO:0006457)	125	83	38.81	+	2.14	1.79E-07	4.13E-06
chromatin remodeling (GO:0006338)	119	79	36.95	+	2.14	3.54E-07	7.84E-06
meiotic nuclear division (GO:0140013)	116	77	36.02	+	2.14	5.84E-07	1.28E-05
ncRNA processing (GO:0034470)	267	177	82.90	+	2.14	2.19E-14	1.06E-12
post-transcriptional regulation of gene expression (GO:0010608)	177	117	54.95	+	2.13	7.61E-10	2.33E-08
small GTPase mediated signal transduction (GO:0007264)	50	33	15.52	+	2.13	1.09E-03	1.15E-02
regulation of nematode larval development (GO:0061062)	100	66	31.05	+	2.13	3.71E-06	7.46E-05
negative regulation of RNA metabolic process (GO:0051253)	176	116	54.64	+	2.12	1.04E-09	3.14E-08
amide metabolic process (GO:0043603)	390	257	121.09	+	2.12	5.16E-20	3.63E-18
protein acetylation (GO:0006473)	38	25	11.80	+	2.12	4.49E-03	4.00E-02
digestive tract morphogenesis (GO:0048546)	38	25	11.80	+	2.12	4.49E-03	3.99E-02
cellular macromolecule localization (GO:0070727)	622	409	193.12	+	2.12	2.85E-31	4.53E-29
protein localization (GO:0008104)	621	408	192.81	+	2.12	3.92E-31	5.92E-29
regulation of cellular component organization (GO:0051128)	457	300	141.89	+	2.11	4.60E-23	4.48E-21
regulation of translation (GO:0006417)	125	82	38.81	+	2.11	3.88E-07	8.54E-06
protein targeting (GO:0006605)	93	61	28.87	+	2.11	1.00E-05	1.87E-04
positive regulation of protein phosphorylation (GO:0001934)	61	40	18.94	+	2.11	3.73E-04	4.46E-03
meiosis I cell cycle process (GO:0061982)	58	38	18.01	+	2.11	6.42E-04	7.15E-03
protein-DNA complex assembly (GO:0065004)	58	38	18.01	+	2.11	6.42E-04	7.14E-03
regulation of protein phosphorylation (GO:0001932)	104	68	32.29	+	2.11	3.48E-06	7.02E-05
regulation of cell division (GO:0051302)	52	34	16.14	+	2.11	1.29E-03	1.33E-02
regulation of post-embryonic development (GO:0048580)	101	66	31.36	+	2.10	5.80E-06	1.14E-04
regulation of vesicle-mediated transport (GO:0060627)	101	66	31.36	+	2.10	5.80E-06	1.14E-04
tube morphogenesis (GO:0035239)	49	32	15.21	+	2.10	1.50E-03	1.53E-02
cellular localization (GO:0051641)	903	588	280.36	+	2.10	3.10E-44	8.93E-42
regulation of meiotic cell cycle (GO:0051445)	43	28	13.35	+	2.10	3.05E-03	2.84E-02
negative regulation of RNA biosynthetic process (GO:1902679)	168	109	52.16	+	2.09	5.74E-09	1.60E-07
negative regulation of DNA-templated transcription (GO:0045892)	168	109	52.16	+	2.09	5.74E-09	1.59E-07
axis specification (GO:0009798)	74	48	22.98	+	2.09	1.07E-04	1.51E-03
positive regulation of intracellular signal transduction (GO:1902533)	54	35	16.77	+	2.09	1.03E-03	1.09E-02
DNA metabolic process (GO:0006259)	275	178	85.38	+	2.08	9.41E-14	4.21E-12
negative regulation of cellular metabolic process (GO:0031324)	306	198	95.01	+	2.08	3.59E-15	1.87E-13
anterior/posterior axis specification (GO:0009948)	51	33	15.83	+	2.08	1.78E-03	1.80E-02
regulation of protein serine/threonine kinase activity (GO:0071900)	51	33	15.83	+	2.08	1.78E-03	1.79E-02
regulation of cellular localization (GO:0060341)	167	108	51.85	+	2.08	7.78E-09	2.13E-07
regulation of neuron projection development (GO:0010975)	99	64	30.74	+	2.08	1.08E-05	1.99E-04
non-membrane-bounded organelle assembly (GO:0140694)	146	94	45.33	+	2.07	9.82E-08	2.39E-06
negative regulation of cellular biosynthetic process (GO:0031327)	233	150	72.34	+	2.07	1.08E-11	4.06E-10
microtubule-based movement (GO:0007018)	87	56	27.01	+	2.07	4.22E-05	6.76E-04
positive regulation of organelle organization (GO:0010638)	67	43	20.80	+	2.07	2.91E-04	3.60E-03
anterior/posterior pattern specification (GO:0009952)	67	43	20.80	+	2.07	2.91E-04	3.59E-03
regulation of protein modification process (GO:0031399)	145	93	45.02	+	2.07	1.34E-07	3.18E-06
negative regulation of nucleobase-containing compound metabolic process (GO:0045934)	195	125	60.54	+	2.06	7.42E-10	2.29E-08
regulation of protein localization (GO:0032880)	142	91	44.09	+	2.06	1.57E-07	3.68E-06
protein modification by small protein conjugation or removal (GO:0070647)	284	182	88.18	+	2.06	9.19E-14	4.15E-12
microtubule-based process (GO:0007017)	277	177	86.00	+	2.06	2.44E-13	1.03E-11
negative regulation of biosynthetic process (GO:0009890)	238	152	73.89	+	2.06	1.54E-11	5.69E-10
programmed cell death (GO:0012501)	130	83	40.36	+	2.06	6.08E-07	1.33E-05
IRE1-mediated unfolded protein response (GO:0036498)	116	74	36.02	+	2.05	2.86E-06	5.85E-05
negative regulation of macromolecule biosynthetic process (GO:0010558)	226	144	70.17	+	2.05	5.91E-11	2.02E-09
negative regulation of signal transduction (GO:0009968)	146	93	45.33	+	2.05	1.46E-07	3.47E-06
regulation of cell fate specification (GO:0042659)	63	40	19.56	+	2.04	6.56E-04	7.28E-03
regulation of cell fate commitment (GO:0010453)	63	40	19.56	+	2.04	6.56E-04	7.27E-03
positive regulation of cellular component organization (GO:0051130)	178	113	55.27	+	2.04	8.66E-09	2.32E-07
meiosis I (GO:0007127)	52	33	16.14	+	2.04	1.93E-03	1.93E-02
protein modification by small protein conjugation (GO:0032446)	238	151	73.89	+	2.04	2.28E-11	8.31E-10
sexual reproduction (GO:0019953)	421	267	130.71	+	2.04	4.50E-19	3.06E-17
regulation of cytoskeleton organization (GO:0051493)	112	71	34.77	+	2.04	4.66E-06	9.27E-05
protein ubiquitination (GO:0016567)	210	133	65.20	+	2.04	3.66E-10	1.17E-08
mitochondrial transport (GO:0006839)	49	31	15.21	+	2.04	3.36E-03	3.11E-02
regulation of synapse organization (GO:0050807)	49	31	15.21	+	2.04	3.36E-03	3.10E-02
response to heat (GO:0009408)	76	48	23.60	+	2.03	1.83E-04	2.42E-03
regulation of protein kinase activity (GO:0045859)	76	48	23.60	+	2.03	1.83E-04	2.41E-03
negative regulation of amide metabolic process (GO:0034249)	57	36	17.70	+	2.03	1.31E-03	1.36E-02
negative regulation of response to stimulus (GO:0048585)	179	113	55.58	+	2.03	9.47E-09	2.52E-07
vulval development (GO:0040025)	84	53	26.08	+	2.03	1.07E-04	1.51E-03
negative regulation of developmental process (GO:0051093)	111	70	34.46	+	2.03	6.28E-06	1.23E-04
cellular response to stress (GO:0033554)	545	343	169.21	+	2.03	6.87E-24	7.29E-22
protein-containing complex organization (GO:0043933)	520	327	161.45	+	2.03	1.00E-22	9.61E-21
negative regulation of cellular process (GO:0048523)	678	426	210.50	+	2.02	1.78E-29	2.39E-27
negative regulation of translation (GO:0017148)	56	35	17.39	+	2.01	1.79E-03	1.81E-02
vesicle organization (GO:0016050)	88	55	27.32	+	2.01	9.98E-05	1.43E-03
negative regulation of cell communication (GO:0010648)	152	95	47.19	+	2.01	2.31E-07	5.23E-06
negative regulation of signaling (GO:0023057)	152	95	47.19	+	2.01	2.31E-07	5.21E-06
vesicle-mediated transport (GO:0016192)	434	271	134.75	+	2.01	8.46E-19	5.68E-17
regulation of developmental process (GO:0050793)	521	325	161.76	+	2.01	3.33E-22	2.96E-20
proteolysis involved in protein catabolic process (GO:0051603)	294	183	91.28	+	2.00	6.00E-13	2.47E-11
regulation of protein polymerization (GO:0032271)	45	28	13.97	+	2.00	5.35E-03	4.63E-02
protein acylation (GO:0043543)	58	36	18.01	+	2.00	1.46E-03	1.49E-02
regulation of cell migration (GO:0030334)	100	62	31.05	+	2.00	3.71E-05	6.15E-04
regulation of cell projection organization (GO:0031344)	120	74	37.26	+	1.99	8.34E-06	1.60E-04
regulation of signal transduction (GO:0009966)	318	196	98.73	+	1.99	1.79E-13	7.74E-12
nematode larval development (GO:0002119)	356	219	110.53	+	1.98	7.69E-15	3.91E-13
regulation of plasma membrane bounded cell projection organization (GO:0120035)	114	70	35.39	+	1.98	1.63E-05	2.88E-04
macromolecule localization (GO:0033036)	782	480	242.79	+	1.98	1.89E-31	3.09E-29
embryonic pattern specification (GO:0009880)	49	30	15.21	+	1.97	4.92E-03	4.30E-02
larval development (GO:0002164)	366	224	113.64	+	1.97	5.23E-15	2.70E-13
organelle organization (GO:0006996)	1087	665	337.49	+	1.97	1.79E-43	4.51E-41
proton transmembrane transport (GO:1902600)	54	33	16.77	+	1.97	3.32E-03	3.08E-02
mRNA catabolic process (GO:0006402)	72	44	22.35	+	1.97	6.14E-04	6.90E-03
regulation of cell motility (GO:2000145)	105	64	32.60	+	1.96	3.72E-05	6.15E-04
post-embryonic animal organ development (GO:0048569)	87	53	27.01	+	1.96	1.94E-04	2.54E-03
apoptotic process (GO:0006915)	87	53	27.01	+	1.96	1.94E-04	2.53E-03
reproductive system development (GO:0061458)	143	87	44.40	+	1.96	1.59E-06	3.35E-05
reproductive structure development (GO:0048608)	143	87	44.40	+	1.96	1.59E-06	3.34E-05
pattern specification process (GO:0007389)	125	76	38.81	+	1.96	8.17E-06	1.57E-04
nitrogen compound transport (GO:0071705)	591	359	183.49	+	1.96	4.34E-23	4.30E-21
regulation of cell growth (GO:0001558)	61	37	18.94	+	1.95	1.81E-03	1.82E-02
protein catabolic process (GO:0030163)	316	191	98.11	+	1.95	1.36E-12	5.40E-11
positive regulation of nitrogen compound metabolic process (GO:0051173)	523	316	162.38	+	1.95	4.50E-20	3.24E-18
response to topologically incorrect protein (GO:0035966)	202	122	62.72	+	1.95	1.66E-08	4.33E-07
transport along microtubule (GO:0010970)	53	32	16.46	+	1.94	4.50E-03	3.99E-02
microtubule-based transport (GO:0099111)	53	32	16.46	+	1.94	4.50E-03	3.99E-02
cellular component biogenesis (GO:0044085)	782	472	242.79	+	1.94	1.08E-29	1.56E-27
meiotic chromosome segregation (GO:0045132)	78	47	24.22	+	1.94	4.61E-04	5.36E-03
negative regulation of gene expression (GO:0010629)	269	162	83.52	+	1.94	1.02E-10	3.45E-09
cellular component organization or biogenesis (GO:0071840)	1901	1144	590.22	+	1.94	6.09E-75	3.68E-72
endomembrane system organization (GO:0010256)	148	89	45.95	+	1.94	1.60E-06	3.34E-05
regulation of signaling (GO:0023051)	401	241	124.50	+	1.94	2.21E-15	1.18E-13
regulation of cell communication (GO:0010646)	403	242	125.12	+	1.93	1.82E-15	9.90E-14
cellular nitrogen compound metabolic process (GO:0034641)	1752	1052	543.96	+	1.93	6.34E-68	3.48E-65
positive regulation of macromolecule metabolic process (GO:0010604)	588	353	182.56	+	1.93	4.40E-22	3.86E-20
response to extracellular stimulus (GO:0009991)	85	51	26.39	+	1.93	3.50E-04	4.24E-03
positive regulation of developmental process (GO:0051094)	270	162	83.83	+	1.93	1.08E-10	3.64E-09
tRNA metabolic process (GO:0006399)	132	79	40.98	+	1.93	9.24E-06	1.75E-04
methylation (GO:0032259)	132	79	40.98	+	1.93	9.24E-06	1.75E-04
regionalization (GO:0003002)	107	64	33.22	+	1.93	6.09E-05	9.27E-04
regulation of multicellular organismal development (GO:2000026)	194	116	60.23	+	1.93	5.71E-08	1.42E-06
response to nutrient levels (GO:0031667)	82	49	25.46	+	1.92	4.18E-04	4.92E-03
cytoskeleton-dependent intracellular transport (GO:0030705)	67	40	20.80	+	1.92	1.36E-03	1.40E-02
cellular response to topologically incorrect protein (GO:0035967)	193	115	59.92	+	1.92	7.58E-08	1.87E-06
sex differentiation (GO:0007548)	230	137	71.41	+	1.92	4.39E-09	1.25E-07
nucleic acid metabolic process (GO:0090304)	1234	734	383.13	+	1.92	6.17E-45	1.86E-42
regulation of localization (GO:0032879)	389	231	120.78	+	1.91	2.39E-14	1.15E-12
cellular component organization (GO:0016043)	1756	1040	545.20	+	1.91	1.16E-64	5.85E-62
cellular process involved in reproduction in multicellular organism (GO:0022412)	206	122	63.96	+	1.91	4.32E-08	1.09E-06
reproduction (GO:0000003)	801	474	248.69	+	1.91	2.19E-28	2.70E-26
organelle assembly (GO:0070925)	257	152	79.79	+	1.90	7.80E-10	2.38E-08
response to unfolded protein (GO:0006986)	186	110	57.75	+	1.90	1.95E-07	4.46E-06
gamete generation (GO:0007276)	252	149	78.24	+	1.90	1.14E-09	3.42E-08
embryo development (GO:0009790)	516	305	160.21	+	1.90	1.97E-18	1.31E-16
nuclear-transcribed mRNA catabolic process (GO:0000956)	66	39	20.49	+	1.90	1.82E-03	1.82E-02
regulation of feeding behavior (GO:0060259)	61	36	18.94	+	1.90	3.74E-03	3.40E-02
positive regulation of cell projection organization (GO:0031346)	56	33	17.39	+	1.90	5.53E-03	4.72E-02
response to temperature stimulus (GO:0009266)	112	66	34.77	+	1.90	6.00E-05	9.18E-04
morphogenesis of an epithelium (GO:0002009)	56	33	17.39	+	1.90	5.53E-03	4.71E-02
regulation of locomotion (GO:0040012)	287	169	89.11	+	1.90	1.14E-10	3.82E-09
endocytosis (GO:0006897)	158	93	49.06	+	1.90	2.10E-06	4.37E-05
reproductive process (GO:0022414)	745	438	231.31	+	1.89	9.20E-26	1.01E-23
cellular response to unfolded protein (GO:0034620)	182	107	56.51	+	1.89	3.12E-07	6.97E-06
macromolecule catabolic process (GO:0009057)	434	255	134.75	+	1.89	2.22E-15	1.18E-13
cytoskeleton organization (GO:0007010)	385	226	119.53	+	1.89	1.04E-13	4.63E-12
post-embryonic development (GO:0009791)	399	234	123.88	+	1.89	4.42E-14	2.04E-12
positive regulation of metabolic process (GO:0009893)	650	381	201.81	+	1.89	2.20E-22	1.98E-20
nucleobase-containing compound catabolic process (GO:0034655)	128	75	39.74	+	1.89	2.08E-05	3.61E-04
nucleobase-containing compound transport (GO:0015931)	99	58	30.74	+	1.89	2.11E-04	2.72E-03
nematode male tail tip morphogenesis (GO:0045138)	77	45	23.91	+	1.88	1.23E-03	1.28E-02
female gamete generation (GO:0007292)	144	84	44.71	+	1.88	9.80E-06	1.84E-04
regulation of supramolecular fiber organization (GO:1902903)	72	42	22.35	+	1.88	1.81E-03	1.82E-02
nucleobase-containing compound metabolic process (GO:0006139)	1479	862	459.20	+	1.88	1.18E-50	4.45E-48
multicellular organismal reproductive process (GO:0048609)	273	159	84.76	+	1.88	7.41E-10	2.30E-08
membrane organization (GO:0061024)	213	124	66.13	+	1.88	6.62E-08	1.64E-06
regulation of response to stimulus (GO:0048583)	462	268	143.44	+	1.87	1.52E-15	8.36E-14
heterocycle metabolic process (GO:0046483)	1528	886	474.41	+	1.87	1.85E-51	7.98E-49
protein-containing complex assembly (GO:0065003)	326	189	101.22	+	1.87	2.83E-11	1.02E-09
positive regulation of signaling (GO:0023056)	140	81	43.47	+	1.86	1.51E-05	2.71E-04
negative regulation of transcription by RNA polymerase II (GO:0000122)	121	70	37.57	+	1.86	5.32E-05	8.26E-04
cellular aromatic compound metabolic process (GO:0006725)	1531	885	475.34	+	1.86	6.39E-51	2.58E-48
germ cell development (GO:0007281)	173	100	53.71	+	1.86	1.38E-06	2.92E-05
RNA metabolic process (GO:0016070)	978	565	303.65	+	1.86	7.69E-32	1.29E-29
positive regulation of cell communication (GO:0010647)	142	82	44.09	+	1.86	1.25E-05	2.26E-04
cellular component assembly (GO:0022607)	629	363	195.29	+	1.86	1.50E-20	1.12E-18
response to endoplasmic reticulum stress (GO:0034976)	205	118	63.65	+	1.85	2.20E-07	5.00E-06
cell death (GO:0008219)	146	84	45.33	+	1.85	1.12E-05	2.05E-04
organonitrogen compound biosynthetic process (GO:1901566)	725	417	225.10	+	1.85	2.69E-23	2.71E-21
positive regulation of transport (GO:0051050)	127	73	39.43	+	1.85	5.29E-05	8.22E-04
regulation of cellular component size (GO:0032535)	108	62	33.53	+	1.85	1.84E-04	2.42E-03
histone modification (GO:0016570)	115	66	35.71	+	1.85	1.03E-04	1.47E-03
developmental process involved in reproduction (GO:0003006)	434	249	134.75	+	1.85	3.31E-14	1.54E-12
positive regulation of developmental growth (GO:0048639)	68	39	21.11	+	1.85	2.89E-03	2.73E-02
positive regulation of growth (GO:0045927)	89	51	27.63	+	1.85	6.57E-04	7.27E-03
macromolecule methylation (GO:0043414)	103	59	31.98	+	1.84	2.70E-04	3.38E-03
positive regulation of transcription by RNA polymerase II (GO:0045944)	234	134	72.65	+	1.84	4.23E-08	1.08E-06
negative regulation of biological process (GO:0048519)	1032	590	320.41	+	1.84	2.62E-32	4.53E-30
RNA catabolic process (GO:0006401)	91	52	28.25	+	1.84	7.21E-04	7.95E-03
cellular nitrogen compound biosynthetic process (GO:0044271)	860	491	267.01	+	1.84	9.53E-27	1.09E-24
regulation of growth (GO:0040008)	163	93	50.61	+	1.84	5.54E-06	1.09E-04
positive regulation of cellular metabolic process (GO:0031325)	498	284	154.62	+	1.84	8.37E-16	4.73E-14
regulation of apoptotic process (GO:0042981)	93	53	28.87	+	1.84	5.87E-04	6.65E-03
regulation of transport (GO:0051049)	272	155	84.45	+	1.84	3.69E-09	1.06E-07
positive regulation of RNA metabolic process (GO:0051254)	337	192	104.63	+	1.84	5.27E-11	1.82E-09
positive regulation of biological process (GO:0048518)	1221	694	379.09	+	1.83	1.01E-37	2.26E-35
organic cyclic compound metabolic process (GO:1901360)	1582	899	491.18	+	1.83	1.55E-49	5.50E-47
intracellular signal transduction (GO:0035556)	345	196	107.12	+	1.83	4.24E-11	1.49E-09
positive regulation of cellular process (GO:0048522)	932	529	289.37	+	1.83	2.17E-28	2.73E-26
regulation of programmed cell death (GO:0043067)	104	59	32.29	+	1.83	3.99E-04	4.73E-03
response to organic substance (GO:0010033)	402	228	124.81	+	1.83	1.05E-12	4.19E-11
ribonucleotide biosynthetic process (GO:0009260)	106	60	32.91	+	1.82	3.19E-04	3.89E-03
ribose phosphate biosynthetic process (GO:0046390)	108	61	33.53	+	1.82	2.63E-04	3.30E-03
positive regulation of nucleobase-containing compound metabolic process (GO:0045935)	356	201	110.53	+	1.82	3.00E-11	1.08E-09
embryonic morphogenesis (GO:0048598)	151	85	46.88	+	1.81	2.03E-05	3.53E-04
regulation of multicellular organism growth (GO:0040014)	80	45	24.84	+	1.81	2.06E-03	2.05E-02
regulation of anatomical structure morphogenesis (GO:0022603)	144	81	44.71	+	1.81	3.66E-05	6.09E-04
regulation of developmental growth (GO:0048638)	137	77	42.54	+	1.81	4.86E-05	7.68E-04
regulation of protein metabolic process (GO:0051246)	452	254	140.34	+	1.81	1.18E-13	5.22E-12
positive regulation of signal transduction (GO:0009967)	105	59	32.60	+	1.81	4.19E-04	4.93E-03
regulation of reproductive process (GO:2000241)	230	129	71.41	+	1.81	1.71E-07	3.95E-06
animal organ development (GO:0048513)	337	189	104.63	+	1.81	1.92E-10	6.33E-09
response to nitrogen compound (GO:1901698)	132	74	40.98	+	1.81	7.14E-05	1.06E-03
negative regulation of metabolic process (GO:0009892)	596	334	185.05	+	1.80	1.72E-17	1.08E-15
regulation of anatomical structure size (GO:0090066)	116	65	36.02	+	1.80	2.08E-04	2.69E-03
heterocycle catabolic process (GO:0046700)	141	79	43.78	+	1.80	4.33E-05	6.93E-04
cellular nitrogen compound catabolic process (GO:0044270)	141	79	43.78	+	1.80	4.33E-05	6.92E-04
positive regulation of cellular biosynthetic process (GO:0031328)	340	190	105.56	+	1.80	2.22E-10	7.26E-09
positive regulation of reproductive process (GO:2000243)	145	81	45.02	+	1.80	3.87E-05	6.32E-04
animal organ morphogenesis (GO:0009887)	145	81	45.02	+	1.80	3.87E-05	6.30E-04
RNA modification (GO:0009451)	104	58	32.29	+	1.80	5.49E-04	6.28E-03
positive regulation of biosynthetic process (GO:0009891)	341	190	105.87	+	1.79	2.40E-10	7.79E-09
endoplasmic reticulum unfolded protein response (GO:0030968)	158	88	49.06	+	1.79	2.12E-05	3.66E-04
regulation of phosphate metabolic process (GO:0019220)	169	94	52.47	+	1.79	1.06E-05	1.95E-04
regulation of phosphorus metabolic process (GO:0051174)	169	94	52.47	+	1.79	1.06E-05	1.94E-04
cellular response to organic substance (GO:0071310)	295	164	91.59	+	1.79	4.78E-09	1.35E-07
regulation of actin filament-based process (GO:0032970)	72	40	22.35	+	1.79	5.02E-03	4.37E-02
secretion by cell (GO:0032940)	90	50	27.94	+	1.79	1.33E-03	1.37E-02
macromolecule biosynthetic process (GO:0009059)	834	463	258.94	+	1.79	2.28E-23	2.34E-21
multicellular organism reproduction (GO:0032504)	382	212	118.60	+	1.79	3.14E-11	1.12E-09
positive regulation of catalytic activity (GO:0043085)	164	91	50.92	+	1.79	1.54E-05	2.74E-04
positive regulation of macromolecule biosynthetic process (GO:0010557)	332	184	103.08	+	1.79	7.09E-10	2.21E-08
negative regulation of macromolecule metabolic process (GO:0010605)	574	318	178.21	+	1.78	3.45E-16	1.99E-14
response to organonitrogen compound (GO:0010243)	130	72	40.36	+	1.78	1.21E-04	1.71E-03
purine ribonucleotide biosynthetic process (GO:0009152)	94	52	29.19	+	1.78	1.18E-03	1.24E-02
nucleotide biosynthetic process (GO:0009165)	132	73	40.98	+	1.78	1.32E-04	1.84E-03
tissue morphogenesis (GO:0048729)	76	42	23.60	+	1.78	3.29E-03	3.06E-02
aromatic compound catabolic process (GO:0019439)	147	81	45.64	+	1.77	5.85E-05	9.00E-04
regulation of cell development (GO:0060284)	80	44	24.84	+	1.77	2.91E-03	2.74E-02
positive regulation of RNA biosynthetic process (GO:1902680)	300	165	93.14	+	1.77	8.20E-09	2.21E-07
positive regulation of DNA-templated transcription (GO:0045893)	300	165	93.14	+	1.77	8.20E-09	2.20E-07
purine-containing compound biosynthetic process (GO:0072522)	111	61	34.46	+	1.77	5.72E-04	6.51E-03
nucleoside phosphate biosynthetic process (GO:1901293)	133	73	41.29	+	1.77	1.40E-04	1.93E-03
cell part morphogenesis (GO:0032990)	146	80	45.33	+	1.76	7.59E-05	1.12E-03
negative regulation of multicellular organismal process (GO:0051241)	115	63	35.71	+	1.76	5.11E-04	5.89E-03
organic cyclic compound catabolic process (GO:1901361)	152	83	47.19	+	1.76	5.53E-05	8.53E-04
cell morphogenesis (GO:0000902)	154	84	47.81	+	1.76	6.04E-05	9.22E-04
positive regulation of molecular function (GO:0044093)	189	103	58.68	+	1.76	8.16E-06	1.58E-04
regulation of phosphorylation (GO:0042325)	145	79	45.02	+	1.75	9.84E-05	1.42E-03
multicellular organism development (GO:0007275)	1261	687	391.51	+	1.75	5.00E-33	9.75E-31
modulation of chemical synaptic transmission (GO:0050804)	90	49	27.94	+	1.75	2.51E-03	2.43E-02
regulation of trans-synaptic signaling (GO:0099177)	90	49	27.94	+	1.75	2.51E-03	2.42E-02
cell migration (GO:0016477)	114	62	35.39	+	1.75	4.99E-04	5.77E-03
tube development (GO:0035295)	103	56	31.98	+	1.75	9.97E-04	1.07E-02
nervous system development (GO:0007399)	333	181	103.39	+	1.75	3.42E-09	9.90E-08
cell development (GO:0048468)	440	239	136.61	+	1.75	9.31E-12	3.52E-10
cellular biosynthetic process (GO:0044249)	1129	613	350.53	+	1.75	4.36E-29	5.73E-27
actin filament-based process (GO:0030029)	179	97	55.58	+	1.75	1.72E-05	3.03E-04
axonogenesis (GO:0007409)	120	65	37.26	+	1.74	4.74E-04	5.50E-03
system development (GO:0048731)	523	283	162.38	+	1.74	1.22E-13	5.36E-12
actin cytoskeleton organization (GO:0030036)	174	94	54.02	+	1.74	2.50E-05	4.29E-04
regulation of secretion (GO:0051046)	87	47	27.01	+	1.74	2.97E-03	2.78E-02
regulation of catalytic activity (GO:0050790)	464	250	144.06	+	1.74	4.65E-12	1.80E-10
cell morphogenesis involved in differentiation (GO:0000904)	130	70	40.36	+	1.73	3.04E-04	3.73E-03
oogenesis (GO:0048477)	117	63	36.33	+	1.73	5.70E-04	6.50E-03
regulation of cell differentiation (GO:0045595)	162	87	50.30	+	1.73	6.45E-05	9.72E-04
neuron projection morphogenesis (GO:0048812)	136	73	42.23	+	1.73	2.23E-04	2.86E-03
plasma membrane bounded cell projection morphogenesis (GO:0120039)	136	73	42.23	+	1.73	2.23E-04	2.85E-03
actin filament organization (GO:0007015)	82	44	25.46	+	1.73	4.37E-03	3.90E-02
macromolecule metabolic process (GO:0043170)	3158	1694	980.49	+	1.73	1.85E-86	1.40E-83
cell morphogenesis involved in neuron differentiation (GO:0048667)	125	67	38.81	+	1.73	4.44E-04	5.18E-03
regulation of molecular function (GO:0065009)	521	279	161.76	+	1.72	4.91E-13	2.05E-11
cell projection morphogenesis (GO:0048858)	142	76	44.09	+	1.72	2.12E-04	2.73E-03
negative regulation of nitrogen compound metabolic process (GO:0051172)	380	203	117.98	+	1.72	1.06E-09	3.20E-08
regulation of gene expression (GO:0010468)	1429	761	443.67	+	1.72	2.63E-34	5.49E-32
import into cell (GO:0098657)	203	108	63.03	+	1.71	1.14E-05	2.06E-04
cellular metabolic process (GO:0044237)	3132	1666	972.42	+	1.71	1.28E-82	8.59E-80
cellular component morphogenesis (GO:0032989)	188	100	58.37	+	1.71	2.57E-05	4.39E-04
tissue development (GO:0009888)	158	84	49.06	+	1.71	9.92E-05	1.43E-03
organic substance transport (GO:0071702)	809	429	251.18	+	1.71	4.49E-19	3.08E-17
response to oxidative stress (GO:0006979)	100	53	31.05	+	1.71	2.17E-03	2.14E-02
nucleotide metabolic process (GO:0009117)	204	108	63.34	+	1.71	1.20E-05	2.16E-04
tRNA processing (GO:0008033)	85	45	26.39	+	1.71	4.99E-03	4.36E-02
cellular homeostasis (GO:0019725)	157	83	48.75	+	1.70	1.27E-04	1.78E-03
organonitrogen compound catabolic process (GO:1901565)	458	242	142.20	+	1.70	4.88E-11	1.71E-09
purine nucleotide biosynthetic process (GO:0006164)	106	56	32.91	+	1.70	1.58E-03	1.61E-02
nitrogen compound metabolic process (GO:0006807)	3548	1874	1101.58	+	1.70	1.43E-93	1.45E-90
regulation of metabolic process (GO:0019222)	1846	975	573.14	+	1.70	1.23E-43	3.23E-41
regulation of macromolecule metabolic process (GO:0060255)	1742	919	540.85	+	1.70	9.39E-41	2.27E-38
digestive system development (GO:0055123)	91	48	28.25	+	1.70	3.61E-03	3.31E-02
digestive tract development (GO:0048565)	91	48	28.25	+	1.70	3.61E-03	3.30E-02
regulation of cellular metabolic process (GO:0031323)	1409	743	437.46	+	1.70	2.02E-32	3.71E-30
supramolecular fiber organization (GO:0097435)	152	80	47.19	+	1.70	1.85E-04	2.43E-03
organic substance biosynthetic process (GO:1901576)	1303	685	404.55	+	1.69	1.39E-29	1.96E-27
dauer larval development (GO:0040024)	99	52	30.74	+	1.69	2.79E-03	2.66E-02
biosynthetic process (GO:0009058)	1331	696	413.25	+	1.68	1.70E-29	2.34E-27
nucleoside phosphate metabolic process (GO:0006753)	207	108	64.27	+	1.68	1.83E-05	3.21E-04
organophosphate biosynthetic process (GO:0090407)	257	134	79.79	+	1.68	1.94E-06	4.04E-05
regulation of primary metabolic process (GO:0080090)	1531	798	475.34	+	1.68	1.03E-33	2.07E-31
response to oxygen-containing compound (GO:1901700)	165	86	51.23	+	1.68	1.34E-04	1.86E-03
export from cell (GO:0140352)	100	52	31.05	+	1.67	3.88E-03	3.52E-02
cellular developmental process (GO:0048869)	801	416	248.69	+	1.67	2.39E-17	1.49E-15
regulation of multicellular organismal process (GO:0051239)	501	260	155.55	+	1.67	3.71E-11	1.31E-09
male sex differentiation (GO:0046661)	108	56	33.53	+	1.67	2.29E-03	2.24E-02
regulation of nitrogen compound metabolic process (GO:0051171)	1511	783	469.13	+	1.67	2.21E-32	3.92E-30
nucleobase-containing small molecule metabolic process (GO:0055086)	249	129	77.31	+	1.67	4.29E-06	8.57E-05
neuron projection development (GO:0031175)	168	87	52.16	+	1.67	1.50E-04	2.04E-03
cell differentiation (GO:0030154)	797	412	247.45	+	1.66	6.28E-17	3.80E-15
anatomical structure morphogenesis (GO:0009653)	561	290	174.18	+	1.66	3.30E-12	1.29E-10
purine-containing compound metabolic process (GO:0072521)	184	95	57.13	+	1.66	9.04E-05	1.31E-03
positive regulation of locomotion (GO:0040017)	126	65	39.12	+	1.66	1.13E-03	1.18E-02
muscle structure development (GO:0061061)	95	49	29.50	+	1.66	5.64E-03	4.79E-02
ribonucleotide metabolic process (GO:0009259)	159	82	49.37	+	1.66	3.21E-04	3.90E-03
male anatomical structure morphogenesis (GO:0090598)	99	51	30.74	+	1.66	4.97E-03	4.34E-02
secretion (GO:0046903)	101	52	31.36	+	1.66	4.03E-03	3.63E-02
catabolic process (GO:0009056)	847	436	262.98	+	1.66	1.41E-17	9.15E-16
positive regulation of response to stimulus (GO:0048584)	173	89	53.71	+	1.66	1.80E-04	2.39E-03
axon development (GO:0061564)	141	72	43.78	+	1.64	8.53E-04	9.26E-03
ribose phosphate metabolic process (GO:0019693)	163	83	50.61	+	1.64	3.71E-04	4.45E-03
protein metabolic process (GO:0019538)	1975	1005	613.20	+	1.64	7.20E-40	1.67E-37
intracellular chemical homeostasis (GO:0055082)	114	58	35.39	+	1.64	2.86E-03	2.71E-02
primary metabolic process (GO:0044238)	3998	2033	1241.29	+	1.64	8.04E-92	6.95E-89
regulation of transferase activity (GO:0051338)	120	61	37.26	+	1.64	2.08E-03	2.07E-02
cell motility (GO:0048870)	122	62	37.88	+	1.64	2.21E-03	2.16E-02
regulation of nucleobase-containing compound metabolic process (GO:0019219)	1122	570	348.36	+	1.64	5.90E-22	5.10E-20
regulation of RNA metabolic process (GO:0051252)	1076	546	334.08	+	1.63	5.63E-21	4.48E-19
regulation of transcription by RNA polymerase II (GO:0006357)	677	343	210.19	+	1.63	2.38E-13	1.01E-11
metabolic process (GO:0008152)	4448	2248	1381.01	+	1.63	7.78E-103	1.18E-99
positive regulation of phosphorus metabolic process (GO:0010562)	101	51	31.36	+	1.63	5.43E-03	4.69E-02
positive regulation of phosphate metabolic process (GO:0045937)	101	51	31.36	+	1.63	5.43E-03	4.68E-02
axon guidance (GO:0007411)	103	52	31.98	+	1.63	5.75E-03	4.86E-02
cellular response to oxygen-containing compound (GO:1901701)	117	59	36.33	+	1.62	3.18E-03	2.96E-02
regulation of response to external stimulus (GO:0032101)	121	61	37.57	+	1.62	2.80E-03	2.66E-02
organic substance metabolic process (GO:0071704)	4223	2126	1311.15	+	1.62	4.21E-94	5.09E-91
purine ribonucleotide metabolic process (GO:0009150)	147	74	45.64	+	1.62	1.06E-03	1.12E-02
organic substance catabolic process (GO:1901575)	777	391	241.24	+	1.62	9.23E-15	4.57E-13
purine nucleotide metabolic process (GO:0006163)	173	87	53.71	+	1.62	3.15E-04	3.85E-03
regulation of cellular biosynthetic process (GO:0031326)	1124	565	348.98	+	1.62	5.50E-21	4.43E-19
neurogenesis (GO:0022008)	261	131	81.03	+	1.62	1.14E-05	2.07E-04
regulation of biosynthetic process (GO:0009889)	1134	569	352.08	+	1.62	5.82E-21	4.57E-19
organonitrogen compound metabolic process (GO:1901564)	2425	1213	752.91	+	1.61	2.65E-46	8.43E-44
neuron development (GO:0048666)	192	96	59.61	+	1.61	2.06E-04	2.67E-03
regulation of macromolecule biosynthetic process (GO:0010556)	1113	556	345.56	+	1.61	3.24E-20	2.39E-18
cellular response to chemical stimulus (GO:0070887)	450	224	139.72	+	1.60	1.40E-08	3.67E-07
generation of neurons (GO:0048699)	256	127	79.48	+	1.60	2.70E-05	4.60E-04
regulation of kinase activity (GO:0043549)	113	56	35.08	+	1.60	4.84E-03	4.26E-02
organophosphate metabolic process (GO:0019637)	409	202	126.99	+	1.59	1.05E-07	2.54E-06
heterocycle biosynthetic process (GO:0018130)	582	287	180.70	+	1.59	2.08E-10	6.82E-09
monoatomic cation homeostasis (GO:0055080)	120	59	37.26	+	1.58	4.64E-03	4.10E-02
locomotion (GO:0040011)	279	137	86.62	+	1.58	1.58E-05	2.80E-04
positive regulation of multicellular organismal process (GO:0051240)	263	129	81.66	+	1.58	3.34E-05	5.63E-04
protein modification process (GO:0036211)	1249	612	387.79	+	1.58	8.76E-21	6.79E-19
anatomical structure development (GO:0048856)	1656	811	514.15	+	1.58	1.15E-27	1.33E-25
response to stress (GO:0006950)	1035	506	321.35	+	1.57	4.22E-17	2.58E-15
macromolecule modification (GO:0043412)	1371	670	425.67	+	1.57	1.41E-22	1.32E-20
aromatic compound biosynthetic process (GO:0019438)	573	280	177.90	+	1.57	7.06E-10	2.21E-08
nucleobase-containing compound biosynthetic process (GO:0034654)	543	265	168.59	+	1.57	2.64E-09	7.70E-08
monoatomic ion homeostasis (GO:0050801)	123	60	38.19	+	1.57	5.09E-03	4.43E-02
glycerophospholipid metabolic process (GO:0006650)	119	58	36.95	+	1.57	5.82E-03	4.91E-02
developmental process (GO:0032502)	1801	873	559.17	+	1.56	1.02E-28	1.32E-26
cellular catabolic process (GO:0044248)	421	204	130.71	+	1.56	3.10E-07	6.95E-06
regulation of RNA biosynthetic process (GO:2001141)	986	477	306.13	+	1.56	1.51E-15	8.35E-14
regulation of DNA-templated transcription (GO:0006355)	985	476	305.82	+	1.56	1.87E-15	1.01E-13
neuron differentiation (GO:0030182)	232	112	72.03	+	1.55	1.60E-04	2.15E-03
cell fate commitment (GO:0045165)	199	96	61.79	+	1.55	5.46E-04	6.25E-03
response to abiotic stimulus (GO:0009628)	268	129	83.21	+	1.55	6.30E-05	9.55E-04
cell fate specification (GO:0001708)	148	71	45.95	+	1.55	3.08E-03	2.87E-02
homeostatic process (GO:0042592)	215	103	66.75	+	1.54	4.14E-04	4.89E-03
glycerolipid metabolic process (GO:0046486)	142	68	44.09	+	1.54	4.20E-03	3.76E-02
organic cyclic compound biosynthetic process (GO:1901362)	610	292	189.39	+	1.54	1.55E-09	4.60E-08
localization (GO:0051179)	2090	997	648.90	+	1.54	3.50E-31	5.42E-29
chemotaxis (GO:0006935)	171	81	53.09	+	1.53	2.20E-03	2.16E-02
regulation of behavior (GO:0050795)	169	80	52.47	+	1.52	2.64E-03	2.53E-02
cell projection organization (GO:0030030)	267	126	82.90	+	1.52	1.57E-04	2.12E-03
carbohydrate derivative biosynthetic process (GO:1901137)	318	150	98.73	+	1.52	3.63E-05	6.06E-04
proteolysis (GO:0006508)	621	290	192.81	+	1.50	1.26E-08	3.34E-07
plasma membrane bounded cell projection organization (GO:0120036)	257	120	79.79	+	1.50	3.04E-04	3.73E-03
establishment of localization (GO:0051234)	1887	875	585.87	+	1.49	3.60E-24	3.89E-22
cellular process (GO:0009987)	7148	3310	2219.30	+	1.49	2.33E-133	4.70E-130
taxis (GO:0042330)	182	84	56.51	+	1.49	3.63E-03	3.30E-02
carbohydrate derivative metabolic process (GO:1901135)	462	212	143.44	+	1.48	3.32E-06	6.72E-05
chemical homeostasis (GO:0048878)	175	80	54.33	+	1.47	4.83E-03	4.26E-02
small molecule metabolic process (GO:0044281)	747	341	231.93	+	1.47	4.07E-09	1.17E-07
small molecule biosynthetic process (GO:0044283)	171	78	53.09	+	1.47	5.52E-03	4.74E-02
phosphorus metabolic process (GO:0006793)	1032	470	320.41	+	1.47	4.24E-12	1.66E-10
phosphate-containing compound metabolic process (GO:0006796)	1017	463	315.76	+	1.47	7.27E-12	2.76E-10
lipid biosynthetic process (GO:0008610)	211	96	65.51	+	1.47	2.32E-03	2.27E-02
transport (GO:0006810)	1819	826	564.76	+	1.46	9.42E-21	7.21E-19
RNA biosynthetic process (GO:0032774)	366	166	113.64	+	1.46	6.93E-05	1.03E-03
carboxylic acid metabolic process (GO:0019752)	397	180	123.26	+	1.46	3.07E-05	5.18E-04
oxoacid metabolic process (GO:0043436)	398	180	123.57	+	1.46	3.82E-05	6.26E-04
regulation of biological quality (GO:0065008)	592	265	183.80	+	1.44	8.88E-07	1.91E-05
biological regulation (GO:0065007)	4349	1945	1350.27	+	1.44	9.39E-52	4.37E-49
DNA-templated transcription (GO:0006351)	359	160	111.46	+	1.44	1.69E-04	2.25E-03
regulation of biological process (GO:0050789)	4101	1809	1273.27	+	1.42	3.38E-44	9.28E-42
regulation of cellular process (GO:0050794)	3578	1564	1110.89	+	1.41	2.86E-35	6.18E-33
cellular lipid metabolic process (GO:0044255)	417	182	129.47	+	1.41	1.45E-04	1.99E-03
multicellular organismal process (GO:0032501)	2274	985	706.03	+	1.40	5.12E-20	3.64E-18
phosphorylation (GO:0016310)	530	229	164.55	+	1.39	3.70E-05	6.15E-04
biological_process (GO:0008150)	9535	4116	2960.42	+	1.39	5.90E-149	1.78E-145
organic acid metabolic process (GO:0006082)	436	187	135.37	+	1.38	2.36E-04	3.01E-03
peptidyl-amino acid modification (GO:0018193)	402	171	124.81	+	1.37	6.01E-04	6.77E-03
protein phosphorylation (GO:0006468)	416	174	129.16	+	1.35	1.02E-03	1.09E-02
response to chemical (GO:0042221)	961	394	298.37	+	1.32	3.06E-06	6.20E-05
lipid metabolic process (GO:0006629)	534	211	165.80	+	1.27	2.94E-03	2.76E-02
cellular response to stimulus (GO:0051716)	2170	791	673.74	+	1.17	4.80E-05	7.60E-04
response to stimulus (GO:0050896)	2748	994	853.20	+	1.17	1.05E-05	1.94E-04
Unclassified (UNCLASSIFIED)	10286	2038	3193.58	-	.64	5.90E-149	3.57E-145
chemosensory behavior (GO:0007635)	231	37	71.72	-	.52	6.59E-05	9.91E-04
system process (GO:0003008)	609	97	189.08	-	.51	3.20E-11	1.14E-09
nervous system process (GO:0050877)	551	76	171.07	-	.44	2.15E-13	9.22E-12
neuropeptide signaling pathway (GO:0007218)	138	19	42.85	-	.44	3.21E-04	3.91E-03
G protein-coupled receptor signaling pathway (GO:0007186)	700	79	217.34	-	.36	1.19E-22	1.12E-20
olfactory behavior (GO:0042048)	193	18	59.92	-	.30	1.26E-08	3.33E-07
sensory perception (GO:0007600)	403	36	125.12	-	.29	1.61E-17	1.04E-15
sensory perception of chemical stimulus (GO:0007606)	375	31	116.43	-	.27	1.67E-17	1.06E-15
detection of stimulus (GO:0051606)	230	14	71.41	-	.20	5.67E-14	2.60E-12
sensory perception of smell (GO:0007608)	189	9	58.68	-	.15	2.33E-13	9.90E-12
detection of stimulus involved in sensory perception (GO:0050906)	203	7	63.03	-	.11	2.76E-16	1.60E-14
detection of chemical stimulus involved in sensory perception of smell (GO:0050911)	181	6	56.20	-	.11	7.59E-15	3.89E-13
detection of chemical stimulus involved in sensory perception (GO:0050907)	185	6	57.44	-	.10	3.22E-15	1.69E-13
detection of chemical stimulus (GO:0009593)	189	6	58.68	-	.10	1.39E-15	7.78E-14
