# Supplementary material for: A new perspective on microRNA-guided gene regulation specificity, and its potential generalization to transcription factors and RNA-binding proteins
Source: Nucleic Acids Res. 2024 Aug 16;52(16):9360–8. doi: 10.1093/nar/gkae694 (PMC11381331; doi:10.1093/nar/gkae694)
Supplement: gkae694_Supplemental_Files [file gkae694_supplemental_files.zip › Figure_2/analysis_miR-96.txt]

Analysis Type:	PANTHER Overrepresentation Test (Released 20231017)
Annotation Version and Release Date:	GO Ontology database DOI:  10.5281/zenodo.7942786 Released 2023-01-05
Analyzed List:	upload_1 (Mus musculus)
Reference List:	Mus musculus (all genes in database)
Test Type:	FISHER
Correction:	FDR
GO biological process complete	Mus musculus - REFLIST (21983)	upload_1 (1027)	upload_1 (expected)	upload_1 (over/under)	upload_1 (fold Enrichment)	upload_1 (raw P-value)	upload_1 (FDR)
forebrain astrocyte development (GO:0021897)	3	3	.14	+	21.41	1.60E-03	3.72E-02
forebrain astrocyte differentiation (GO:0021896)	3	3	.14	+	21.41	1.60E-03	3.71E-02
establishment of planar polarity of embryonic epithelium (GO:0042249)	5	4	.23	+	17.12	4.15E-04	1.21E-02
dopaminergic neuron axon guidance (GO:0036514)	6	4	.28	+	14.27	6.67E-04	1.83E-02
planar cell polarity pathway involved in axon guidance (GO:1904938)	6	4	.28	+	14.27	6.67E-04	1.83E-02
TORC2 signaling (GO:0038203)	9	5	.42	+	11.89	2.51E-04	8.03E-03
establishment of centrosome localization (GO:0051660)	9	5	.42	+	11.89	2.51E-04	8.01E-03
miRNA-mediated gene silencing by inhibition of translation (GO:0035278)	14	7	.65	+	10.70	2.32E-05	1.07E-03
positive regulation of muscle adaptation (GO:0014744)	8	4	.37	+	10.70	1.46E-03	3.49E-02
positive regulation of early endosome to late endosome transport (GO:2000643)	9	4	.42	+	9.51	2.04E-03	4.48E-02
regulation of microtubule binding (GO:1904526)	9	4	.42	+	9.51	2.04E-03	4.47E-02
O-glycan processing (GO:0016266)	9	4	.42	+	9.51	2.04E-03	4.47E-02
motor neuron migration (GO:0097475)	15	6	.70	+	8.56	2.37E-04	7.71E-03
actin filament-based transport (GO:0099515)	22	8	1.03	+	7.78	3.73E-05	1.61E-03
positive regulation of cytoplasmic transport (GO:1903651)	14	5	.65	+	7.64	1.21E-03	2.99E-02
regulation of modification of synaptic structure (GO:1905244)	23	8	1.07	+	7.45	4.83E-05	1.98E-03
centrosome localization (GO:0051642)	33	11	1.54	+	7.14	2.62E-06	1.51E-04
insulin-like growth factor receptor signaling pathway (GO:0048009)	33	11	1.54	+	7.14	2.62E-06	1.51E-04
regulation of modification of postsynaptic structure (GO:0099159)	18	6	.84	+	7.14	5.25E-04	1.48E-02
microtubule organizing center localization (GO:0061842)	34	11	1.59	+	6.93	3.33E-06	1.87E-04
negative regulation of translational initiation (GO:0045947)	16	5	.75	+	6.69	1.96E-03	4.34E-02
Rac protein signal transduction (GO:0016601)	26	8	1.21	+	6.59	9.87E-05	3.66E-03
miRNA-mediated gene silencing (GO:0035195)	23	7	1.07	+	6.51	2.85E-04	8.89E-03
cellular response to platelet-derived growth factor stimulus (GO:0036120)	20	6	.93	+	6.42	8.31E-04	2.19E-02
vesicle transport along actin filament (GO:0030050)	20	6	.93	+	6.42	8.31E-04	2.18E-02
glycosphingolipid biosynthetic process (GO:0006688)	31	9	1.45	+	6.21	5.31E-05	2.15E-03
regulation of cellular response to hypoxia (GO:1900037)	25	7	1.17	+	5.99	4.36E-04	1.26E-02
regulation of ruffle assembly (GO:1900027)	29	8	1.35	+	5.90	1.86E-04	6.32E-03
cerebral cortex radially oriented cell migration (GO:0021799)	40	11	1.87	+	5.89	1.22E-05	6.09E-04
nuclear migration (GO:0007097)	33	9	1.54	+	5.84	8.00E-05	3.06E-03
negative regulation of calcium-mediated signaling (GO:0050849)	22	6	1.03	+	5.84	1.26E-03	3.11E-02
post-transcriptional gene silencing (GO:0016441)	38	10	1.78	+	5.63	4.18E-05	1.77E-03
cell migration in hindbrain (GO:0021535)	23	6	1.07	+	5.58	1.53E-03	3.58E-02
response to platelet-derived growth factor (GO:0036119)	23	6	1.07	+	5.58	1.53E-03	3.57E-02
corpus callosum development (GO:0022038)	27	7	1.26	+	5.55	6.45E-04	1.79E-02
cranial skeletal system development (GO:1904888)	81	21	3.78	+	5.55	3.73E-09	3.60E-07
ncRNA-mediated post-transcriptional gene silencing (GO:0035194)	27	7	1.26	+	5.55	6.45E-04	1.78E-02
positive regulation of neuron migration (GO:2001224)	24	6	1.12	+	5.35	1.84E-03	4.10E-02
telencephalon glial cell migration (GO:0022030)	28	7	1.31	+	5.35	7.76E-04	2.07E-02
Wnt signaling pathway, planar cell polarity pathway (GO:0060071)	28	7	1.31	+	5.35	7.76E-04	2.07E-02
insulin receptor signaling pathway (GO:0008286)	72	18	3.36	+	5.35	7.71E-08	5.95E-06
cerebral cortex radial glia-guided migration (GO:0021801)	28	7	1.31	+	5.35	7.76E-04	2.06E-02
nucleus localization (GO:0051647)	41	10	1.92	+	5.22	7.23E-05	2.81E-03
embryonic digestive tract development (GO:0048566)	33	8	1.54	+	5.19	3.94E-04	1.16E-02
mesenchymal cell proliferation (GO:0010463)	33	8	1.54	+	5.19	3.94E-04	1.16E-02
membrane depolarization during action potential (GO:0086010)	25	6	1.17	+	5.14	2.20E-03	4.75E-02
regulation of Rac protein signal transduction (GO:0035020)	25	6	1.17	+	5.14	2.20E-03	4.74E-02
neuronal stem cell population maintenance (GO:0097150)	25	6	1.17	+	5.14	2.20E-03	4.73E-02
regulation of cytoplasmic transport (GO:1903649)	30	7	1.40	+	4.99	1.10E-03	2.76E-02
dendritic spine development (GO:0060996)	39	9	1.82	+	4.94	2.37E-04	7.71E-03
dendrite morphogenesis (GO:0048813)	80	18	3.74	+	4.82	2.99E-07	2.06E-05
non-canonical Wnt signaling pathway (GO:0035567)	41	9	1.92	+	4.70	3.26E-04	9.93E-03
innervation (GO:0060384)	32	7	1.49	+	4.68	1.52E-03	3.57E-02
myelination in peripheral nervous system (GO:0022011)	32	7	1.49	+	4.68	1.52E-03	3.57E-02
peripheral nervous system axon ensheathment (GO:0032292)	32	7	1.49	+	4.68	1.52E-03	3.56E-02
regulation of fibroblast migration (GO:0010762)	51	11	2.38	+	4.62	8.34E-05	3.16E-03
retrograde vesicle-mediated transport, Golgi to endoplasmic reticulum (GO:0006890)	42	9	1.96	+	4.59	3.81E-04	1.13E-02
actin filament-based movement (GO:0030048)	89	19	4.16	+	4.57	2.85E-07	1.98E-05
positive regulation of mesenchymal cell proliferation (GO:0002053)	33	7	1.54	+	4.54	1.77E-03	3.99E-02
organic cation transport (GO:0015695)	43	9	2.01	+	4.48	4.42E-04	1.28E-02
spleen development (GO:0048536)	48	10	2.24	+	4.46	2.23E-04	7.36E-03
face development (GO:0060324)	63	13	2.94	+	4.42	2.89E-05	1.27E-03
epithelial tube branching involved in lung morphogenesis (GO:0060441)	34	7	1.59	+	4.41	2.06E-03	4.49E-02
cell-substrate junction organization (GO:0150115)	44	9	2.06	+	4.38	5.12E-04	1.45E-02
cerebral cortex cell migration (GO:0021795)	54	11	2.52	+	4.36	1.30E-04	4.63E-03
regulation of alternative mRNA splicing, via spliceosome (GO:0000381)	54	11	2.52	+	4.36	1.30E-04	4.62E-03
dendritic spine organization (GO:0097061)	40	8	1.87	+	4.28	1.18E-03	2.93E-02
regulation of gluconeogenesis (GO:0006111)	56	11	2.62	+	4.20	1.72E-04	5.91E-03
thymus development (GO:0048538)	56	11	2.62	+	4.20	1.72E-04	5.90E-03
lung epithelium development (GO:0060428)	51	10	2.38	+	4.20	3.41E-04	1.03E-02
glutamate receptor signaling pathway (GO:0007215)	41	8	1.92	+	4.18	1.36E-03	3.31E-02
platelet-derived growth factor receptor signaling pathway (GO:0048008)	41	8	1.92	+	4.18	1.36E-03	3.30E-02
regulation of mesenchymal cell proliferation (GO:0010464)	41	8	1.92	+	4.18	1.36E-03	3.30E-02
glycosphingolipid metabolic process (GO:0006687)	52	10	2.43	+	4.12	3.90E-04	1.16E-02
vesicle cytoskeletal trafficking (GO:0099518)	68	13	3.18	+	4.09	5.79E-05	2.32E-03
cell-substrate junction assembly (GO:0007044)	42	8	1.96	+	4.08	1.55E-03	3.62E-02
embryonic camera-type eye development (GO:0031076)	42	8	1.96	+	4.08	1.55E-03	3.62E-02
body morphogenesis (GO:0010171)	58	11	2.71	+	4.06	2.25E-04	7.41E-03
positive regulation of stress fiber assembly (GO:0051496)	58	11	2.71	+	4.06	2.25E-04	7.40E-03
regulation of long-term synaptic potentiation (GO:1900271)	58	11	2.71	+	4.06	2.25E-04	7.38E-03
regulation of dendrite development (GO:0050773)	143	27	6.68	+	4.04	9.51E-09	8.71E-07
embryonic cranial skeleton morphogenesis (GO:0048701)	53	10	2.48	+	4.04	4.46E-04	1.28E-02
neuron recognition (GO:0008038)	48	9	2.24	+	4.01	8.86E-04	2.31E-02
regulation of establishment of planar polarity (GO:0090175)	43	8	2.01	+	3.98	1.77E-03	4.00E-02
positive regulation of vascular associated smooth muscle cell proliferation (GO:1904707)	43	8	2.01	+	3.98	1.77E-03	4.00E-02
positive regulation of substrate adhesion-dependent cell spreading (GO:1900026)	43	8	2.01	+	3.98	1.77E-03	3.99E-02
actin cytoskeleton reorganization (GO:0031532)	54	10	2.52	+	3.96	5.08E-04	1.44E-02
dendrite development (GO:0016358)	146	27	6.82	+	3.96	1.40E-08	1.25E-06
post-embryonic development (GO:0009791)	126	23	5.89	+	3.91	1.99E-07	1.43E-05
establishment of protein localization to plasma membrane (GO:0061951)	55	10	2.57	+	3.89	5.76E-04	1.61E-02
phosphatidylinositol-mediated signaling (GO:0048015)	78	14	3.64	+	3.84	5.58E-05	2.25E-03
positive regulation of actin filament polymerization (GO:0030838)	56	10	2.62	+	3.82	6.52E-04	1.80E-02
peripheral nervous system development (GO:0007422)	73	13	3.41	+	3.81	1.09E-04	3.97E-03
cellular response to insulin stimulus (GO:0032869)	146	26	6.82	+	3.81	5.03E-08	4.04E-06
cellular response to retinoic acid (GO:0071300)	45	8	2.10	+	3.81	2.28E-03	4.85E-02
negative regulation of calcium ion transmembrane transport (GO:1903170)	57	10	2.66	+	3.76	7.37E-04	1.98E-02
positive regulation of actin filament bundle assembly (GO:0032233)	69	12	3.22	+	3.72	2.42E-04	7.82E-03
regulation of dendrite morphogenesis (GO:0048814)	99	17	4.63	+	3.68	1.54E-05	7.44E-04
neuromuscular process controlling balance (GO:0050885)	70	12	3.27	+	3.67	2.72E-04	8.51E-03
inositol lipid-mediated signaling (GO:0048017)	82	14	3.83	+	3.65	8.98E-05	3.37E-03
glomerulus development (GO:0032835)	53	9	2.48	+	3.63	1.64E-03	3.76E-02
neuron projection organization (GO:0106027)	53	9	2.48	+	3.63	1.64E-03	3.76E-02
oligosaccharide metabolic process (GO:0009311)	53	9	2.48	+	3.63	1.64E-03	3.75E-02
regulation of synaptic vesicle exocytosis (GO:2000300)	59	10	2.76	+	3.63	9.32E-04	2.39E-02
lung morphogenesis (GO:0060425)	65	11	3.04	+	3.62	5.32E-04	1.50E-02
neural crest cell migration (GO:0001755)	60	10	2.80	+	3.57	1.04E-03	2.65E-02
regulation of substrate adhesion-dependent cell spreading (GO:1900024)	60	10	2.80	+	3.57	1.04E-03	2.64E-02
cerebral cortex development (GO:0021987)	120	20	5.61	+	3.57	4.20E-06	2.27E-04
regulation of actin filament bundle assembly (GO:0032231)	115	19	5.37	+	3.54	8.09E-06	4.13E-04
positive regulation of cell morphogenesis involved in differentiation (GO:0010770)	67	11	3.13	+	3.51	6.67E-04	1.83E-02
postsynapse organization (GO:0099173)	122	20	5.70	+	3.51	5.23E-06	2.79E-04
regulation of microtubule polymerization (GO:0031113)	55	9	2.57	+	3.50	2.06E-03	4.49E-02
regulation of stress fiber assembly (GO:0051492)	98	16	4.58	+	3.49	4.67E-05	1.94E-03
regulation of neurotransmitter transport (GO:0051588)	123	20	5.75	+	3.48	5.83E-06	3.09E-04
hematopoietic or lymphoid organ development (GO:0048534)	123	20	5.75	+	3.48	5.83E-06	3.08E-04
cellular component maintenance (GO:0043954)	68	11	3.18	+	3.46	7.44E-04	2.00E-02
glycolipid biosynthetic process (GO:0009247)	68	11	3.18	+	3.46	7.44E-04	2.00E-02
mesenchymal cell migration (GO:0090497)	62	10	2.90	+	3.45	1.30E-03	3.19E-02
cardiac conduction (GO:0061337)	56	9	2.62	+	3.44	2.29E-03	4.87E-02
response to insulin (GO:0032868)	193	31	9.02	+	3.44	2.26E-08	1.95E-06
telencephalon cell migration (GO:0022029)	69	11	3.22	+	3.41	8.28E-04	2.18E-02
biological process involved in intraspecies interaction between organisms (GO:0051703)	63	10	2.94	+	3.40	1.45E-03	3.47E-02
social behavior (GO:0035176)	63	10	2.94	+	3.40	1.45E-03	3.47E-02
regulation of cell-substrate junction organization (GO:0150116)	70	11	3.27	+	3.36	9.21E-04	2.38E-02
regulation of cell morphogenesis involved in differentiation (GO:0010769)	70	11	3.27	+	3.36	9.21E-04	2.38E-02
cellular response to glucose stimulus (GO:0071333)	64	10	2.99	+	3.34	1.61E-03	3.73E-02
positive regulation of dendrite morphogenesis (GO:0050775)	64	10	2.99	+	3.34	1.61E-03	3.73E-02
neuron migration (GO:0001764)	161	25	7.52	+	3.32	8.86E-07	5.60E-05
neural crest cell development (GO:0014032)	84	13	3.92	+	3.31	3.72E-04	1.11E-02
pallium development (GO:0021543)	181	28	8.46	+	3.31	2.14E-07	1.51E-05
neural crest cell differentiation (GO:0014033)	97	15	4.53	+	3.31	1.37E-04	4.80E-03
urogenital system development (GO:0001655)	65	10	3.04	+	3.29	1.79E-03	4.02E-02
negative regulation of G1/S transition of mitotic cell cycle (GO:2000134)	65	10	3.04	+	3.29	1.79E-03	4.01E-02
negative regulation of translation (GO:0017148)	182	28	8.50	+	3.29	2.36E-07	1.66E-05
regulation of actomyosin structure organization (GO:0110020)	111	17	5.19	+	3.28	5.61E-05	2.26E-03
forebrain cell migration (GO:0021885)	72	11	3.36	+	3.27	1.13E-03	2.82E-02
action potential (GO:0001508)	105	16	4.91	+	3.26	9.68E-05	3.60E-03
stem cell development (GO:0048864)	92	14	4.30	+	3.26	2.63E-04	8.33E-03
positive regulation of protein polymerization (GO:0032273)	92	14	4.30	+	3.26	2.63E-04	8.31E-03
Ras protein signal transduction (GO:0007265)	178	27	8.32	+	3.25	4.95E-07	3.31E-05
nerve development (GO:0021675)	99	15	4.63	+	3.24	1.67E-04	5.79E-03
cellular response to hexose stimulus (GO:0071331)	66	10	3.08	+	3.24	1.98E-03	4.35E-02
limbic system development (GO:0021761)	119	18	5.56	+	3.24	3.96E-05	1.69E-03
response to amino acid (GO:0043200)	86	13	4.02	+	3.24	4.55E-04	1.30E-02
digestive tract development (GO:0048565)	126	19	5.89	+	3.23	2.54E-05	1.16E-03
sphingolipid biosynthetic process (GO:0030148)	93	14	4.34	+	3.22	2.90E-04	9.00E-03
roof of mouth development (GO:0060021)	100	15	4.67	+	3.21	1.85E-04	6.28E-03
organelle transport along microtubule (GO:0072384)	80	12	3.74	+	3.21	7.91E-04	2.10E-02
cellular response to monosaccharide stimulus (GO:0071326)	67	10	3.13	+	3.19	2.18E-03	4.74E-02
positive regulation of smooth muscle cell migration (GO:0014911)	67	10	3.13	+	3.19	2.18E-03	4.73E-02
cellular response to peptide hormone stimulus (GO:0071375)	215	32	10.04	+	3.19	6.58E-08	5.16E-06
cellular response to fibroblast growth factor stimulus (GO:0044344)	74	11	3.46	+	3.18	1.38E-03	3.33E-02
regulation of stem cell proliferation (GO:0072091)	101	15	4.72	+	3.18	2.04E-04	6.82E-03
positive regulation of smooth muscle cell proliferation (GO:0048661)	115	17	5.37	+	3.16	8.29E-05	3.15E-03
negative regulation of monoatomic ion transmembrane transport (GO:0034766)	115	17	5.37	+	3.16	8.29E-05	3.15E-03
regulation of cell-matrix adhesion (GO:0001952)	129	19	6.03	+	3.15	3.39E-05	1.48E-03
cellular response to carbohydrate stimulus (GO:0071322)	75	11	3.50	+	3.14	1.52E-03	3.58E-02
endocytic recycling (GO:0032456)	75	11	3.50	+	3.14	1.52E-03	3.57E-02
intracellular glucose homeostasis (GO:0001678)	89	13	4.16	+	3.13	6.09E-04	1.70E-02
regulation of neurotransmitter secretion (GO:0046928)	103	15	4.81	+	3.12	2.46E-04	7.93E-03
plasma membrane bounded cell projection morphogenesis (GO:0120039)	529	77	24.71	+	3.12	1.06E-16	3.61E-14
heart process (GO:0003015)	110	16	5.14	+	3.11	1.57E-04	5.47E-03
neuron projection morphogenesis (GO:0048812)	523	76	24.43	+	3.11	1.83E-16	5.63E-14
neural precursor cell proliferation (GO:0061351)	138	20	6.45	+	3.10	2.62E-05	1.19E-03
small GTPase mediated signal transduction (GO:0007264)	242	35	11.31	+	3.10	3.06E-08	2.56E-06
response to retinoic acid (GO:0032526)	83	12	3.88	+	3.09	1.06E-03	2.66E-02
cerebellum development (GO:0021549)	111	16	5.19	+	3.09	1.72E-04	5.90E-03
axon guidance (GO:0007411)	236	34	11.03	+	3.08	5.22E-08	4.16E-06
neuron projection guidance (GO:0097485)	236	34	11.03	+	3.08	5.22E-08	4.14E-06
cellular response to transforming growth factor beta stimulus (GO:0071560)	132	19	6.17	+	3.08	4.49E-05	1.89E-03
digestive system development (GO:0055123)	139	20	6.49	+	3.08	2.87E-05	1.27E-03
embryonic skeletal system development (GO:0048706)	146	21	6.82	+	3.08	1.84E-05	8.62E-04
cell projection morphogenesis (GO:0048858)	537	77	25.09	+	3.07	2.21E-16	6.55E-14
hindbrain development (GO:0030902)	175	25	8.18	+	3.06	3.40E-06	1.90E-04
response to fibroblast growth factor (GO:0071774)	77	11	3.60	+	3.06	1.83E-03	4.09E-02
protein localization to synapse (GO:0035418)	77	11	3.60	+	3.06	1.83E-03	4.09E-02
transmembrane receptor protein tyrosine kinase signaling pathway (GO:0007169)	400	57	18.69	+	3.05	2.44E-12	3.83E-10
positive regulation of epithelial cell migration (GO:0010634)	162	23	7.57	+	3.04	9.04E-06	4.57E-04
regulation of carbohydrate biosynthetic process (GO:0043255)	113	16	5.28	+	3.03	2.07E-04	6.88E-03
homophilic cell adhesion via plasma membrane adhesion molecules (GO:0007156)	106	15	4.95	+	3.03	3.25E-04	9.92E-03
learning (GO:0007612)	191	27	8.92	+	3.03	1.67E-06	1.02E-04
peptidyl-threonine modification (GO:0018210)	78	11	3.64	+	3.02	2.01E-03	4.41E-02
response to acid chemical (GO:0001101)	107	15	5.00	+	3.00	3.55E-04	1.07E-02
activation of GTPase activity (GO:0090630)	100	14	4.67	+	3.00	5.59E-04	1.57E-02
negative regulation of transforming growth factor beta receptor signaling pathway (GO:0030512)	93	13	4.34	+	2.99	8.80E-04	2.30E-02
regulation of animal organ morphogenesis (GO:2000027)	129	18	6.03	+	2.99	1.01E-04	3.71E-03
regulation of cell projection assembly (GO:0060491)	208	29	9.72	+	2.98	8.98E-07	5.65E-05
visual behavior (GO:0007632)	79	11	3.69	+	2.98	2.20E-03	4.75E-02
positive regulation of insulin secretion (GO:0032024)	115	16	5.37	+	2.98	2.47E-04	7.94E-03
negative regulation of transmembrane transport (GO:0034763)	151	21	7.05	+	2.98	2.88E-05	1.27E-03
embryonic skeletal system morphogenesis (GO:0048704)	108	15	5.05	+	2.97	3.88E-04	1.15E-02
embryonic limb morphogenesis (GO:0030326)	144	20	6.73	+	2.97	4.50E-05	1.88E-03
embryonic appendage morphogenesis (GO:0035113)	144	20	6.73	+	2.97	4.50E-05	1.88E-03
response to transforming growth factor beta (GO:0071559)	137	19	6.40	+	2.97	7.03E-05	2.76E-03
mesoderm development (GO:0007498)	116	16	5.42	+	2.95	2.70E-04	8.50E-03
positive regulation of supramolecular fiber organization (GO:1902905)	182	25	8.50	+	2.94	6.30E-06	3.30E-04
axonogenesis (GO:0007409)	386	53	18.03	+	2.94	5.01E-11	6.18E-09
negative regulation of cation transmembrane transport (GO:1904063)	102	14	4.77	+	2.94	6.66E-04	1.83E-02
regulation of plasma membrane bounded cell projection assembly (GO:0120032)	205	28	9.58	+	2.92	1.98E-06	1.17E-04
negative regulation of amide metabolic process (GO:0034249)	205	28	9.58	+	2.92	1.98E-06	1.16E-04
hippocampus development (GO:0021766)	88	12	4.11	+	2.92	1.66E-03	3.78E-02
regulation of heart growth (GO:0060420)	88	12	4.11	+	2.92	1.66E-03	3.78E-02
vesicle-mediated transport to the plasma membrane (GO:0098876)	132	18	6.17	+	2.92	1.31E-04	4.64E-03
cell part morphogenesis (GO:0032990)	565	77	26.40	+	2.92	2.62E-15	6.51E-13
metencephalon development (GO:0022037)	125	17	5.84	+	2.91	2.05E-04	6.83E-03
positive regulation of plasma membrane bounded cell projection assembly (GO:0120034)	118	16	5.51	+	2.90	3.21E-04	9.82E-03
telencephalon development (GO:0021537)	273	37	12.75	+	2.90	5.61E-08	4.42E-06
cellular response to peptide (GO:1901653)	266	36	12.43	+	2.90	8.74E-08	6.65E-06
stem cell proliferation (GO:0072089)	89	12	4.16	+	2.89	1.80E-03	4.04E-02
regulation of postsynaptic membrane neurotransmitter receptor levels (GO:0099072)	89	12	4.16	+	2.89	1.80E-03	4.03E-02
maintenance of cell number (GO:0098727)	149	20	6.96	+	2.87	6.89E-05	2.72E-03
cell morphogenesis involved in neuron differentiation (GO:0048667)	485	65	22.66	+	2.87	8.24E-13	1.44E-10
synapse organization (GO:0050808)	345	46	16.12	+	2.85	2.20E-09	2.24E-07
positive regulation of proteasomal ubiquitin-dependent protein catabolic process (GO:0032436)	90	12	4.20	+	2.85	1.96E-03	4.34E-02
regulation of protein polymerization (GO:0032271)	204	27	9.53	+	2.83	5.07E-06	2.71E-04
mesenchyme development (GO:0060485)	242	32	11.31	+	2.83	7.12E-07	4.57E-05
positive regulation of cytoskeleton organization (GO:0051495)	197	26	9.20	+	2.83	7.89E-06	4.04E-04
regulation of actin filament polymerization (GO:0030833)	144	19	6.73	+	2.82	1.27E-04	4.56E-03
stem cell population maintenance (GO:0019827)	144	19	6.73	+	2.82	1.27E-04	4.54E-03
limb morphogenesis (GO:0035108)	175	23	8.18	+	2.81	2.74E-05	1.24E-03
appendage morphogenesis (GO:0035107)	175	23	8.18	+	2.81	2.74E-05	1.23E-03
regulation of proteasomal ubiquitin-dependent protein catabolic process (GO:0032434)	137	18	6.40	+	2.81	1.98E-04	6.67E-03
regulation of transforming growth factor beta receptor signaling pathway (GO:0017015)	137	18	6.40	+	2.81	1.98E-04	6.66E-03
spinal cord development (GO:0021510)	99	13	4.63	+	2.81	1.47E-03	3.50E-02
associative learning (GO:0008306)	122	16	5.70	+	2.81	4.48E-04	1.28E-02
axon development (GO:0061564)	435	57	20.32	+	2.80	4.79E-11	5.96E-09
regulation of cell-substrate adhesion (GO:0010810)	229	30	10.70	+	2.80	1.86E-06	1.13E-04
cell-cell adhesion via plasma-membrane adhesion molecules (GO:0098742)	191	25	8.92	+	2.80	1.33E-05	6.56E-04
regulation of striated muscle cell differentiation (GO:0051153)	107	14	5.00	+	2.80	1.01E-03	2.58E-02
ameboidal-type cell migration (GO:0001667)	222	29	10.37	+	2.80	2.90E-06	1.65E-04
regulation of glucose metabolic process (GO:0010906)	115	15	5.37	+	2.79	7.01E-04	1.90E-02
negative regulation of cytoskeleton organization (GO:0051494)	169	22	7.90	+	2.79	4.63E-05	1.92E-03
positive regulation of neuron projection development (GO:0010976)	231	30	10.79	+	2.78	2.19E-06	1.27E-04
regulation of muscle cell differentiation (GO:0051147)	162	21	7.57	+	2.77	7.21E-05	2.82E-03
respiratory tube development (GO:0030323)	224	29	10.46	+	2.77	3.40E-06	1.89E-04
regulation of actin filament organization (GO:0110053)	279	36	13.03	+	2.76	2.51E-07	1.75E-05
skeletal system morphogenesis (GO:0048705)	256	33	11.96	+	2.76	8.01E-07	5.10E-05
cell-cell signaling by wnt (GO:0198738)	272	35	12.71	+	2.75	3.89E-07	2.64E-05
Wnt signaling pathway (GO:0016055)	272	35	12.71	+	2.75	3.89E-07	2.63E-05
regulation of cellular response to transforming growth factor beta stimulus (GO:1903844)	140	18	6.54	+	2.75	2.52E-04	8.04E-03
adult locomotory behavior (GO:0008344)	109	14	5.09	+	2.75	1.19E-03	2.95E-02
central nervous system neuron differentiation (GO:0021953)	203	26	9.48	+	2.74	1.27E-05	6.30E-04
regulation of actin polymerization or depolymerization (GO:0008064)	164	21	7.66	+	2.74	8.44E-05	3.19E-03
morphogenesis of a branching structure (GO:0001763)	211	27	9.86	+	2.74	8.85E-06	4.49E-04
endocrine system development (GO:0035270)	133	17	6.21	+	2.74	3.94E-04	1.16E-02
forebrain development (GO:0030900)	415	53	19.39	+	2.73	5.29E-10	5.84E-08
regulation of cell projection organization (GO:0031344)	776	99	36.25	+	2.73	1.38E-17	5.68E-15
negative regulation of monoatomic ion transport (GO:0043271)	157	20	7.33	+	2.73	1.31E-04	4.65E-03
regulation of plasma membrane bounded cell projection organization (GO:0120035)	762	97	35.60	+	2.72	3.36E-17	1.25E-14
import into nucleus (GO:0051170)	118	15	5.51	+	2.72	8.90E-04	2.31E-02
lung development (GO:0030324)	221	28	10.32	+	2.71	7.19E-06	3.71E-04
regulation of protein localization to cell periphery (GO:1904375)	150	19	7.01	+	2.71	2.04E-04	6.83E-03
regulation of actin cytoskeleton organization (GO:0032956)	356	45	16.63	+	2.71	1.42E-08	1.26E-06
primary neural tube formation (GO:0014020)	119	15	5.56	+	2.70	9.62E-04	2.46E-02
regulation of mRNA processing (GO:0050684)	143	18	6.68	+	2.69	3.18E-04	9.77E-03
regulation of actin filament length (GO:0030832)	167	21	7.80	+	2.69	1.06E-04	3.90E-03
positive regulation of protein catabolic process (GO:0045732)	207	26	9.67	+	2.69	1.73E-05	8.23E-04
limb development (GO:0060173)	207	26	9.67	+	2.69	1.73E-05	8.20E-04
appendage development (GO:0048736)	207	26	9.67	+	2.69	1.73E-05	8.18E-04
positive regulation of cell projection organization (GO:0031346)	454	57	21.21	+	2.69	2.66E-10	3.04E-08
cell junction organization (GO:0034330)	558	70	26.07	+	2.69	2.01E-12	3.28E-10
neuron projection development (GO:0031175)	767	96	35.83	+	2.68	1.19E-16	3.90E-14
mesenchymal cell differentiation (GO:0048762)	176	22	8.22	+	2.68	7.97E-05	3.05E-03
morphogenesis of a branching epithelium (GO:0061138)	200	25	9.34	+	2.68	2.68E-05	1.21E-03
fat cell differentiation (GO:0045444)	144	18	6.73	+	2.68	3.44E-04	1.04E-02
neural tube closure (GO:0001843)	112	14	5.23	+	2.68	1.51E-03	3.55E-02
canonical Wnt signaling pathway (GO:0060070)	104	13	4.86	+	2.68	2.19E-03	4.73E-02
regulation of protein localization to membrane (GO:1905475)	208	26	9.72	+	2.68	1.86E-05	8.71E-04
response to peptide hormone (GO:0043434)	320	40	14.95	+	2.68	1.81E-07	1.32E-05
regulation of neuron projection development (GO:0010975)	569	71	26.58	+	2.67	1.67E-12	2.75E-10
regulation of microtubule cytoskeleton organization (GO:0070507)	161	20	7.52	+	2.66	1.78E-04	6.07E-03
cell morphogenesis involved in differentiation (GO:0000904)	572	71	26.72	+	2.66	2.03E-12	3.29E-10
regulation of organ growth (GO:0046620)	121	15	5.65	+	2.65	1.12E-03	2.80E-02
protein import into nucleus (GO:0006606)	113	14	5.28	+	2.65	1.62E-03	3.75E-02
positive regulation of proteasomal protein catabolic process (GO:1901800)	113	14	5.28	+	2.65	1.62E-03	3.74E-02
tube closure (GO:0060606)	113	14	5.28	+	2.65	1.62E-03	3.74E-02
positive regulation of ubiquitin-dependent protein catabolic process (GO:2000060)	105	13	4.91	+	2.65	2.36E-03	4.99E-02
head development (GO:0060322)	752	93	35.13	+	2.65	1.06E-15	2.96E-13
cellular component morphogenesis (GO:0032989)	665	82	31.07	+	2.64	4.78E-14	1.01E-11
regulation of actin filament-based process (GO:0032970)	406	50	18.97	+	2.64	5.60E-09	5.28E-07
membrane lipid biosynthetic process (GO:0046467)	130	16	6.07	+	2.63	8.34E-04	2.18E-02
brain development (GO:0007420)	692	85	32.33	+	2.63	2.72E-14	5.91E-12
protein localization to cell periphery (GO:1990778)	277	34	12.94	+	2.63	2.11E-06	1.24E-04
adult behavior (GO:0030534)	188	23	8.78	+	2.62	7.44E-05	2.87E-03
actin filament-based process (GO:0030029)	581	71	27.14	+	2.62	6.17E-12	9.04E-10
cell morphogenesis (GO:0000902)	753	92	35.18	+	2.62	2.34E-15	6.22E-13
negative regulation of supramolecular fiber organization (GO:1902904)	172	21	8.04	+	2.61	1.54E-04	5.38E-03
cytoskeleton-dependent intracellular transport (GO:0030705)	205	25	9.58	+	2.61	3.87E-05	1.67E-03
positive regulation of peptide hormone secretion (GO:0090277)	148	18	6.91	+	2.60	4.62E-04	1.32E-02
regulation of cell size (GO:0008361)	214	26	10.00	+	2.60	4.54E-05	1.89E-03
positive regulation of cell migration (GO:0030335)	594	72	27.75	+	2.59	4.98E-12	7.36E-10
cell surface receptor signaling pathway involved in cell-cell signaling (GO:1905114)	339	41	15.84	+	2.59	2.07E-07	1.48E-05
regulation of neurotransmitter levels (GO:0001505)	240	29	11.21	+	2.59	1.56E-05	7.51E-04
regulation of fibroblast proliferation (GO:0048145)	125	15	5.84	+	2.57	1.50E-03	3.55E-02
branching morphogenesis of an epithelial tube (GO:0048754)	167	20	7.80	+	2.56	2.76E-04	8.63E-03
hepaticobiliary system development (GO:0061008)	117	14	5.47	+	2.56	2.18E-03	4.74E-02
positive regulation of autophagy (GO:0010508)	159	19	7.43	+	2.56	3.97E-04	1.17E-02
learning or memory (GO:0007611)	327	39	15.28	+	2.55	5.46E-07	3.63E-05
response to peptide (GO:1901652)	386	46	18.03	+	2.55	5.11E-08	4.09E-06
positive regulation of peptide secretion (GO:0002793)	152	18	7.10	+	2.53	6.15E-04	1.71E-02
cell-substrate adhesion (GO:0031589)	186	22	8.69	+	2.53	2.36E-04	7.72E-03
protein-containing complex localization (GO:0031503)	186	22	8.69	+	2.53	2.36E-04	7.71E-03
positive regulation of cell junction assembly (GO:1901890)	127	15	5.93	+	2.53	1.73E-03	3.94E-02
modulation of chemical synaptic transmission (GO:0050804)	595	70	27.80	+	2.52	2.66E-11	3.60E-09
embryonic epithelial tube formation (GO:0001838)	153	18	7.15	+	2.52	1.05E-03	2.66E-02
regulation of trans-synaptic signaling (GO:0099177)	596	70	27.84	+	2.51	2.83E-11	3.76E-09
regulation of cytoskeleton organization (GO:0051493)	528	62	24.67	+	2.51	4.25E-10	4.72E-08
regulation of synaptic plasticity (GO:0048167)	248	29	11.59	+	2.50	2.26E-05	1.04E-03
nephron development (GO:0072006)	137	16	6.40	+	2.50	1.38E-03	3.33E-02
positive regulation of locomotion (GO:0040017)	637	74	29.76	+	2.49	1.44E-11	2.00E-09
neuron development (GO:0048666)	939	109	43.87	+	2.48	1.20E-16	3.84E-14
positive regulation of cell motility (GO:2000147)	621	72	29.01	+	2.48	3.04E-11	3.97E-09
negative regulation of cell projection organization (GO:0031345)	216	25	10.09	+	2.48	9.90E-05	3.66E-03
regulation of cell junction assembly (GO:1901888)	242	28	11.31	+	2.48	3.64E-05	1.58E-03
cardiac chamber morphogenesis (GO:0003206)	147	17	6.87	+	2.48	1.64E-03	3.76E-02
embryonic organ morphogenesis (GO:0048562)	329	38	15.37	+	2.47	2.26E-06	1.30E-04
protein dephosphorylation (GO:0006470)	156	18	7.29	+	2.47	1.15E-03	2.87E-02
regulation of synapse organization (GO:0050807)	304	35	14.20	+	2.46	4.04E-06	2.22E-04
regulation of supramolecular fiber organization (GO:1902903)	391	45	18.27	+	2.46	2.10E-07	1.49E-05
respiratory system development (GO:0060541)	252	29	11.77	+	2.46	2.82E-05	1.25E-03
tube formation (GO:0035148)	174	20	8.13	+	2.46	5.83E-04	1.63E-02
embryonic morphogenesis (GO:0048598)	636	73	29.71	+	2.46	2.95E-11	3.89E-09
cognition (GO:0050890)	366	42	17.10	+	2.46	6.05E-07	3.97E-05
cell fate commitment (GO:0045165)	279	32	13.03	+	2.46	1.13E-05	5.63E-04
glucose homeostasis (GO:0042593)	218	25	10.18	+	2.45	1.09E-04	3.97E-03
protein localization to plasma membrane (GO:0072659)	218	25	10.18	+	2.45	1.09E-04	3.96E-03
behavior (GO:0007610)	743	85	34.71	+	2.45	8.74E-13	1.51E-10
carbohydrate homeostasis (GO:0033500)	219	25	10.23	+	2.44	1.15E-04	4.16E-03
cell migration (GO:0016477)	938	107	43.82	+	2.44	8.10E-16	2.35E-13
positive regulation of hormone secretion (GO:0046887)	193	22	9.02	+	2.44	3.15E-04	9.69E-03
positive regulation of catabolic process (GO:0009896)	528	60	24.67	+	2.43	2.95E-09	2.94E-07
actin cytoskeleton organization (GO:0030036)	528	60	24.67	+	2.43	2.95E-09	2.92E-07
central nervous system development (GO:0007417)	934	106	43.63	+	2.43	1.41E-15	3.89E-13
protein glycosylation (GO:0006486)	194	22	9.06	+	2.43	3.31E-04	1.00E-02
macromolecule glycosylation (GO:0043413)	194	22	9.06	+	2.43	3.31E-04	1.00E-02
regulation of epithelial cell migration (GO:0010632)	247	28	11.54	+	2.43	4.81E-05	1.98E-03
gastrulation (GO:0007369)	159	18	7.43	+	2.42	1.29E-03	3.16E-02
epithelial tube formation (GO:0072175)	159	18	7.43	+	2.42	1.29E-03	3.15E-02
positive regulation of protein-containing complex assembly (GO:0031334)	212	24	9.90	+	2.42	1.75E-04	5.99E-03
regulation of ubiquitin-dependent protein catabolic process (GO:2000058)	168	19	7.85	+	2.42	9.21E-04	2.37E-02
cellular response to nitrogen compound (GO:1901699)	575	65	26.86	+	2.42	6.56E-10	7.05E-08
cardiac chamber development (GO:0003205)	195	22	9.11	+	2.41	3.47E-04	1.05E-02
phagocytosis (GO:0006909)	151	17	7.05	+	2.41	1.88E-03	4.17E-02
cellular response to organonitrogen compound (GO:0071417)	533	60	24.90	+	2.41	3.69E-09	3.59E-07
regulation of myeloid cell differentiation (GO:0045637)	231	26	10.79	+	2.41	9.94E-05	3.67E-03
enzyme-linked receptor protein signaling pathway (GO:0007167)	615	69	28.73	+	2.40	3.40E-10	3.83E-08
regulation of synapse structure or activity (GO:0050803)	312	35	14.58	+	2.40	8.53E-06	4.34E-04
morphogenesis of embryonic epithelium (GO:0016331)	179	20	8.36	+	2.39	7.27E-04	1.96E-02
embryonic organ development (GO:0048568)	520	58	24.29	+	2.39	8.86E-09	8.17E-07
positive regulation of protein secretion (GO:0050714)	189	21	8.83	+	2.38	5.55E-04	1.56E-02
positive regulation of cellular component biogenesis (GO:0044089)	550	61	25.69	+	2.37	6.30E-09	5.85E-07
generation of neurons (GO:0048699)	1245	138	58.16	+	2.37	2.87E-19	1.41E-16
cellular response to growth factor stimulus (GO:0071363)	443	49	20.70	+	2.37	1.85E-07	1.35E-05
tissue morphogenesis (GO:0048729)	642	71	29.99	+	2.37	2.54E-10	2.93E-08
protein autophosphorylation (GO:0046777)	199	22	9.30	+	2.37	4.26E-04	1.24E-02
regulation of insulin secretion (GO:0050796)	218	24	10.18	+	2.36	2.43E-04	7.84E-03
neuron differentiation (GO:0030182)	1165	128	54.43	+	2.35	1.34E-17	5.67E-15
regulation of mRNA stability (GO:0043488)	155	17	7.24	+	2.35	2.21E-03	4.75E-02
negative regulation of protein-containing complex assembly (GO:0031333)	155	17	7.24	+	2.35	2.21E-03	4.74E-02
response to endoplasmic reticulum stress (GO:0034976)	228	25	10.65	+	2.35	2.97E-04	9.17E-03
regulation of cellular component biogenesis (GO:0044087)	1022	112	47.75	+	2.35	1.97E-15	5.32E-13
regulation of cellular component size (GO:0032535)	402	44	18.78	+	2.34	1.09E-06	6.78E-05
epithelial tube morphogenesis (GO:0060562)	366	40	17.10	+	2.34	4.16E-06	2.26E-04
glycosylation (GO:0070085)	220	24	10.28	+	2.34	2.71E-04	8.51E-03
nervous system development (GO:0007399)	2066	225	96.52	+	2.33	5.52E-31	2.16E-27
neurogenesis (GO:0022008)	1427	155	66.67	+	2.33	6.27E-21	4.68E-18
eye morphogenesis (GO:0048592)	175	19	8.18	+	2.32	1.28E-03	3.13E-02
cardiac muscle tissue development (GO:0048738)	212	23	9.90	+	2.32	3.89E-04	1.15E-02
negative regulation of epithelial cell proliferation (GO:0050680)	166	18	7.76	+	2.32	1.75E-03	3.97E-02
stem cell differentiation (GO:0048863)	203	22	9.48	+	2.32	5.28E-04	1.49E-02
regulation of axonogenesis (GO:0050770)	185	20	8.64	+	2.31	9.80E-04	2.50E-02
locomotory behavior (GO:0007626)	260	28	12.15	+	2.31	1.27E-04	4.55E-03
neural tube development (GO:0021915)	195	21	9.11	+	2.31	7.58E-04	2.03E-02
morphogenesis of an epithelium (GO:0002009)	530	57	24.76	+	2.30	4.02E-08	3.30E-06
neuromuscular process (GO:0050905)	186	20	8.69	+	2.30	1.03E-03	2.62E-02
animal organ morphogenesis (GO:0009887)	1070	115	49.99	+	2.30	2.60E-15	6.56E-13
vacuole organization (GO:0007033)	177	19	8.27	+	2.30	1.41E-03	3.40E-02
positive regulation of synaptic transmission (GO:0050806)	177	19	8.27	+	2.30	1.41E-03	3.39E-02
regulation of carbohydrate metabolic process (GO:0006109)	205	22	9.58	+	2.30	9.09E-04	2.36E-02
heart morphogenesis (GO:0003007)	280	30	13.08	+	2.29	7.29E-05	2.82E-03
regulation of Ras protein signal transduction (GO:0046578)	196	21	9.16	+	2.29	7.99E-04	2.12E-02
regulation of mRNA metabolic process (GO:1903311)	299	32	13.97	+	2.29	4.11E-05	1.74E-03
cell-cell adhesion (GO:0098609)	458	49	21.40	+	2.29	5.38E-07	3.59E-05
trans-synaptic signaling (GO:0099537)	384	41	17.94	+	2.29	4.03E-06	2.22E-04
response to growth factor (GO:0070848)	459	49	21.44	+	2.29	5.52E-07	3.65E-05
calcium ion transmembrane transport (GO:0070588)	178	19	8.32	+	2.28	1.48E-03	3.52E-02
positive regulation of GTPase activity (GO:0043547)	253	27	11.82	+	2.28	1.89E-04	6.38E-03
regulation of neuron differentiation (GO:0045664)	235	25	10.98	+	2.28	3.61E-04	1.08E-02
positive regulation of cellular catabolic process (GO:0031331)	330	35	15.42	+	2.27	2.78E-05	1.25E-03
localization within membrane (GO:0051668)	566	60	26.44	+	2.27	3.34E-08	2.77E-06
response to decreased oxygen levels (GO:0036293)	217	23	10.14	+	2.27	6.98E-04	1.90E-02
gland development (GO:0048732)	453	48	21.16	+	2.27	8.35E-07	5.30E-05
regulation of small GTPase mediated signal transduction (GO:0051056)	227	24	10.60	+	2.26	5.18E-04	1.47E-02
striated muscle tissue development (GO:0014706)	218	23	10.18	+	2.26	7.19E-04	1.95E-02
regulation of autophagy (GO:0010506)	294	31	13.74	+	2.26	6.79E-05	2.68E-03
synaptic signaling (GO:0099536)	437	46	20.42	+	2.25	1.70E-06	1.03E-04
positive regulation of nervous system development (GO:0051962)	380	40	17.75	+	2.25	6.82E-06	3.55E-04
regulation of proteasomal protein catabolic process (GO:0061136)	190	20	8.88	+	2.25	1.92E-03	4.26E-02
kidney development (GO:0001822)	314	33	14.67	+	2.25	5.68E-05	2.28E-03
epithelial cell development (GO:0002064)	210	22	9.81	+	2.24	1.03E-03	2.62E-02
regulation of smooth muscle cell proliferation (GO:0048660)	191	20	8.92	+	2.24	1.97E-03	4.33E-02
regulation of GTPase activity (GO:0043087)	344	36	16.07	+	2.24	2.38E-05	1.09E-03
response to oxygen levels (GO:0070482)	239	25	11.17	+	2.24	4.19E-04	1.22E-02
regulation of protein-containing complex assembly (GO:0043254)	440	46	20.56	+	2.24	1.87E-06	1.13E-04
regulation of muscle system process (GO:0090257)	259	27	12.10	+	2.23	2.43E-04	7.85E-03
chemical synaptic transmission (GO:0007268)	365	38	17.05	+	2.23	1.44E-05	7.10E-04
anterograde trans-synaptic signaling (GO:0098916)	365	38	17.05	+	2.23	1.44E-05	7.08E-04
regulation of cell migration (GO:0030334)	1009	105	47.14	+	2.23	3.17E-13	6.07E-11
regulation of heart contraction (GO:0008016)	193	20	9.02	+	2.22	2.07E-03	4.50E-02
regulation of organelle assembly (GO:1902115)	222	23	10.37	+	2.22	8.24E-04	2.17E-02
cell junction assembly (GO:0034329)	280	29	13.08	+	2.22	2.24E-04	7.40E-03
sensory organ morphogenesis (GO:0090596)	309	32	14.44	+	2.22	8.83E-05	3.32E-03
sensory system development (GO:0048880)	406	42	18.97	+	2.21	7.19E-06	3.72E-04
glycoprotein biosynthetic process (GO:0009101)	252	26	11.77	+	2.21	3.63E-04	1.09E-02
tube morphogenesis (GO:0035239)	756	78	35.32	+	2.21	6.38E-10	6.90E-08
endosomal transport (GO:0016197)	223	23	10.42	+	2.21	8.56E-04	2.24E-02
renal system development (GO:0072001)	330	34	15.42	+	2.21	5.20E-05	2.12E-03
anterior/posterior pattern specification (GO:0009952)	233	24	10.89	+	2.20	6.48E-04	1.79E-02
regulation of blood circulation (GO:1903522)	263	27	12.29	+	2.20	4.46E-04	1.28E-02
skeletal system development (GO:0001501)	507	52	23.69	+	2.20	6.60E-07	4.27E-05
protein localization to membrane (GO:0072657)	488	50	22.80	+	2.19	1.21E-06	7.43E-05
regulation of translation (GO:0006417)	391	40	18.27	+	2.19	1.49E-05	7.28E-04
regulation of exocytosis (GO:0017157)	225	23	10.51	+	2.19	9.25E-04	2.38E-02
heart development (GO:0007507)	597	61	27.89	+	2.19	7.73E-08	5.94E-06
regulation of locomotion (GO:0040012)	1108	113	51.76	+	2.18	1.28E-13	2.58E-11
regulation of protein catabolic process (GO:0042176)	364	37	17.01	+	2.18	3.92E-05	1.68E-03
protein phosphorylation (GO:0006468)	729	74	34.06	+	2.17	4.81E-09	4.57E-07
response to hypoxia (GO:0001666)	207	21	9.67	+	2.17	1.74E-03	3.96E-02
positive regulation of developmental growth (GO:0048639)	218	22	10.18	+	2.16	1.37E-03	3.33E-02
tube development (GO:0035295)	991	100	46.30	+	2.16	6.21E-12	9.01E-10
regulation of system process (GO:0044057)	636	64	29.71	+	2.15	6.62E-08	5.16E-06
cell motility (GO:0048870)	1114	112	52.04	+	2.15	4.30E-13	8.12E-11
establishment of protein localization to membrane (GO:0090150)	219	22	10.23	+	2.15	1.43E-03	3.42E-02
positive regulation of neurogenesis (GO:0050769)	319	32	14.90	+	2.15	1.28E-04	4.57E-03
eye development (GO:0001654)	399	40	18.64	+	2.15	1.97E-05	9.21E-04
cellular response to hormone stimulus (GO:0032870)	419	42	19.57	+	2.15	1.72E-05	8.24E-04
regulation of cellular response to growth factor stimulus (GO:0090287)	320	32	14.95	+	2.14	1.34E-04	4.71E-03
regulation of Wnt signaling pathway (GO:0030111)	321	32	15.00	+	2.13	2.08E-04	6.90E-03
cell-cell signaling (GO:0007267)	914	91	42.70	+	2.13	1.23E-10	1.43E-08
visual system development (GO:0150063)	402	40	18.78	+	2.13	2.23E-05	1.03E-03
regulation of nervous system development (GO:0051960)	583	58	27.24	+	2.13	4.67E-07	3.14E-05
regulation of cell motility (GO:2000145)	1066	106	49.80	+	2.13	3.62E-12	5.51E-10
regulation of transmembrane transport (GO:0034762)	634	63	29.62	+	2.13	1.12E-07	8.43E-06
actin filament organization (GO:0007015)	273	27	12.75	+	2.12	5.78E-04	1.61E-02
regulation of developmental growth (GO:0048638)	395	39	18.45	+	2.11	4.80E-05	1.98E-03
organelle localization (GO:0051640)	547	54	25.55	+	2.11	1.08E-06	6.70E-05
cell projection organization (GO:0030030)	1267	125	59.19	+	2.11	6.30E-14	1.30E-11
epithelial cell proliferation (GO:0050673)	213	21	9.95	+	2.11	2.20E-03	4.73E-02
regulation of membrane potential (GO:0042391)	487	48	22.75	+	2.11	5.84E-06	3.07E-04
intracellular signal transduction (GO:0035556)	1516	149	70.82	+	2.10	1.99E-16	6.01E-14
establishment of organelle localization (GO:0051656)	407	40	19.01	+	2.10	3.70E-05	1.60E-03
positive regulation of secretion by cell (GO:1903532)	387	38	18.08	+	2.10	6.73E-05	2.67E-03
Golgi vesicle transport (GO:0048193)	265	26	12.38	+	2.10	8.16E-04	2.16E-02
regulation of hemopoiesis (GO:1903706)	440	43	20.56	+	2.09	1.75E-05	8.25E-04
anatomical structure morphogenesis (GO:0009653)	2338	228	109.23	+	2.09	2.64E-25	3.45E-22
regulation of intracellular transport (GO:0032386)	339	33	15.84	+	2.08	1.89E-04	6.39E-03
plasma membrane bounded cell projection organization (GO:0120036)	1213	118	56.67	+	2.08	7.68E-13	1.35E-10
positive regulation of growth (GO:0045927)	309	30	14.44	+	2.08	4.45E-04	1.28E-02
regulation of anatomical structure size (GO:0090066)	577	56	26.96	+	2.08	1.18E-06	7.31E-05
cellular response to endogenous stimulus (GO:0071495)	1088	105	50.83	+	2.07	2.68E-11	3.60E-09
regulation of anatomical structure morphogenesis (GO:0022603)	946	91	44.20	+	2.06	6.60E-10	7.04E-08
regulation of peptide hormone secretion (GO:0090276)	260	25	12.15	+	2.06	1.27E-03	3.13E-02
ear development (GO:0043583)	250	24	11.68	+	2.05	1.68E-03	3.82E-02
muscle tissue development (GO:0060537)	375	36	17.52	+	2.05	1.43E-04	4.99E-03
regulation of transmembrane receptor protein serine/threonine kinase signaling pathway (GO:0090092)	272	26	12.71	+	2.05	1.05E-03	2.64E-02
regulation of neurogenesis (GO:0050767)	483	46	22.56	+	2.04	1.61E-05	7.74E-04
muscle organ development (GO:0007517)	305	29	14.25	+	2.04	6.88E-04	1.88E-02
regulation of cellular localization (GO:0060341)	1085	103	50.69	+	2.03	1.13E-10	1.33E-08
regulation of amide metabolic process (GO:0034248)	453	43	21.16	+	2.03	3.62E-05	1.58E-03
gliogenesis (GO:0042063)	295	28	13.78	+	2.03	9.15E-04	2.37E-02
negative regulation of biosynthetic process (GO:0009890)	1623	154	75.82	+	2.03	1.02E-15	2.92E-13
negative regulation of macromolecule biosynthetic process (GO:0010558)	1514	143	70.73	+	2.02	1.31E-14	3.01E-12
regulation of peptide secretion (GO:0002791)	265	25	12.38	+	2.02	2.22E-03	4.75E-02
negative regulation of cellular biosynthetic process (GO:0031327)	1559	147	72.83	+	2.02	6.39E-15	1.54E-12
regulation of protein secretion (GO:0050708)	329	31	15.37	+	2.02	4.54E-04	1.30E-02
regulation of cell development (GO:0060284)	957	90	44.71	+	2.01	2.24E-09	2.26E-07
phosphorylation (GO:0016310)	883	83	41.25	+	2.01	1.01E-08	9.22E-07
sensory organ development (GO:0007423)	629	59	29.39	+	2.01	1.95E-06	1.16E-04
regulation of secretion by cell (GO:1903530)	693	65	32.38	+	2.01	5.89E-07	3.88E-05
positive regulation of protein localization (GO:1903829)	523	49	24.43	+	2.01	1.30E-05	6.45E-04
regulation of peptide transport (GO:0090087)	267	25	12.47	+	2.00	2.29E-03	4.87E-02
response to organonitrogen compound (GO:0010243)	876	82	40.92	+	2.00	1.46E-08	1.29E-06
negative regulation of phosphorus metabolic process (GO:0010563)	438	41	20.46	+	2.00	7.21E-05	2.81E-03
negative regulation of phosphate metabolic process (GO:0045936)	438	41	20.46	+	2.00	7.21E-05	2.80E-03
positive regulation of transcription by RNA polymerase II (GO:0045944)	1264	118	59.05	+	2.00	9.10E-12	1.27E-09
regulation of catabolic process (GO:0009894)	975	91	45.55	+	2.00	2.94E-09	2.96E-07
camera-type eye development (GO:0043010)	354	33	16.54	+	2.00	4.15E-04	1.21E-02
post-transcriptional regulation of gene expression (GO:0010608)	484	45	22.61	+	1.99	3.98E-05	1.70E-03
response to nitrogen compound (GO:1901698)	959	89	44.80	+	1.99	5.69E-09	5.34E-07
negative regulation of transport (GO:0051051)	518	48	24.20	+	1.98	2.87E-05	1.27E-03
growth (GO:0040007)	520	48	24.29	+	1.98	2.95E-05	1.30E-03
system development (GO:0048731)	3482	320	162.67	+	1.97	1.72E-32	9.00E-29
regulation of cellular catabolic process (GO:0031329)	599	55	27.98	+	1.97	7.45E-06	3.83E-04
regulation of transporter activity (GO:0032409)	316	29	14.76	+	1.96	1.35E-03	3.31E-02
regulation of monoatomic ion transmembrane transport (GO:0034765)	491	45	22.94	+	1.96	4.82E-05	1.98E-03
RNA biosynthetic process (GO:0032774)	536	49	25.04	+	1.96	2.53E-05	1.16E-03
import into cell (GO:0098657)	658	60	30.74	+	1.95	3.31E-06	1.87E-04
chordate embryonic development (GO:0043009)	835	76	39.01	+	1.95	1.72E-07	1.26E-05
regulation of vesicle-mediated transport (GO:0060627)	616	56	28.78	+	1.95	9.83E-06	4.96E-04
regulation of phosphate metabolic process (GO:0019220)	1397	127	65.26	+	1.95	8.32E-12	1.19E-09
regulation of phosphorus metabolic process (GO:0051174)	1398	127	65.31	+	1.94	8.43E-12	1.19E-09
regulation of protein localization (GO:0032880)	980	89	45.78	+	1.94	1.33E-08	1.20E-06
glycoprotein metabolic process (GO:0009100)	320	29	14.95	+	1.94	1.46E-03	3.48E-02
cellular response to organic cyclic compound (GO:0071407)	420	38	19.62	+	1.94	3.26E-04	9.94E-03
embryo development ending in birth or egg hatching (GO:0009792)	852	77	39.80	+	1.93	1.56E-07	1.15E-05
muscle structure development (GO:0061061)	532	48	24.85	+	1.93	3.90E-05	1.67E-03
response to hormone (GO:0009725)	643	58	30.04	+	1.93	6.44E-06	3.36E-04
regulation of neuron death (GO:1901214)	367	33	17.15	+	1.92	8.18E-04	2.16E-02
DNA-templated transcription (GO:0006351)	523	47	24.43	+	1.92	5.21E-05	2.12E-03
positive regulation of secretion (GO:0051047)	434	39	20.28	+	1.92	2.62E-04	8.34E-03
positive regulation of protein transport (GO:0051222)	345	31	16.12	+	1.92	9.69E-04	2.47E-02
regulation of cell differentiation (GO:0045595)	1685	151	78.72	+	1.92	1.34E-13	2.66E-11
regulation of kinase activity (GO:0043549)	704	63	32.89	+	1.92	3.02E-06	1.72E-04
positive regulation of developmental process (GO:0051094)	1498	134	69.98	+	1.91	4.34E-12	6.48E-10
positive regulation of cellular component organization (GO:0051130)	1275	114	59.57	+	1.91	2.71E-10	3.08E-08
circulatory system development (GO:0072359)	974	87	45.50	+	1.91	4.44E-08	3.60E-06
developmental growth (GO:0048589)	515	46	24.06	+	1.91	7.16E-05	2.80E-03
chemotaxis (GO:0006935)	504	45	23.55	+	1.91	9.07E-05	3.39E-03
embryo development (GO:0009790)	1233	110	57.60	+	1.91	5.56E-10	6.10E-08
anatomical structure formation involved in morphogenesis (GO:0048646)	999	89	46.67	+	1.91	2.91E-08	2.46E-06
taxis (GO:0042330)	506	45	23.64	+	1.90	9.55E-05	3.56E-03
negative regulation of cell differentiation (GO:0045596)	720	64	33.64	+	1.90	3.61E-06	2.01E-04
negative regulation of protein phosphorylation (GO:0001933)	349	31	16.30	+	1.90	1.49E-03	3.52E-02
positive regulation of phosphorylation (GO:0042327)	834	74	38.96	+	1.90	6.34E-07	4.14E-05
positive regulation of establishment of protein localization (GO:1904951)	361	32	16.87	+	1.90	1.17E-03	2.90E-02
positive regulation of DNA-templated transcription (GO:0045893)	1604	142	74.94	+	1.89	2.20E-12	3.51E-10
negative regulation of cellular component organization (GO:0051129)	759	67	35.46	+	1.89	2.72E-06	1.56E-04
regulation of developmental process (GO:0050793)	2641	233	123.38	+	1.89	1.48E-20	1.01E-17
negative regulation of cellular metabolic process (GO:0031324)	2178	192	101.75	+	1.89	1.08E-16	3.59E-14
positive regulation of RNA biosynthetic process (GO:1902680)	1611	142	75.26	+	1.89	2.50E-12	3.88E-10
endocytosis (GO:0006897)	488	43	22.80	+	1.89	1.70E-04	5.87E-03
negative regulation of protein modification process (GO:0031400)	488	43	22.80	+	1.89	1.70E-04	5.86E-03
regulation of phosphorylation (GO:0042325)	1249	110	58.35	+	1.89	1.09E-09	1.14E-07
positive regulation of protein modification process (GO:0031401)	989	87	46.20	+	1.88	8.51E-08	6.50E-06
positive regulation of kinase activity (GO:0033674)	432	38	20.18	+	1.88	4.13E-04	1.21E-02
angiogenesis (GO:0001525)	342	30	15.98	+	1.88	2.07E-03	4.50E-02
cell population proliferation (GO:0008283)	867	76	40.50	+	1.88	6.72E-07	4.34E-05
positive regulation of cell differentiation (GO:0045597)	982	86	45.88	+	1.87	1.18E-07	8.78E-06
regulation of cellular component organization (GO:0051128)	2594	227	121.19	+	1.87	1.73E-19	9.36E-17
regulation of protein modification process (GO:0031399)	1497	131	69.94	+	1.87	3.68E-11	4.69E-09
regulation of protein phosphorylation (GO:0001932)	1143	100	53.40	+	1.87	1.09E-08	9.86E-07
regulation of epithelial cell proliferation (GO:0050678)	423	37	19.76	+	1.87	5.50E-04	1.55E-02
positive regulation of phosphorus metabolic process (GO:0010562)	915	80	42.75	+	1.87	3.74E-07	2.56E-05
positive regulation of phosphate metabolic process (GO:0045937)	915	80	42.75	+	1.87	3.74E-07	2.55E-05
positive regulation of RNA metabolic process (GO:0051254)	1750	153	81.76	+	1.87	5.45E-13	1.00E-10
positive regulation of macromolecule biosynthetic process (GO:0010557)	1819	159	84.98	+	1.87	1.66E-13	3.25E-11
response to endogenous stimulus (GO:0009719)	1317	115	61.53	+	1.87	7.70E-10	8.16E-08
protein localization (GO:0008104)	1970	172	92.03	+	1.87	1.64E-14	3.71E-12
regulation of transport (GO:0051049)	1961	171	91.61	+	1.87	2.23E-14	4.93E-12
cytoskeleton organization (GO:0007010)	1194	104	55.78	+	1.86	6.28E-09	5.86E-07
vesicle-mediated transport (GO:0016192)	1240	108	57.93	+	1.86	3.33E-09	3.28E-07
cellular macromolecule localization (GO:0070727)	1976	172	92.31	+	1.86	1.86E-14	4.16E-12
locomotion (GO:0040011)	530	46	24.76	+	1.86	1.37E-04	4.81E-03
positive regulation of protein phosphorylation (GO:0001934)	772	67	36.07	+	1.86	4.96E-06	2.66E-04
regulation of multicellular organismal development (GO:2000026)	1579	137	73.77	+	1.86	2.06E-11	2.81E-09
cellular response to oxygen-containing compound (GO:1901701)	1109	96	51.81	+	1.85	3.63E-08	2.99E-06
negative regulation of phosphorylation (GO:0042326)	382	33	17.85	+	1.85	1.58E-03	3.68E-02
establishment of protein localization (GO:0045184)	1264	109	59.05	+	1.85	4.60E-09	4.39E-07
regulation of protein transport (GO:0051223)	580	50	27.10	+	1.85	8.04E-05	3.06E-03
negative regulation of DNA-templated transcription (GO:0045892)	1276	110	59.61	+	1.85	3.60E-09	3.53E-07
negative regulation of organelle organization (GO:0010639)	360	31	16.82	+	1.84	1.88E-03	4.17E-02
regionalization (GO:0003002)	430	37	20.09	+	1.84	8.87E-04	2.31E-02
positive regulation of transferase activity (GO:0051347)	523	45	24.43	+	1.84	1.91E-04	6.42E-03
positive regulation of cell development (GO:0010720)	547	47	25.55	+	1.84	1.65E-04	5.73E-03
tissue development (GO:0009888)	1828	157	85.40	+	1.84	1.00E-12	1.70E-10
cell adhesion (GO:0007155)	897	77	41.91	+	1.84	1.06E-06	6.64E-05
positive regulation of catalytic activity (GO:0043085)	1084	93	50.64	+	1.84	8.91E-08	6.74E-06
negative regulation of RNA biosynthetic process (GO:1902679)	1284	110	59.99	+	1.83	4.28E-09	4.12E-07
blood vessel development (GO:0001568)	572	49	26.72	+	1.83	1.09E-04	3.97E-03
regulation of transferase activity (GO:0051338)	830	71	38.78	+	1.83	3.30E-06	1.87E-04
regulation of protein kinase activity (GO:0045859)	608	52	28.40	+	1.83	7.51E-05	2.89E-03
epithelium development (GO:0060429)	1194	102	55.78	+	1.83	2.18E-08	1.89E-06
positive regulation of protein metabolic process (GO:0051247)	1452	124	67.83	+	1.83	5.73E-10	6.24E-08
regulation of growth (GO:0040008)	669	57	31.25	+	1.82	3.46E-05	1.51E-03
blood vessel morphogenesis (GO:0048514)	458	39	21.40	+	1.82	6.13E-04	1.70E-02
protein transport (GO:0015031)	1164	99	54.38	+	1.82	4.92E-08	3.97E-06
nitrogen compound transport (GO:0071705)	1576	134	73.63	+	1.82	1.10E-10	1.31E-08
regulation of organelle organization (GO:0033043)	1190	101	55.59	+	1.82	3.21E-08	2.67E-06
negative regulation of RNA metabolic process (GO:0051253)	1392	118	65.03	+	1.81	2.10E-09	2.15E-07
positive regulation of organelle organization (GO:0010638)	531	45	24.81	+	1.81	3.01E-04	9.28E-03
positive regulation of cellular metabolic process (GO:0031325)	2958	250	138.19	+	1.81	9.15E-20	5.31E-17
regulation of small molecule metabolic process (GO:0062012)	379	32	17.71	+	1.81	2.34E-03	4.96E-02
positive regulation of hydrolase activity (GO:0051345)	545	46	25.46	+	1.81	2.51E-04	8.02E-03
pattern specification process (GO:0007389)	474	40	22.14	+	1.81	7.13E-04	1.93E-02
animal organ development (GO:0048513)	2939	248	137.30	+	1.81	1.73E-19	9.68E-17
positive regulation of cellular biosynthetic process (GO:0031328)	1920	162	89.70	+	1.81	1.43E-12	2.38E-10
positive regulation of biosynthetic process (GO:0009891)	1993	168	93.11	+	1.80	6.39E-13	1.15E-10
circulatory system process (GO:0003013)	475	40	22.19	+	1.80	7.25E-04	1.96E-02
regulation of secretion (GO:0051046)	772	65	36.07	+	1.80	1.65E-05	7.91E-04
protein localization to organelle (GO:0033365)	751	63	35.09	+	1.80	2.79E-05	1.25E-03
multicellular organism development (GO:0007275)	4271	358	199.53	+	1.79	1.82E-29	5.71E-26
protein modification process (GO:0036211)	2327	195	108.71	+	1.79	9.21E-15	2.19E-12
regulation of establishment of protein localization (GO:0070201)	609	51	28.45	+	1.79	1.64E-04	5.69E-03
regulation of localization (GO:0032879)	2330	195	108.85	+	1.79	9.53E-15	2.23E-12
regulation of monoatomic ion transport (GO:0043269)	634	53	29.62	+	1.79	1.07E-04	3.91E-03
regulation of biological quality (GO:0065008)	3087	258	144.22	+	1.79	7.43E-20	4.48E-17
positive regulation of nucleobase-containing compound metabolic process (GO:0045935)	1953	163	91.24	+	1.79	3.03E-12	4.66E-10
positive regulation of nitrogen compound metabolic process (GO:0051173)	3058	255	142.86	+	1.78	1.91E-19	9.65E-17
cell development (GO:0048468)	2459	205	114.88	+	1.78	2.39E-15	6.23E-13
positive regulation of molecular function (GO:0044093)	1512	126	70.64	+	1.78	1.75E-09	1.80E-07
vasculature development (GO:0001944)	601	50	28.08	+	1.78	2.19E-04	7.26E-03
intracellular transport (GO:0046907)	1336	111	62.42	+	1.78	1.76E-08	1.53E-06
negative regulation of transcription by RNA polymerase II (GO:0000122)	994	82	46.44	+	1.77	2.25E-06	1.30E-04
peptidyl-amino acid modification (GO:0018193)	692	57	32.33	+	1.76	9.47E-05	3.53E-03
negative regulation of developmental process (GO:0051093)	1009	83	47.14	+	1.76	1.92E-06	1.15E-04
positive regulation of transport (GO:0051050)	1095	90	51.16	+	1.76	7.39E-07	4.73E-05
macromolecule localization (GO:0033036)	2386	196	111.47	+	1.76	4.02E-14	8.62E-12
establishment of localization in cell (GO:0051649)	1819	149	84.98	+	1.75	1.11E-10	1.32E-08
negative regulation of nitrogen compound metabolic process (GO:0051172)	2382	195	111.28	+	1.75	5.92E-14	1.24E-11
blood circulation (GO:0008015)	441	36	20.60	+	1.75	2.26E-03	4.83E-02
response to organic cyclic compound (GO:0014070)	699	57	32.66	+	1.75	1.07E-04	3.92E-03
cell surface receptor signaling pathway (GO:0007166)	1908	155	89.14	+	1.74	8.84E-11	1.07E-08
negative regulation of nucleobase-containing compound metabolic process (GO:0045934)	1507	122	70.40	+	1.73	1.59E-08	1.39E-06
cellular localization (GO:0051641)	2765	223	129.18	+	1.73	2.52E-15	6.48E-13
negative regulation of protein metabolic process (GO:0051248)	1046	84	48.87	+	1.72	4.06E-06	2.22E-04
positive regulation of cellular process (GO:0048522)	5696	457	266.11	+	1.72	6.04E-36	9.47E-32
intracellular protein transport (GO:0006886)	674	54	31.49	+	1.71	3.34E-04	1.01E-02
apoptotic process (GO:0006915)	1000	80	46.72	+	1.71	1.01E-05	5.07E-04
macromolecule modification (GO:0043412)	2506	200	117.08	+	1.71	2.88E-13	5.57E-11
intracellular chemical homeostasis (GO:0055082)	565	45	26.40	+	1.70	9.67E-04	2.47E-02
regulation of transcription by RNA polymerase II (GO:0006357)	2462	196	115.02	+	1.70	6.03E-13	1.10E-10
negative regulation of cellular process (GO:0048523)	4857	386	226.91	+	1.70	7.47E-28	1.30E-24
regulation of cell adhesion (GO:0030155)	844	67	39.43	+	1.70	7.43E-05	2.87E-03
localization (GO:0051179)	4359	346	203.64	+	1.70	4.13E-24	4.63E-21
positive regulation of macromolecule metabolic process (GO:0010604)	3505	278	163.75	+	1.70	1.52E-18	6.82E-16
organic substance transport (GO:0071702)	2130	168	99.51	+	1.69	8.54E-11	1.04E-08
positive regulation of metabolic process (GO:0009893)	3856	304	180.14	+	1.69	3.03E-20	1.90E-17
transport (GO:0006810)	3580	282	167.25	+	1.69	1.46E-18	6.74E-16
negative regulation of intracellular signal transduction (GO:1902532)	560	44	26.16	+	1.68	1.80E-03	4.03E-02
establishment of localization (GO:0051234)	3750	294	175.19	+	1.68	4.02E-19	1.91E-16
negative regulation of signal transduction (GO:0009968)	1314	103	61.39	+	1.68	1.03E-06	6.49E-05
supramolecular fiber organization (GO:0097435)	575	45	26.86	+	1.68	1.48E-03	3.51E-02
regulation of protein metabolic process (GO:0051246)	2510	196	117.26	+	1.67	3.78E-12	5.70E-10
regulation of cell communication (GO:0010646)	3487	272	162.91	+	1.67	2.89E-17	1.11E-14
response to oxygen-containing compound (GO:1901700)	1566	122	73.16	+	1.67	1.13E-07	8.42E-06
metal ion transport (GO:0030001)	617	48	28.82	+	1.67	1.11E-03	2.77E-02
regulation of signaling (GO:0023051)	3484	271	162.77	+	1.66	5.75E-17	2.05E-14
cellular component organization (GO:0016043)	5366	417	250.69	+	1.66	8.83E-29	1.98E-25
epithelial cell differentiation (GO:0030855)	631	49	29.48	+	1.66	1.24E-03	3.05E-02
cellular response to organic substance (GO:0071310)	1743	135	81.43	+	1.66	2.49E-08	2.12E-06
regulation of hydrolase activity (GO:0051336)	983	76	45.92	+	1.65	4.77E-05	1.97E-03
positive regulation of biological process (GO:0048518)	6394	494	298.71	+	1.65	7.13E-36	5.58E-32
regulation of multicellular organismal process (GO:0051239)	3262	251	152.39	+	1.65	4.77E-15	1.17E-12
regulation of molecular function (GO:0065009)	2587	199	120.86	+	1.65	7.48E-12	1.08E-09
response to abiotic stimulus (GO:0009628)	989	76	46.20	+	1.64	5.15E-05	2.10E-03
regulation of catalytic activity (GO:0050790)	1811	139	84.61	+	1.64	2.99E-08	2.52E-06
cell differentiation (GO:0030154)	3776	289	176.41	+	1.64	2.16E-17	8.44E-15
regulation of macromolecule biosynthetic process (GO:0010556)	3698	282	172.76	+	1.63	1.05E-16	3.65E-14
negative regulation of macromolecule metabolic process (GO:0010605)	2795	213	130.58	+	1.63	2.43E-12	3.85E-10
cellular developmental process (GO:0048869)	3806	289	177.81	+	1.63	5.69E-17	2.07E-14
membrane organization (GO:0061024)	685	52	32.00	+	1.62	1.39E-03	3.37E-02
regulation of biosynthetic process (GO:0009889)	3972	301	185.56	+	1.62	1.47E-17	5.90E-15
cellular component organization or biogenesis (GO:0071840)	5577	422	260.55	+	1.62	1.06E-26	1.66E-23
negative regulation of cell communication (GO:0010648)	1441	109	67.32	+	1.62	2.12E-06	1.24E-04
negative regulation of metabolic process (GO:0009892)	3031	229	141.60	+	1.62	6.42E-13	1.14E-10
programmed cell death (GO:0012501)	1059	80	49.47	+	1.62	6.34E-05	2.53E-03
regulation of cellular biosynthetic process (GO:0031326)	3834	289	179.12	+	1.61	1.43E-16	4.49E-14
cell death (GO:0008219)	1062	80	49.61	+	1.61	6.54E-05	2.59E-03
positive regulation of multicellular organismal process (GO:0051240)	1876	141	87.64	+	1.61	6.88E-08	5.34E-06
negative regulation of signaling (GO:0023057)	1438	108	67.18	+	1.61	3.83E-06	2.12E-04
positive regulation of signaling (GO:0023056)	1853	139	86.57	+	1.61	1.08E-07	8.11E-06
chemical homeostasis (GO:0048878)	920	69	42.98	+	1.61	2.68E-04	8.46E-03
regulation of cellular metabolic process (GO:0031323)	5273	394	246.34	+	1.60	1.82E-23	1.78E-20
regulation of cell population proliferation (GO:0042127)	1786	133	83.44	+	1.59	3.18E-07	2.19E-05
positive regulation of cell population proliferation (GO:0008284)	1062	79	49.61	+	1.59	1.19E-04	4.30E-03
homeostatic process (GO:0042592)	1493	111	69.75	+	1.59	4.14E-06	2.25E-04
negative regulation of biological process (GO:0048519)	5543	410	258.96	+	1.58	9.46E-24	9.89E-21
positive regulation of cell communication (GO:0010647)	1853	137	86.57	+	1.58	2.75E-07	1.92E-05
regulation of signal transduction (GO:0009966)	3013	222	140.76	+	1.58	2.04E-11	2.80E-09
anatomical structure development (GO:0048856)	5433	399	253.82	+	1.57	2.08E-22	1.81E-19
regulation of RNA metabolic process (GO:0051252)	3531	258	164.96	+	1.56	4.63E-13	8.64E-11
negative regulation of gene expression (GO:0010629)	1006	73	47.00	+	1.55	4.78E-04	1.36E-02
developmental process (GO:0032502)	5806	420	271.24	+	1.55	9.38E-23	8.64E-20
regulation of DNA-templated transcription (GO:0006355)	3212	232	150.06	+	1.55	3.65E-11	4.68E-09
transmembrane transport (GO:0055085)	1025	74	47.89	+	1.55	4.12E-04	1.21E-02
regulation of primary metabolic process (GO:0080090)	5699	410	266.25	+	1.54	1.82E-21	1.43E-18
regulation of RNA biosynthetic process (GO:2001141)	3227	232	150.76	+	1.54	5.40E-11	6.61E-09
regulation of nitrogen compound metabolic process (GO:0051171)	5489	394	256.43	+	1.54	2.94E-20	1.92E-17
organelle organization (GO:0006996)	2972	212	138.85	+	1.53	8.70E-10	9.15E-08
regulation of nucleobase-containing compound metabolic process (GO:0019219)	3818	272	178.37	+	1.52	1.26E-12	2.12E-10
cellular component assembly (GO:0022607)	2276	162	106.33	+	1.52	1.87E-07	1.35E-05
phosphate-containing compound metabolic process (GO:0006796)	1763	125	82.36	+	1.52	6.98E-06	3.62E-04
monoatomic ion transport (GO:0006811)	891	63	41.63	+	1.51	2.22E-03	4.76E-02
phosphorus metabolic process (GO:0006793)	1786	126	83.44	+	1.51	1.00E-05	5.05E-04
regulation of intracellular signal transduction (GO:1902531)	1689	119	78.91	+	1.51	1.78E-05	8.37E-04
regulation of cell cycle (GO:0051726)	1072	75	50.08	+	1.50	9.21E-04	2.37E-02
response to organic substance (GO:0010033)	2609	181	121.89	+	1.48	1.49E-07	1.10E-05
negative regulation of programmed cell death (GO:0043069)	997	69	46.58	+	1.48	2.28E-03	4.85E-02
regulation of gene expression (GO:0010468)	4741	327	221.49	+	1.48	1.02E-13	2.09E-11
regulation of macromolecule metabolic process (GO:0060255)	6098	419	284.89	+	1.47	1.73E-18	7.53E-16
negative regulation of response to stimulus (GO:0048585)	1743	119	81.43	+	1.46	6.48E-05	2.58E-03
positive regulation of signal transduction (GO:0009967)	1627	111	76.01	+	1.46	1.33E-04	4.69E-03
regulation of metabolic process (GO:0019222)	6621	450	309.32	+	1.45	1.84E-19	9.61E-17
cellular response to chemical stimulus (GO:0070887)	2361	160	110.30	+	1.45	3.89E-06	2.15E-04
macromolecule biosynthetic process (GO:0009059)	1350	91	63.07	+	1.44	7.58E-04	2.03E-02
cellular response to stress (GO:0033554)	1551	104	72.46	+	1.44	4.08E-04	1.20E-02
regulation of response to stimulus (GO:0048583)	4044	270	188.93	+	1.43	1.22E-09	1.27E-07
cellular component biogenesis (GO:0044085)	2523	168	117.87	+	1.43	5.73E-06	3.04E-04
protein metabolic process (GO:0019538)	3700	246	172.86	+	1.42	1.56E-08	1.37E-06
protein-containing complex organization (GO:0043933)	1771	117	82.74	+	1.41	2.96E-04	9.18E-03
regulation of apoptotic process (GO:0042981)	1588	103	74.19	+	1.39	1.16E-03	2.90E-02
regulation of programmed cell death (GO:0043067)	1639	106	76.57	+	1.38	1.10E-03	2.77E-02
regulation of cellular process (GO:0050794)	11401	713	532.63	+	1.34	6.07E-29	1.59E-25
cell communication (GO:0007154)	5489	337	256.43	+	1.31	4.13E-08	3.37E-06
signaling (GO:0023052)	5322	324	248.63	+	1.30	1.94E-07	1.39E-05
positive regulation of response to stimulus (GO:0048584)	2324	141	108.57	+	1.30	1.93E-03	4.26E-02
multicellular organismal process (GO:0032501)	7625	462	356.22	+	1.30	3.10E-11	4.01E-09
biological regulation (GO:0065007)	12633	765	590.19	+	1.30	1.19E-28	2.34E-25
regulation of biological process (GO:0050789)	12237	740	571.69	+	1.29	5.07E-26	7.23E-23
organonitrogen compound metabolic process (GO:1901564)	4668	282	218.08	+	1.29	4.34E-06	2.34E-04
macromolecule metabolic process (GO:0043170)	5853	344	273.44	+	1.26	1.97E-06	1.17E-04
response to chemical (GO:0042221)	4012	235	187.43	+	1.25	2.87E-04	8.93E-03
signal transduction (GO:0007165)	5044	295	235.65	+	1.25	2.65E-05	1.20E-03
nitrogen compound metabolic process (GO:0006807)	6307	359	294.65	+	1.22	2.03E-05	9.42E-04
cellular process (GO:0009987)	14977	848	699.69	+	1.21	1.19E-24	1.44E-21
cellular response to stimulus (GO:0051716)	6779	382	316.70	+	1.21	2.19E-05	1.02E-03
primary metabolic process (GO:0044238)	6917	379	323.15	+	1.17	3.12E-04	9.60E-03
response to stimulus (GO:0050896)	8872	474	414.48	+	1.14	2.38E-04	7.72E-03
biological_process (GO:0008150)	20677	997	965.99	+	1.03	1.52E-05	7.36E-04
immune response (GO:0006955)	1679	40	78.44	-	.51	1.91E-06	1.14E-04
Unclassified (UNCLASSIFIED)	1306	30	61.01	-	.49	1.52E-05	7.39E-04
G protein-coupled receptor signaling pathway (GO:0007186)	1876	41	87.64	-	.47	2.38E-08	2.03E-06
sensory perception (GO:0007600)	1651	27	77.13	-	.35	4.72E-11	5.92E-09
adaptive immune response (GO:0002250)	551	9	25.74	-	.35	2.63E-04	8.30E-03
detection of stimulus (GO:0051606)	794	11	37.09	-	.30	1.29E-06	7.87E-05
lymphocyte mediated immunity (GO:0002449)	370	5	17.29	-	.29	1.40E-03	3.37E-02
fatty acid metabolic process (GO:0006631)	371	5	17.33	-	.29	1.41E-03	3.39E-02
detection of stimulus involved in sensory perception (GO:0050906)	695	8	32.47	-	.25	6.37E-07	4.14E-05
defense response to bacterium (GO:0042742)	404	4	18.87	-	.21	8.77E-05	3.30E-03
antimicrobial humoral response (GO:0019730)	202	1	9.44	-	.11	1.75E-03	3.97E-02
immunoglobulin production (GO:0002377)	249	1	11.63	-	.09	2.82E-04	8.80E-03
immunoglobulin mediated immune response (GO:0016064)	285	1	13.31	-	.08	6.41E-05	2.56E-03
B cell mediated immunity (GO:0019724)	290	1	13.55	-	.07	4.22E-05	1.78E-03
humoral immune response (GO:0006959)	291	1	13.59	-	.07	4.25E-05	1.79E-03
detection of chemical stimulus (GO:0009593)	637	2	29.76	-	.07	1.51E-10	1.76E-08
sensory perception of chemical stimulus (GO:0007606)	1252	3	58.49	-	.05	1.74E-21	1.44E-18
detection of chemical stimulus involved in sensory perception of smell (GO:0050911)	548	1	25.60	-	.04	4.18E-10	4.68E-08
sensory perception of smell (GO:0007608)	1151	2	53.77	-	.04	1.08E-20	7.70E-18
detection of chemical stimulus involved in sensory perception (GO:0050907)	606	1	28.31	-	.04	4.23E-11	5.35E-09
tRNA metabolic process (GO:0006399)	178	0	8.32	-	 < 0.01	6.83E-04	1.87E-02
