# Supplementary material for: A new perspective on microRNA-guided gene regulation specificity, and its potential generalization to transcription factors and RNA-binding proteins
Source: Nucleic Acids Res. 2024 Aug 16;52(16):9360–8. doi: 10.1093/nar/gkae694 (PMC11381331; doi:10.1093/nar/gkae694)
Supplement: gkae694_Supplemental_Files [file gkae694_supplemental_files.zip › Figure_2/tmp_pred_mmu-miR-33]

1700024G13Rik
Abca1
Abhd2
Acadsb
Adamts3
Add1
Ado
Adra2a
Aff3
Agl
Ahcyl1
Aldh3a2
Aldoart2
Alx4
Amer2
Ankrd12
Ankrd13c
Ankrd44
Ano8
Anp32a
Ap5m1
Apbb2
Arid5b
Arpc2
Asxl2
Atp10b
Atp11c
Atp1b1
Atp8b1
B3galt2
B630005N14Rik
Bai3
Bcl11b
Bend7
Bmp2k
Braf
Brcc3
Brwd3
Btbd2
C030046E11Rik
C8b
Cacna1c
Cacna1d
Cadm2
Cadps
Calml4
Camk2g
Camta1
Cand1
Cck
Ccne1
Ccny
Cdc23
Cdc42bpa
Cdk6
Cdkn3
Cdr2l
Celf2
Cend1
Cep68
Chn2
Cir1
Clpx
Clstn2
Cnnm1
Cntln
Cntn1
Cntn4
Cpeb2
Cpeb3
Cpeb4
Cpt1a
Crebrf
Crk
Crot
Csnk1d
Ctbp2
Ctnnd1
CTNND1
Cul5
D1Ertd622e
Dab2ip
Dach1
Dcun1d1
Ddx3x
Ddx46
Ddx5
Dennd5b
Desi1
Dlgap2
Dlk1
Dmgdh
Dnajc15
Dock11
Dpp10
Dusp4
Dut
Dync1li2
Ebag9
Ebf1
Eef1a1
Eif2s2
Eml6
Emx2
En2
Enpp1
Epha4
Epha8
Erbb2ip
Erbb4
Erp29
Esco1
Esd
Esrrg
Ets1
Etv1
Evi2a
F13a1
Fam120a
Fam126b
Fam160a1
Fam84a
Fbxw7
Fcgr2b
Fgf12
Fgf14
Fip1l1
Flrt1
Foxc1
Foxp1
Gabra4
Gas1
Gdi2
Gdnf
Gigyf1
Glcci1
Glra1
Gm10000
Gm10797
Gm20489
Gm21685
Gm614
Gm8787
Gpr135
Gpr88
Gria3
Grik2
Grin3a
Grm8
Grtp1
Gspt1
H3f3a
Hadhb
Hcn1
Hipk1
Hipk2
Hmga2
Hmgcr
Hmx3
Hnrnpa2b1
Hnrnpa3
Hoxa3
Hoxc10
Hoxc13
Hoxd10
Hs3st4
Ick
Il17ra
Il1rapl1
Ippk
Iqsec2
Irs2
Jade1
Kat6b
Kcna4
Kcnd3
Kcnma1
Kcnmb2
Kcnq1
Kcnq5
Kcns2
Kcns3
Kcnv1
Kctd1
Kctd16
Kctd4
Klf7
Kmt2e
Kpna3
Kpna4
Larp4b
Ldlrad4
Lgi1
Lin28a
Lingo1
Lnp
Lrrc39
Lrrc4
Lrrc4c
Luzp2
Lyrm5
Macrod2
Map3k3
Map3k7
Map4k4
Mapk6
Mboat2
Mdga2
Meis1
Meis2
Metrnl
Mettl10
Mlst8
Mlxip
Mmp16
Mob1b
Morf4l1
Mospd1
Mrpl49
Mrps25
Msr1
Msrb3
Mtch2
Mtf1
Mthfd2l
mt-Nd2
Naa15
Naa30
Nav3
Ncoa2
Ncoa3
Ndnf
Ndufb9
Neurog2
Nfia
Nfix
Nfyc
Nhlh2
Nipal4
Nlgn1
Nnt
Nova1
Npat
Npc1
Nr4a2
Nrg3
Nrip1
Nrn1
Nrxn1
Ntn1
Nufip2
Nutf2
Oaf
Ola1
Olfm1
Onecut1
Onecut2
Onecut3
Orc4
Osbpl6
Oxsr1
Pacsin1
Pcdh15
Pcdh7
Pcdha10
Pcgf3
Pdgfra
Pdik1l
Pdpk1
Pdzd8
Pgam5
Phactr2
Phf12
Pi4k2a
Pim1
Pim3
Pja2
Pld5
Plekha5
Plekha8
Pnma2
Ppara
Ppp1r9a
Ppp4r4
Prdm11
Prickle2
Prkaa1
Ptbp3
Ptgfrn
Qk
Rab8b
Rag1
Rap2a
Rbpms2
Rdh14
Reep1
Rfx3
Rfx7
Rgma
Rgs17
Rgs7bp
Rimbp2
Rims2
Rlim
Rnf115
Rnf165
Rnf186
Robo2
Rock1
Rora
Rpgrip1l
Rps6kb1
S1pr1
Samd4
Satb2
Scn1a
Scyl2
Sec24c
Sema3a
Sema7a
Sept7
Setd7
Sgcd
Sgip1
Sh2b3
Sh3kbp1
Shank2
Sim2
Sirt6
Six4
Ski
Skida1
Slc12a5
Slc25a25
Slc26a7
Slc30a1
Slc39a8
Slc6a5
Slitrk3
Smad7
Smarca5
Snrk
Sntb2
Spin1
Spp1
Srebf1
Srek1
Srsf3
St18
St3gal2
Stau2
Strbp
Syncrip
Synj2bp
Tanc2
Tardbp
Tbc1d12
Tbcel
Tcf4
Tcp1
Tfcp2l1
Tfdp2
Tgfbr1
Thbd
Tmem126a
Tmem178
Tmem212
Tmem86a
Tnks
Tph2
Trim2
Trpm3
Tsc22d2
Ttc28
Ttll7
Twist1
Ubap2l
Ubn2
Ubr5
Ugt8a
Unc79
Uncx
Usp32
Usp7
Vcan
Vps35
Wdfy3
Wee1
Ywhah
Zbtb34
Zbtb46
Zc3h12c
Zcchc14
Zfhx4
Zfp281
Zfp292
Zfp36l1
Zfp449
Zfp516
Zfp831
Zfpm2
Zmpste24
Zswim6
