# Supplementary material for: A new perspective on microRNA-guided gene regulation specificity, and its potential generalization to transcription factors and RNA-binding proteins
Source: Nucleic Acids Res. 2024 Aug 16;52(16):9360–8. doi: 10.1093/nar/gkae694 (PMC11381331; doi:10.1093/nar/gkae694)
Supplement: gkae694_Supplemental_Files [file gkae694_supplemental_files.zip › Figure_2/tmp_pred_mmu-miR-96]

0610007P14Rik
2310022B05Rik
2410016O06Rik
2610018G03Rik
2610528J11Rik
2810459M11Rik
3110021A11Rik
4930402H24Rik
5730559C18Rik
Aatk
Abat
Abca1
Abca2
Abcd1
Abl1
Acer2
Acvr1
Acvr2a
Adam19
Adam22
Adam23
Adamts18
Adcy6
Add3
Adra2c
Aebp2
Aff4
Ago1
Ago2
Ago3
Ahcyl1
Ahr
Aifm3
Ajap1
Alk
Amer2
Amotl2
Amph
Ankib1
Ankrd27
Ankrd45
Ankrd52
Antxr2
Anxa11
Anxa13
Anxa3
Ap1s3
Appl1
Arcn1
Arel1
Arfgap2
Arhgap17
Arhgap24
Arhgap29
Arhgdia
Arhgef12
Arhgef3
Arid3a
Arid4a
Arid5b
Arl10
Arpc1b
Arpc5l
Arpp19
Arrdc3
Arsj
Ash1l
Astn1
Asun
Asxl3
Atf7ip
Atg13
Atg16l1
Atg7
Atg9a
Atoh8
Atp2b4
Atp6v1c1
Atp8a1
Atp9a
Atxn1
Atxn1l
Avil
Azin1
B3galt2
B3gnt2
B4galnt1
Bach2
Bai3
Basp1
Baz1b
Bcat2
Bcl2
Bcl2l11
Bcl2l13
Bcmo1
Bcr
Bend4
Bicd1
Bicd2
Bmp2k
Bnc2
Bnip3
Bod1l
Braf
Brinp2
Brms1l
Brpf3
Brwd1
Brwd3
Bsdc1
Btbd3
Bzrap1
C1galt1
C77370
Cables1
Cabp1
Cacna1b
Cacna1c
Cacna2d1
Cacna2d4
Cacnb1
Cacnb4
Cacng5
Cadm1
Cadm2
Camk2n1
Camkk2
Camsap2
Camta1
Capns1
Casp2
Cav1
Cbfa2t3
Cbln4
Cbx2
Cbx5
Cbx6
Ccdc50
Ccdc79
Ccdc88a
Ccdc88c
Ccdc92
Ccnd2
Ccng2
Ccnj
Ccny
Cd164
Cd248
Cdc37
Cdc42bpa
Cdc42bpb
Cdc42bpg
Cdc73
Cdh20
Cdh7
Cdk12
Cdk5r2
Cdv3
Cdyl2
Cebpa
Celf1
Celf2
Celf6
Celsr1
Celsr2
Celsr3
Cep170
Cep170b
Cep83
Cep85l
Cep97
Cers2
Cers5
Champ1
Chic1
Chmp2b
Chst1
Chst10
Clic5
Clock
Clptm1l
Clvs1
Clvs2
Cnih4
Cnn3
Cnnm3
Cnot6l
Cntn1
Coa4
Cobl
Cobll1
Cog3
Cog5
Col13a1
Col25a1
Coro1c
Coro2b
Cpeb1
Cpeb4
Cpm
Cpsf6
Cpsf7
Creb1
Creb3l2
Crebrf
Crkl
Csad
Csnk1d
Csrnp1
Csrnp3
Ctdp1
Ctdsp1
Ctnnd1
CTNND1
Cttn
Cul5
Cxadr
Cyb561d1
Cygb
D10Bwg1379e
D17Wsu92e
D1Ertd622e
D230025D16Rik
D3Bwg0562e
Daam1
Dbx1
Dcaf10
Dchs1
Dclre1b
Dcun1d1
Dcun1d3
Dcx
Ddah1
Ddb2
Ddhd1
Ddi2
Dennd2c
Dennd6a
Denr
Deptor
Dgcr2
Dgkg
Dgkh
Dgkk
Dhcr24
Dixdc1
Dlat
Dlgap2
Dmrt3
Dmxl1
Dnajc1
Dnajc30
Dnmt3a
Dock1
Dock4
Dock9
Dos
Dpp8
Dpy19l3
Dpysl5
Dscam
Dync1li2
Dyrk2
E2f5
Ebf1
Ebf3
Echdc1
Edem1
Edem3
Eea1
Efnb2
Egln1
Egr3
Ehd1
Eif2s1
Eif3j1
Eif3j2
Eif4e2
Eif4ebp2
Eif5
Elavl1
Elavl2
Elavl4
Ell
Ell2
Elmo1
Emc7
Eml5
Ep300
Epas1
Epb4.1l3
Epb4.1l4b
Epha3
Epha5
Ephb2
Ept1
Erc2
Erlin1
Ero1lb
Esrrg
Esyt1
Etf1
Etl4
Etv3
Evi5
Evi5l
Ext1
Ezr
F13a1
Faf2
Fam110b
Fam118a
Fam134b
Fam135b
Fam149b
Fam160a2
Fam168a
Fam171a1
Fam178a
Fam222b
Fam43a
Fam49b
Fam53c
Fam60a
Fam73b
Fam78a
Fam81a
Farp1
Fat3
Fbxo33
Fbxo41
Fbxo42
Fbxw11
Fem1b
Fem1c
Fgf14
Fgf9
Fhl1
Fhl3
Fibcd1
Filip1
Flot1
Fmr1
Fnbp1
Fndc3b
Fnta
Fosl2
Foxf2
Foxk2
Foxn3
Foxo1
Foxo3
Foxo4
Foxp2
Foxq1
Frem1
Frmd4a
Frmpd4
Frs2
Furin
Fut4
Fut9
Fxr1
Fyco1
Fyn
Fyttd1
Fzd3
Fzd9
G6pc2
Gabpb2
Gabrb1
Gad2
Galnt2
Galr1
Gan
Gap43
Gatsl2
Gcnt1
Gcnt4
Gdnf
Gga2
Gid4
Ginm1
Git2
Gja3
Gltscr1l
Gm16039
Gm17296
Gm20388
Gm28048
Gm28049
Gm608
Gm6878
Gna11
Gnai3
Gnaq
Gng12
Golph3l
Gorasp1
Gpc3
Gphn
Gpm6a
Gpm6b
Gpr124
Gpr126
Gpr137
Gpr22
Gpr39
Gpr85
Gprasp2
Gprc5b
Gramd2
Grb10
Grb2
Greb1
Grhl2
Gria1
Grid1
Grid2
Grin2b
Grm5
Gulp1
Gxylt1
Gyk
Has2
Hbegf
Hcn4
Hdac7
Hdac9
Hecw2
Hhip
Hn1l
Homer1
Hook3
Hoxa5
Hoxa9
Hs2st1
Hs3st1
Hspa13
Hspa2
Htr1b
Ids
Igdcc3
Igf1r
Igf2bp1
Igsf11
Igsf3
Inpp5a
Insig2
Ipo9
Iqsec1
Irf6
Irs1
Isl1
Itga3
Itpr1
Itpr2
Jade2
Jam2
Jazf1
Jmjd1c
Jmjd6
Kat7
Kcnc2
Kcnc3
Kcnh5
Kcnj14
Kcnj2
Kcnk10
Kctd16
Kctd2
Kctd7
Kdelr1
Kdelr2
Kdm6a
Kif19a
Kif5a
Klf13
Klf3
Klhl2
Klhl7
Klhl8
Kmt2a
Kpna3
Kpnb1
Kras
Ktn1
L1cam
L3mbtl1
Lamc1
Lcor
Lcp1
Ldb1
Ldb2
Ldlrad4
Lekr1
Lgi1
Lhx1
Lims1
Lmnb2
Lmod1
Lmtk2
Lmtk3
Lnx2
Lphn1
Lphn2
Lphn3
Lpp
Lrch2
Lrig1
Lrit1
Lrrc28
Lrrc3
Lsm14a
Luzp1
Mab21l2
Maf
Magi1
Magi3
Mak
Map2k1
Map2k3
Map3k2
Map3k3
Mapk9
Mapre1
March3
Mast4
Mbnl1
Mbnl2
Mcf2
Mctp2
Mdm4
Mdp1
Mecom
Med1
Med12l
Med14
Mef2d
Mettl10
Mettl11b
Mfap3
Mfhas1
Mfsd5
Mgat2
Mgat5
Mief2
Mios
Miox
Mitf
Mkl2
Mllt1
Mob1b
Mon2
Morf4l1
Morf4l2
Mospd2
Mpp1
Mras
Msn
Mtdh
Mterfd3
Mtf1
Mtmr12
Mtmr3
Mtor
Mtss1
Mturn
Myadm
Myb
Mycbp2
Myo16
Myo19
Myo1b
Myo1c
Myo1d
Myo5b
Myrip
N4bp1
Naa50
Nacc1
Nampt
Nanos1
Nat8l
Ncald
Nckap1
Ncoa4
Ndrg1
Nedd4l
Neurod4
Nf1
Nhlh2
Nhlrc3
Nid1
Nipbl
Nkap
Nlgn2
Nop9
Nova1
Nova2
Nox4
Npnt
Nptx1
Nptx2
Nr4a3
Nrn1
Nsg1
Nt5dc3
Ntn4
Nuak1
Nudt2
Nufip2
Numb
Nup155
Nus1
Obfc1
Ogt
Olfr78
Onecut1
Onecut2
Onecut3
Opcml
Orc5
Otud6b
Ovol1
Oxsr1
Pacs1
Pafah1b1
Paip1
Paip2
Pak1
Pak3
Pan3
Pappa
Paqr8
Pard3b
Parm1
Pax6
Pbx2
Pcdh11x
Pcdh17
Pcdh8
Pcgf5
Pcif1
Pcmt1
Pcmtd1
Pcnx
Pcsk5
Pcx
Pdcd6
Pde7b
Pde8b
Pdgfra
Pdia4
Pdk2
Pdzd2
Pdzd8
Pet117
Pfn1
Pgap1
Pggt1b
Phactr4
Phf10
Phf13
Phf20l1
Phf21b
Phf6
Phip
Phldb1
Phyhipl
Pias1
Pik3c2a
Pik3ca
Pik3r1
Pkn2
Plagl1
Plcb4
Plch1
Plekha7
Plekha8
Plekhh2
Plekhm1
Plod2
Plscr2
Plxdc2
Pmepa1
Pnpla8
Polr3g
Pou2f2
Pou2f3
Pou3f2
Pou4f1
Ppfibp1
Ppil1
Ppm1f
Ppm1l
Ppp1r11
Ppp1r12a
Ppp1r12c
Ppp1r9b
Ppp2r3a
Ppp3ca
Ppp3r1
Ppp4r2
Prdm1
Prdm16
Prepl
Prima1
Prkar1a
Prkce
Prkcz
Prlr
Prosc
Prox2
Prpf19
Prps2
Prr11
Prrg3
Prrt3
Prrx1
Prrxl1
Prtg
Ptp4a1
Ptpn1
Ptpn4
Ptpn9
Pura
Pyroxd2
Qk
Rab21
Rab23
Rab27a
Rab2a
Rab34
Rab35
Rab3c
Rab40b
Rab6b
Rab7
Rab8b
Rabgap1
Rac1
Rad23b
Ralgps1
Ralgps2
Rap1gap2
Rap2b
Rapgef4
Rapgef5
Rarg
Rasa1
Rassf8
Rbfox1
Rbm15
Rbm25
Rbm26
Rcc2
Rcor1
Rdh10
Rdx
Reck
Reep1
Reep2
Rell1
Reps2
Ret
Rev1
Rftn1
Rgs17
Rgs2
Rhob
Rhobtb1
Rhpn2
Rictor
Rims3
Rims4
Rita1
Rnf121
Rnf130
Rnf139
Rnf152
Rnf183
Rnf208
Rnf217
Rps12
Rps6ka6
Rqcd1
Rsc1a1
Rsf1
Rufy1
Rufy2
Rundc3b
Rwdd4a
Ryk
S1pr1
Samd12
Sap30l
Satb2
Sbds
Scaf11
Scamp3
Scn1a
Scn2a1
Scn3a
Scn9a
Scyl3
Sdc2
Sec14l1
Sec62
Secisbp2l
Sema3a
Sema6a
Sept11
Sept9
Serpinb2
Sesn2
Sesn3
Sez6l2
Sgk3
Sh3bp5
Sh3kbp1
Sh3pxd2b
Shank1
Shc1
Shc4
Shox2
Sik1
Slain2
Slc10a3
Slc12a5
Slc12a6
Slc16a13
Slc16a7
Slc16a9
Slc18a3
Slc1a1
Slc1a2
Slc22a21
Slc22a23
Slc22a5
Slc24a4
Slc25a1
Slc25a25
Slc25a42
Slc25a51
Slc2a13
Slc30a9
Slc33a1
Slc35a1
Slc35a2
Slc35b4
Slc35c1
Slc35e4
Slc38a4
Slc39a1
Slc39a10
Slc39a13
Slc43a2
Slc44a2
Slc6a9
Slc7a8
Slc8a1
Slco3a1
Slco4c1
Slitrk2
Slitrk4
Slmo2
Smad1
Smad7
Smcr8
Smek1
Smim14
Snai2
Snap23
Snf8
Snx16
Snx29
Snx30
Socs6
Socs7
Soga1
Sort1
Sos1
Sowahc
Sox5
Sox6
Sp3
Sp7
Sp8
Spast
Spats2l
Specc1
Spen
Spin1
Sppl2a
Spsb1
Srcrb4d
Srpk1
Ssh2
St3gal2
St3gal3
St3gal6
St6galnac3
St7
St8sia3
Stag1
Stard7
Stk17b
Stk35
Stmn2
Stmnd1
Strbp
Stx5a
Stxbp5
Sun2
Sv2c
Syne2
Tacc1
Taf12
Taf15
Taf4a
Taf4b
Tapt1
Tbc1d22a
Tbc1d22b
Tbc1d24
Tbl1x
Tbr1
Tbx1
Tbx15
Tc2n
Tcf4
Tcf7l2
Tead1
Tenm4
Tes
Tfdp2
Tgfbr1
Thbs2
Tiam1
Tktl1
Tll1
Tln1
Tm9sf4
Tmbim6
Tmcc3
Tmem115
Tmem126a
Tmem127
Tmem145
Tmem163
Tmem169
Tmem170b
Tmem178b
Tmem189
Tmem198
Tmem203
Tmem212
Tmem50b
Tmem57
Tmem74
Tmem86a
Tmx1
Tmx4
Tnfaip8
Tnik
Tnrc6a
Tnrc6b
Tns1
Tns3
Tox
Tox3
Tpd52
Tpm2
Trabd2b
Trib3
Trim37
Trim46
Trim71
Trio
Trp53inp1
Trp53inp2
Trpm3
Tsc22d2
Tsc22d3
Tsku
Tspan14
Tspan4
Tspan9
Ttbk2
Ttyh3
Ube2g1
Ube2k
Ube2l3
Ube2w
Ubxn10
Uck2
Ugt8a
Unc13c
Unc5d
Unkl
Usp13
Usp45
Usp5
Vamp3
Vangl2
Vat1
Vat1l
Vldlr
Vps26a
Vps26b
Vwa3b
Wasf2
Wdr26
Wdr47
Wdr82
Wipf1
Wipi2
Wnt2
Xdh
Xiap
Xkr4
Xkr7
Yes1
Yipf4
Ywhae
Ywhag
Zadh2
Zak
Zbtb1
Zbtb20
Zbtb37
Zbtb41
Zbtb7a
Zcchc11
Zcchc14
Zcchc16
Zcchc3
Zdhhc17
Zdhhc5
Zeb1
Zfand4
Zfand5
Zfc3h1
Zfhx4
Zfp322a
Zfp36l1
Zfp398
Zfp449
Zfp532
Zfp609
Zfp697
Zfp704
Zhx1
Zhx2
Zic2
Zic3
Zkscan17
Zmynd19
Znrf1
